# Supplementary material for: Mechanical Loading Induces Distinct and Shared Responses in Endothelial and Muscle Cells and Reveals Exercise‐Like Molecular Profiles
Source: FASEB J. 2026 Jul 13;40(14):e72132. doi: 10.1096/fj.202503958RRR (PMC13361157; doi:10.1096/fj.202503958RRR)
Supplement: Supplementary file 2 — Table S1: Precursor‐product ion pairs used in isotopic tracing. [file FSB2-40-e72132-s008.xlsx]

## Sheet: Sheet1
Table S1. Precursor-product ion pairs used in isotopic tracing.
Isotopologue	Precursor ion --> product ion pairs
Alanine M+0	90-->44
Alanine M+1	91-->44, 91-->45
Alanine M+2	92-->45, 92-->46
Alanine M+3	93-->46
Arginine M+0	175-->60
Arginine M+1	176-->60, 176-->61
Arginine M+2	177-->60, 177-->61
Arginine M+3	178-->60, 178-->61
Arginine M+4	179-->60, 179-->61
Arginine M+5	180-->60, 180-->61
Arginine M+6	181-->61
Asparagine M+0	133-->74
Asparagine M+1	134-->74, 134-->75
Asparagine M+2	135-->75, 135-->76
Asparagine M+3	136-->75, 136-->76
Asparagine M+4	137-->76
Aspartate M+0	134-->74
Aspartate M+1	135-->74, 135-->75
Aspartate M+2	136-->74, 136-->75, 136-->76
Aspartate M+3	137-->75, 137-->76
Aspartate M+4	138-->76
Glutamate M+0	148-->84
Glutamate M+1	149-->84, 149-->85
Glutamate M+2	150-->85, 150-->86
Glutamate M+3	151-->86, 151-->87
Glutamate M+4	152-->87, 152-->88
Glutamate M+5	153-->88
Glutamine M+0	147-->84
Glutamine M+1	148-->85
Glutamine M+2	149-->86
Glutamine M+3	150-->87
Glutamine M+4	151-->88
Glutamine M+5	152-->89
Glycine M+0	76-->30
Glycine M+1	77-->30, 77-->31
Glycine M+2	78-->31
Proline M+0	116-->70
Proline M+1	117-->70, 117-->71
Proline M+2	118-->71, 118-->72
Proline M+3	119-->72, 119-->73
Proline M+4	120-->73, 120-->74
Proline M+5	121-->74
Phospho-serine M+0	186-->88
Phospho-serine M+1	187-->89
Phospho-serine M+2	188-->90
Phospho-serine M+3	189-->91
Serine M+0	106-->60
Serine M+1	107-->61
Serine M+2	108-->62
Serine M+3	109-->62
