# Supplementary material for: Mechanical Loading Induces Distinct and Shared Responses in Endothelial and Muscle Cells and Reveals Exercise‐Like Molecular Profiles
Source: FASEB J. 2026 Jul 13;40(14):e72132. doi: 10.1096/fj.202503958RRR (PMC13361157; doi:10.1096/fj.202503958RRR)
Supplement: Supplementary file 3 — Table S2: List of DEGs (Differentially expressed genes) Differential gene expression data for different cell types are divided into separate sheets of this file. [file FSB2-40-e72132-s005.xlsx]

## Sheet: HUVEC
Ensembl	GeneID	Fullnames	Control.avg	Stretch.avg	Log2FC	adj.P.Value	Moderated_standard_error
ENSG00000000003	TSPAN6	tetraspanin 6	7.91066	7.56877	-0.341893	0.0329415	0.104812
ENSG00000000419	DPM1	dolichyl-phosphate mannosyltransferase subunit 1, catalytic	6.45551	6.04429	-0.411223	0.0156403	0.104966
ENSG00000000457	SCYL3	SCY1 like pseudokinase 3	3.40711	3.55852	0.151414	0.598649	0.179408
ENSG00000000460	C1orf112	NA	3.77666	3.68998	-0.0866808	0.760655	0.165694
ENSG00000000971	CFH	complement factor H	4.35291	4.21816	-0.134742	0.590509	0.156544
ENSG00000001036	FUCA2	alpha-L-fucosidase 2	6.53184	6.37343	-0.158406	0.320668	0.106863
ENSG00000001084	GCLC	glutamate-cysteine ligase catalytic subunit	3.97939	4.44428	0.464892	0.026749	0.135418
ENSG00000001167	NFYA	nuclear transcription factor Y subunit alpha	5.01107	5.7253	0.714229	0.010177	0.163012
ENSG00000001460	STPG1	sperm tail PG-rich repeat containing 1	2.36394	2.2782	-0.0857462	0.85249	0.260388
ENSG00000001461	NIPAL3	NIPA like domain containing 3	3.01154	3.49378	0.482232	0.18183	0.245953
ENSG00000001497	LAS1L	LAS1 like ribosome biogenesis factor	3.62876	3.49122	-0.137533	0.651285	0.186714
ENSG00000001561	ENPP4	ectonucleotide pyrophosphatase/phosphodiesterase 4	3.40632	3.34436	-0.061961	0.880656	0.22778
ENSG00000001617	SEMA3F	semaphorin 3F	6.03608	5.93529	-0.100786	0.691724	0.152784
ENSG00000001629	ANKIB1	ankyrin repeat and IBR domain containing 1	6.3518	6.57987	0.228075	0.140983	0.105466
ENSG00000001630	CYP51A1	cytochrome P450 family 51 subfamily A member 1	4.73101	4.51591	-0.215099	0.382743	0.163524
ENSG00000001631	KRIT1	KRIT1 ankyrin repeat containing	3.98625	4.14953	0.163278	0.450917	0.141253
ENSG00000002016	RAD52	RAD52 homolog, DNA repair protein	3.27088	3.05648	-0.214401	0.435951	0.180228
ENSG00000002330	BAD	BCL2 associated agonist of cell death	5.12078	4.47792	-0.642854	0.0200515	0.174107
ENSG00000002549	LAP3	leucine aminopeptidase 3	3.83805	4.40124	0.563189	0.0454022	0.187227
ENSG00000002586	CD99	CD99 molecule (Xg blood group)	7.58597	7.45843	-0.127537	0.448764	0.109789
ENSG00000002587	HS3ST1	heparan sulfate-glucosamine 3-sulfotransferase 1	0.385737	0.685629	0.299892	0.782509	0.627369
ENSG00000002834	LASP1	LIM and SH3 protein 1	6.35896	6.50692	0.147965	0.529446	0.149571
ENSG00000002919	SNX11	sorting nexin 11	5.132	4.80053	-0.331472	0.0575823	0.117252
ENSG00000003056	M6PR	mannose-6-phosphate receptor, cation dependent	6.90218	6.44171	-0.460462	0.0133892	0.112194
ENSG00000003096	KLHL13	kelch like family member 13	5.24961	5.54354	0.293927	0.116112	0.12732
ENSG00000003147	ICA1	islet cell autoantigen 1	3.60845	3.00648	-0.601961	0.0198276	0.162638
ENSG00000003249	DBNDD1	dysbindin domain containing 1	4.66848	4.38037	-0.288118	0.290084	0.18329
ENSG00000003393	ALS2	alsin Rho guanine nucleotide exchange factor ALS2	6.10847	6.29471	0.18624	0.212515	0.101512
ENSG00000003400	CASP10	caspase 10	7.07275	6.81287	-0.259875	0.100787	0.107574
ENSG00000003402	CFLAR	CASP8 and FADD like apoptosis regulator	7.70142	7.76108	0.0596577	0.664183	0.0839455
ENSG00000003436	TFPI	tissue factor pathway inhibitor	9.61113	9.6843	0.0731681	0.659674	0.101589
ENSG00000003509	NDUFAF7	NADH:ubiquinone oxidoreductase complex assembly factor 7	3.14462	3.44399	0.29937	0.218672	0.165333
ENSG00000003756	RBM5	RNA binding motif protein 5	5.96485	6.04793	0.0830858	0.587339	0.0957338
ENSG00000003987	MTMR7	myotubularin related protein 7	2.63938	2.58462	-0.0547675	0.894185	0.224921
ENSG00000003989	SLC7A2	solute carrier family 7 member 2	7.47232	7.88814	0.415814	0.03076	0.125148
ENSG00000004059	ARF5	ADP ribosylation factor 5	6.25966	5.5676	-0.692066	0.0200242	0.187323
ENSG00000004142	POLDIP2	DNA polymerase delta interacting protein 2	5.1568	5.26737	0.110573	0.615734	0.136867
ENSG00000004399	PLXND1	plexin D1	6.64108	6.66276	0.02168	0.942499	0.158088
ENSG00000004455	AK2	adenylate kinase 2	6.84261	6.81147	-0.0311398	0.873004	0.108754
ENSG00000004478	FKBP4	FKBP prolyl isomerase 4	5.39594	5.44316	0.0472269	0.830344	0.124544
ENSG00000004487	KDM1A	lysine demethylase 1A	5.95964	6.17669	0.217055	0.17363	0.108675
ENSG00000004534	RBM6	RNA binding motif protein 6	4.17755	4.40018	0.222625	0.365351	0.163749
ENSG00000004660	CAMKK1	calcium/calmodulin dependent protein kinase kinase 1	1.73678	1.57001	-0.166767	0.785237	0.352572
ENSG00000004700	RECQL	RecQ like helicase	6.94935	6.6484	-0.300956	0.0363581	0.0945591
ENSG00000004766	VPS50	VPS50 subunit of EARP/GARPII complex	5.37216	5.47116	0.099007	0.672482	0.142577
ENSG00000004779	NDUFAB1	NADH:ubiquinone oxidoreductase subunit AB1	6.8668	6.25594	-0.61086	0.0124944	0.146804
ENSG00000004799	PDK4	pyruvate dehydrogenase kinase 4	3.04002	3.07565	0.0356303	0.923111	0.198917
ENSG00000004864	SLC25A13	solute carrier family 25 member 13	3.74986	4.26864	0.518773	0.0389226	0.165603
ENSG00000004866	ST7	suppression of tumorigenicity 7	2.52586	2.45122	-0.0746458	0.855923	0.23181
ENSG00000004897	CDC27	cell division cycle 27	7.30718	7.48937	0.18219	0.338484	0.127395
ENSG00000004961	HCCS	holocytochrome c synthase	4.36416	4.87229	0.508133	0.0186462	0.135246
ENSG00000004975	DVL2	dishevelled segment polarity protein 2	4.08283	3.99685	-0.0859853	0.746646	0.15579
ENSG00000005007	UPF1	UPF1 RNA helicase and ATPase	4.62735	4.78575	0.158402	0.554756	0.169668
ENSG00000005020	SKAP2	src kinase associated phosphoprotein 2	5.38442	5.69624	0.311815	0.13892	0.143427
ENSG00000005022	SLC25A5	solute carrier family 25 member 5	6.18194	6.67612	0.494177	0.0172898	0.129173
ENSG00000005059	MCUB	mitochondrial calcium uniporter dominant negative subunit beta	6.93818	6.79196	-0.146212	0.347498	0.10393
ENSG00000005073	HOXA11	homeobox A11	2.71511	3.01289	0.297785	0.327314	0.20371
ENSG00000005075	POLR2J	RNA polymerase II subunit J	5.72689	5.37176	-0.355122	0.107914	0.150082
ENSG00000005100	DHX33	DEAH-box helicase 33	5.30465	5.74688	0.442229	0.031639	0.134036
ENSG00000005108	THSD7A	thrombospondin type 1 domain containing 7A	5.80862	5.92699	0.118367	0.503974	0.113326
ENSG00000005156	LIG3	DNA ligase 3	4.1789	4.10657	-0.0723342	0.794441	0.159718
ENSG00000005175	RPAP3	RNA polymerase II associated protein 3	4.71696	5.07176	0.354805	0.211186	0.192669
ENSG00000005187	ACSM3	acyl-CoA synthetase medium chain family member 3	1.40155	0.638817	-0.762735	0.146996	0.358296
ENSG00000005189	REXO5	RNA exonuclease 5	1.76862	1.07837	-0.690246	0.139554	0.318106
ENSG00000005194	CIAPIN1	cytokine induced apoptosis inhibitor 1	5.34456	5.121	-0.223561	0.197294	0.117951
ENSG00000005206	SPPL2B	signal peptide peptidase like 2B	3.72609	3.26267	-0.463421	0.149607	0.219115
ENSG00000005238	ATOSB	atos homolog B	5.43309	5.31326	-0.119828	0.550268	0.127179
ENSG00000005243	COPZ2	COPI coat complex subunit zeta 2	2.43946	2.04332	-0.396135	0.338484	0.277009
ENSG00000005249	PRKAR2B	protein kinase cAMP-dependent type II regulatory subunit beta	6.80701	7.11056	0.303547	0.174168	0.152164
ENSG00000005302	MSL3	MSL complex subunit 3	5.33801	5.48908	0.151068	0.375788	0.113426
ENSG00000005339	CREBBP	CREB binding protein	4.87053	5.45161	0.581071	0.0163906	0.149927
ENSG00000005436	GCFC2	GC-rich sequence DNA-binding factor 2	5.0121	5.09595	0.0838507	0.707572	0.132935
ENSG00000005448	WDR54	WD repeat domain 54	3.87853	3.20617	-0.672363	0.028306	0.198632
ENSG00000005469	CROT	carnitine O-octanoyltransferase	2.41738	2.56861	0.151233	0.73938	0.266801
ENSG00000005483	KMT2E	lysine methyltransferase 2E (inactive)	5.13809	5.58108	0.442991	0.0559602	0.155568
ENSG00000005486	RHBDD2	rhomboid domain containing 2	3.69367	3.79397	0.100302	0.84024	0.280574
ENSG00000005700	IBTK	inhibitor of Bruton tyrosine kinase	6.40557	6.63919	0.233615	0.180942	0.118856
ENSG00000005801	ZNF195	zinc finger protein 195	5.78577	5.7477	-0.0380696	0.853356	0.116318
ENSG00000005810	MYCBP2	MYC binding protein 2	5.76249	6.25629	0.493804	0.0258226	0.142423
ENSG00000005812	FBXL3	F-box and leucine rich repeat protein 3	6.10799	6.43516	0.327172	0.115757	0.141615
ENSG00000005882	PDK2	pyruvate dehydrogenase kinase 2	1.39039	1.01772	-0.372661	0.490265	0.347266
ENSG00000005884	ITGA3	integrin subunit alpha 3	5.1713	5.34226	0.17095	0.565528	0.187513
ENSG00000005889	ZFX	zinc finger protein X-linked	6.26312	6.57689	0.313771	0.0454022	0.104328
ENSG00000005893	LAMP2	lysosomal associated membrane protein 2	8.30976	8.42532	0.115561	0.369556	0.085757
ENSG00000006007	GDE1	glycerophosphodiester phosphodiesterase 1	7.47515	7.35162	-0.123524	0.379881	0.0934448
ENSG00000006015	REX1BD	required for excision 1-B domain containing	6.07287	5.69473	-0.378145	0.149259	0.17862
ENSG00000006025	OSBPL7	oxysterol binding protein like 7	3.77762	3.1422	-0.635418	0.0587289	0.225783
ENSG00000006042	TMEM98	transmembrane protein 98	5.76264	5.66753	-0.0951106	0.592657	0.111051
ENSG00000006062	MAP3K14	mitogen-activated protein kinase kinase kinase 14	2.64343	2.30963	-0.333801	0.318713	0.224449
ENSG00000006118	TMEM132A	transmembrane protein 132A	6.00472	5.84716	-0.157561	0.56532	0.172726
ENSG00000006125	AP2B1	adaptor related protein complex 2 subunit beta 1	4.93527	5.46017	0.524898	0.0321874	0.159819
ENSG00000006194	ZNF263	zinc finger protein 263	4.37616	4.34005	-0.036105	0.912506	0.176671
ENSG00000006282	SPATA20	spermatogenesis associated 20	4.22266	3.81665	-0.406003	0.116318	0.17598
ENSG00000006327	TNFRSF12A	TNF receptor superfamily member 12A	7.67723	7.20944	-0.467797	0.0220983	0.129475
ENSG00000006451	RALA	RAS like proto-oncogene A	7.77945	7.82068	0.0412327	0.782098	0.0860738
ENSG00000006453	BAIAP2L1	BAR/IMD domain containing adaptor protein 2 like 1	0.802146	0.655933	-0.146213	0.85407	0.448542
ENSG00000006459	KDM7A	lysine demethylase 7A	3.36088	4.00634	0.645455	0.0384897	0.205539
ENSG00000006468	ETV1	ETS variant transcription factor 1	5.11548	4.82201	-0.293475	0.141881	0.136062
ENSG00000006530	AGK	acylglycerol kinase	5.76398	5.31202	-0.451962	0.011077	0.105517
ENSG00000006576	PHTF2	putative homeodomain transcription factor 2	5.84191	5.83386	-0.00804607	0.975111	0.135304
ENSG00000006607	FARP2	FERM, ARH/RhoGEF and pleckstrin domain protein 2	3.63417	4.33882	0.704649	0.0465208	0.235791
ENSG00000006625	GGCT	gamma-glutamylcyclotransferase	6.36295	6.30941	-0.0535324	0.797986	0.12046
ENSG00000006634	DBF4	DBF4-CDC7 kinase regulatory subunit	4.99695	4.99262	-0.0043273	0.989298	0.166657
ENSG00000006638	TBXA2R	thromboxane A2 receptor	1.6601	1.13195	-0.528154	0.503958	0.50554
ENSG00000006652	IFRD1	interferon related developmental regulator 1	4.96242	5.21126	0.24884	0.32408	0.169072
ENSG00000006695	COX10	cytochrome c oxidase assembly factor heme A:farnesyltransferase COX10	3.58168	3.57825	-0.00343067	0.99159	0.173592
ENSG00000006704	GTF2IRD1	GTF2I repeat domain containing 1	1.31967	1.99243	0.672761	0.150668	0.318974
ENSG00000006712	PAF1	PAF1 homolog, Paf1/RNA polymerase II complex component	2.26094	2.05848	-0.20246	0.634975	0.263701
ENSG00000006715	VPS41	VPS41 subunit of HOPS complex	5.15726	5.53959	0.382331	0.0547562	0.133359
ENSG00000006744	ELAC2	elaC ribonuclease Z 2	5.14716	4.9231	-0.224063	0.30248	0.146148
ENSG00000006756	ARSD	arylsulfatase D	3.21985	3.21377	-0.00608045	0.987967	0.211819
ENSG00000006757	PNPLA4	patatin like phospholipase domain containing 4	3.16144	2.64511	-0.516324	0.146996	0.242562
ENSG00000006831	ADIPOR2	adiponectin receptor 2	5.20002	5.6046	0.404584	0.0803364	0.156464
ENSG00000007047	MARK4	microtubule affinity regulating kinase 4	2.65787	2.45436	-0.203507	0.654767	0.278743
ENSG00000007080	CCDC124	coiled-coil domain containing 124	2.3395	2.08262	-0.256883	0.563582	0.280555
ENSG00000007168	PAFAH1B1	platelet activating factor acetylhydrolase 1b regulatory subunit 1	7.02092	7.25633	0.235407	0.0970228	0.0963312
ENSG00000007202	BLTP2	bridge-like lipid transfer protein family member 2	6.4538	6.78135	0.327544	0.160079	0.158993
ENSG00000007255	TRAPPC6A	trafficking protein particle complex subunit 6A	2.83024	1.81006	-1.02018	0.0221778	0.283022
ENSG00000007341	ST7L	suppression of tumorigenicity 7 like	4.25784	4.21203	-0.0458134	0.8647	0.150993
ENSG00000007376	RPUSD1	RNA pseudouridine synthase domain containing 1	2.71463	2.15062	-0.564007	0.328249	0.386586
ENSG00000007384	RHBDF1	rhomboid 5 homolog 1	3.5085	3.26813	-0.240373	0.487592	0.222821
ENSG00000007392	LUC7L	LUC7 like	5.72173	5.53269	-0.18904	0.232052	0.107201
ENSG00000007520	TSR3	TSR3 ribosome maturation factor	4.22156	4.12653	-0.0950282	0.75759	0.17908
ENSG00000007541	PIGQ	phosphatidylinositol glycan anchor biosynthesis class Q	5.03628	4.56331	-0.472972	0.0428808	0.154849
ENSG00000007545	CRAMP1	cramped chromatin regulator homolog 1	2.11533	2.74433	0.629	0.113511	0.270406
ENSG00000007908	SELE	selectin E	2.04764	2.75437	0.706734	0.0559651	0.248222
ENSG00000007923	DNAJC11	DnaJ heat shock protein family (Hsp40) member C11	3.2924	2.88451	-0.407887	0.104601	0.170798
ENSG00000007944	MYLIP	myosin regulatory light chain interacting protein	3.34555	3.56064	0.21509	0.465265	0.191185
ENSG00000007968	E2F2	E2F transcription factor 2	2.50807	1.86057	-0.647498	0.114173	0.278964
ENSG00000008018	PSMB1	proteasome 20S subunit beta 1	8.34254	7.77115	-0.571395	0.00941297	0.127114
ENSG00000008083	JARID2	jumonji and AT-rich interaction domain containing 2	1.5696	1.93676	0.367153	0.423899	0.301973
ENSG00000008086	CDKL5	cyclin dependent kinase like 5	2.84343	3.08995	0.246524	0.378543	0.186103
ENSG00000008130	NADK	NAD kinase	6.4115	6.15363	-0.257874	0.0980682	0.105897
ENSG00000008256	CYTH3	cytohesin 3	2.68441	3.01528	0.330874	0.401139	0.26034
ENSG00000008277	ADAM22	ADAM metallopeptidase domain 22	1.41287	1.26606	-0.146807	0.811033	0.352039
ENSG00000008282	SYPL1	synaptophysin like 1	7.7506	7.8128	0.0621918	0.807396	0.146474
ENSG00000008283	CYB561	cytochrome b561	4.14548	3.78957	-0.355914	0.142024	0.165086
ENSG00000008294	SPAG9	sperm associated antigen 9	6.7343	7.45104	0.716739	0.0022776	0.120574
ENSG00000008311	AASS	aminoadipate-semialdehyde synthase	5.12477	5.4622	0.337427	0.0555412	0.118224
ENSG00000008324	SS18L2	SS18 like 2	5.02359	5.03664	0.0130568	0.954824	0.124097
ENSG00000008382	MPND	MPN domain containing	1.60182	1.12438	-0.477441	0.429045	0.396545
ENSG00000008394	MGST1	microsomal glutathione S-transferase 1	6.17646	6.11923	-0.0572251	0.780334	0.118527
ENSG00000008405	CRY1	cryptochrome circadian regulator 1	4.33746	4.52244	0.184979	0.308837	0.122046
ENSG00000008441	NFIX	nuclear factor I X	2.25834	2.05408	-0.204265	0.668417	0.290661
ENSG00000008513	ST3GAL1	ST3 beta-galactoside alpha-2,3-sialyltransferase 1	6.1617	6.12294	-0.0387594	0.832936	0.10429
ENSG00000008517	IL32	interleukin 32	3.8228	3.45228	-0.370521	0.232485	0.21033
ENSG00000008710	PKD1	polycystin 1, transient receptor potential channel interacting	3.37267	3.18589	-0.186774	0.501599	0.17799
ENSG00000008838	MED24	mediator complex subunit 24	4.78007	4.6347	-0.145373	0.418241	0.118118
ENSG00000008853	RHOBTB2	Rho related BTB domain containing 2	2.47084	2.30554	-0.165295	0.768132	0.3259
ENSG00000008869	HEATR5B	HEAT repeat containing 5B	4.81233	5.38193	0.569594	0.0292832	0.16934
ENSG00000008952	SEC62	SEC62 homolog, preprotein translocation factor	6.46598	6.89643	0.430447	0.052341	0.14838
ENSG00000008988	RPS20	ribosomal protein S20	6.5882	7.36557	0.777364	0.0830936	0.303848
ENSG00000009307	CSDE1	cold shock domain containing E1	8.49793	8.81932	0.321395	0.0326217	0.0982009
ENSG00000009335	UBE3C	ubiquitin protein ligase E3C	6.74085	6.97392	0.233072	0.161927	0.113673
ENSG00000009413	REV3L	REV3 like, DNA directed polymerase zeta catalytic subunit	6.31976	6.70007	0.380308	0.0330909	0.116707
ENSG00000009724	MASP2	MBL associated serine protease 2	0.82674	0.707471	-0.119269	0.872843	0.414987
ENSG00000009780	FAM76A	family with sequence similarity 76 member A	4.94927	4.85191	-0.0973593	0.616336	0.1208
ENSG00000009830	POMT2	protein O-mannosyltransferase 2	3.84291	3.72967	-0.113235	0.660375	0.157564
ENSG00000009844	VTA1	vesicle trafficking 1	7.33357	7.256	-0.0775734	0.653751	0.105941
ENSG00000009954	BAZ1B	bromodomain adjacent to zinc finger domain 1B	5.68357	6.02141	0.337847	0.102081	0.140525
ENSG00000010017	RANBP9	RAN binding protein 9	5.6833	5.93931	0.25601	0.112141	0.109567
ENSG00000010072	SPRTN	SprT-like N-terminal domain	5.41292	5.52281	0.109884	0.583061	0.125488
ENSG00000010165	METTL13	methyltransferase 13, eEF1A N-terminus and K55	3.93743	4.16712	0.229688	0.424059	0.188962
ENSG00000010219	DYRK4	dual specificity tyrosine phosphorylation regulated kinase 4	5.43522	5.13051	-0.304707	0.0802066	0.117771
ENSG00000010244	ZNF207	zinc finger protein 207	8.55875	8.44259	-0.116153	0.423124	0.0953908
ENSG00000010256	UQCRC1	ubiquinol-cytochrome c reductase core protein 1	4.9306	4.69777	-0.232833	0.326086	0.158923
ENSG00000010270	STARD3NL	STARD3 N-terminal like	7.80405	7.69758	-0.106469	0.524582	0.106588
ENSG00000010278	CD9	CD9 molecule	10.6476	10.2724	-0.375184	0.0181819	0.0993048
ENSG00000010292	NCAPD2	non-SMC condensin I complex subunit D2	4.48488	4.94852	0.463645	0.123828	0.205413
ENSG00000010295	IFFO1	intermediate filament family orphan 1	4.53736	4.36166	-0.175707	0.45192	0.152321
ENSG00000010318	PHF7	PHD finger protein 7	1.1264	1.32636	0.19996	0.762942	0.386293
ENSG00000010319	SEMA3G	semaphorin 3G	0.91454	2.29176	1.37722	0.00790205	0.294334
ENSG00000010322	NISCH	nischarin	4.76573	4.93177	0.166041	0.455817	0.144958
ENSG00000010327	STAB1	stabilin 1	6.5586	5.98294	-0.575661	0.013498	0.140681
ENSG00000010361	FUZ	fuzzy planar cell polarity protein	3.2411	2.64886	-0.592243	0.0419822	0.192696
ENSG00000010404	IDS	iduronate 2-sulfatase	2.6516	2.16008	-0.491515	0.141881	0.227874
ENSG00000010438	PRSS3	serine protease 3	5.62304	5.0112	-0.611833	0.0308952	0.184298
ENSG00000010539	ZNF200	zinc finger protein 200	5.5978	5.55925	-0.0385539	0.850226	0.114974
ENSG00000010626	LRRC23	leucine rich repeat containing 23	0.181629	0.543622	0.361994	0.711618	0.581722
ENSG00000010704	HFE	homeostatic iron regulator	2.88355	2.72796	-0.155588	0.721247	0.258759
ENSG00000010803	SCMH1	Scm polycomb group protein homolog 1	4.07626	3.77777	-0.298489	0.229994	0.168482
ENSG00000010810	FYN	FYN proto-oncogene, Src family tyrosine kinase	6.1723	5.89968	-0.27262	0.100876	0.112887
ENSG00000010818	HIVEP2	HIVEP zinc finger 2	3.2262	4.03421	0.808007	0.0310419	0.243739
ENSG00000011007	ELOA	elongin A	4.75761	5.36595	0.608339	0.0190057	0.163115
ENSG00000011009	LYPLA2	lysophospholipase 2	4.14362	3.91337	-0.230253	0.374692	0.17252
ENSG00000011021	CLCN6	chloride voltage-gated channel 6	2.64578	3.07454	0.428765	0.13993	0.197784
ENSG00000011028	MRC2	mannose receptor C type 2	2.92119	2.7007	-0.220488	0.55033	0.234074
ENSG00000011105	TSPAN9	tetraspanin 9	4.59555	4.26543	-0.330126	0.201993	0.175979
ENSG00000011114	BTBD7	BTB domain containing 7	5.59146	6.11589	0.524427	0.0137434	0.128924
ENSG00000011132	APBA3	amyloid beta precursor protein binding family A member 3	3.6302	3.11555	-0.514648	0.11839	0.224564
ENSG00000011143	MKS1	MKS transition zone complex subunit 1	3.26636	3.00136	-0.264996	0.416768	0.214736
ENSG00000011198	ABHD5	abhydrolase domain containing 5, lysophosphatidic acid acyltransferase	6.5746	6.6382	0.0636062	0.716266	0.103725
ENSG00000011243	AKAP8L	A-kinase anchoring protein 8 like	3.34111	3.44325	0.10214	0.766296	0.200016
ENSG00000011258	MBTD1	mbt domain containing 1	4.70673	4.85156	0.144825	0.485321	0.133674
ENSG00000011260	UTP18	UTP18 small subunit processome component	3.75285	3.60532	-0.147534	0.555814	0.158388
ENSG00000011275	RNF216	ring finger protein 216	4.66434	4.98252	0.318185	0.119859	0.139444
ENSG00000011295	TTC19	tetratricopeptide repeat domain 19	6.8649	6.91065	0.0457496	0.790743	0.0993514
ENSG00000011304	PTBP1	polypyrimidine tract binding protein 1	6.46203	6.78445	0.322414	0.101446	0.133813
ENSG00000011376	LARS2	leucyl-tRNA synthetase 2, mitochondrial	3.83717	3.60105	-0.236111	0.442279	0.20084
ENSG00000011405	PIK3C2A	phosphatidylinositol-4-phosphate 3-kinase catalytic subunit type 2 alpha	8.1144	8.37355	0.259147	0.260457	0.155813
ENSG00000011422	PLAUR	plasminogen activator, urokinase receptor	6.27454	5.9842	-0.290345	0.0990215	0.119589
ENSG00000011426	ANLN	anillin, actin binding protein	7.82624	7.84166	0.0154231	0.931437	0.0959604
ENSG00000011451	WIZ	WIZ zinc finger	3.68937	3.87481	0.185441	0.553631	0.19819
ENSG00000011454	RABGAP1	RAB GTPase activating protein 1	4.06324	4.49141	0.428175	0.0362028	0.134408
ENSG00000011478	QPCTL	glutaminyl-peptide cyclotransferase like	2.87735	2.84526	-0.032093	0.952905	0.28677
ENSG00000011485	PPP5C	protein phosphatase 5 catalytic subunit	5.1595	4.91513	-0.244372	0.324295	0.166176
ENSG00000011523	CEP68	centrosomal protein 68	6.12923	6.31433	0.185098	0.215238	0.101448
ENSG00000011566	MAP4K3	mitogen-activated protein kinase kinase kinase kinase 3	4.7392	5.07026	0.331053	0.190495	0.172104
ENSG00000011638	LDAF1	lipid droplet assembly factor 1	5.09545	4.97167	-0.123785	0.555814	0.132893
ENSG00000012048	BRCA1	BRCA1 DNA repair associated	4.13015	4.4759	0.345749	0.338344	0.241692
ENSG00000012061	ERCC1	ERCC excision repair 1, endonuclease non-catalytic subunit	6.56178	6.14735	-0.414434	0.0525858	0.143035
ENSG00000012174	MBTPS2	membrane bound transcription factor peptidase, site 2	5.77515	6.01094	0.235797	0.190075	0.122491
ENSG00000012232	EXTL3	exostosin like glycosyltransferase 3	3.54096	3.91975	0.37879	0.153074	0.180592
ENSG00000012660	ELOVL5	ELOVL fatty acid elongase 5	6.04346	6.4344	0.390938	0.0321036	0.118931
ENSG00000012817	KDM5D	lysine demethylase 5D	3.35722	3.42358	0.0663558	0.82296	0.168445
ENSG00000012822	CALCOCO1	calcium binding and coiled-coil domain 1	5.92647	5.70871	-0.217764	0.197862	0.115151
ENSG00000012963	UBR7	ubiquitin protein ligase E3 component n-recognin 7	6.13058	6.06098	-0.0695958	0.709621	0.111072
ENSG00000012983	MAP4K5	mitogen-activated protein kinase kinase kinase kinase 5	6.02443	6.35646	0.332032	0.0916034	0.133521
ENSG00000013275	PSMC4	proteasome 26S subunit, ATPase 4	6.64396	6.32229	-0.321668	0.0777623	0.123236
ENSG00000013288	MAN2B2	mannosidase alpha class 2B member 2	3.77904	4.45568	0.676641	0.0220983	0.187392
ENSG00000013297	CLDN11	claudin 11	9.74939	9.44683	-0.302563	0.0313264	0.0914904
ENSG00000013306	SLC25A39	solute carrier family 25 member 39	5.08152	4.39206	-0.68946	0.0216052	0.189954
ENSG00000013364	MVP	major vault protein	5.30154	5.10329	-0.198248	0.451554	0.171713
ENSG00000013374	NUB1	negative regulator of ubiquitin like proteins 1	4.93538	4.92782	-0.0075675	0.975317	0.127993
ENSG00000013375	PGM3	phosphoglucomutase 3	6.88825	7.1925	0.304255	0.071756	0.11401
ENSG00000013392	RWDD2A	RWD domain containing 2A	3.64568	3.7501	0.104424	0.718628	0.171611
ENSG00000013441	CLK1	CDC like kinase 1	6.77303	6.74885	-0.0241759	0.903985	0.108473
ENSG00000013503	POLR3B	RNA polymerase III subunit B	3.58649	3.74944	0.162948	0.498796	0.154293
ENSG00000013523	ANGEL1	angel homolog 1	4.05406	4.06952	0.0154517	0.956241	0.15026
ENSG00000013561	RNF14	ring finger protein 14	5.6607	5.75274	0.092043	0.646716	0.123731
ENSG00000013563	DNASE1L1	deoxyribonuclease 1 like 1	5.86855	5.53196	-0.336592	0.0778637	0.12899
ENSG00000013573	DDX11	DEAD/H-box helicase 11	1.91576	1.44172	-0.474042	0.306249	0.311331
ENSG00000013583	HEBP1	heme binding protein 1	4.80863	5.27807	0.469441	0.0491589	0.159275
ENSG00000013588	GPRC5A	G protein-coupled receptor class C group 5 member A	4.26374	4.56995	0.306214	0.394805	0.238275
ENSG00000013619	MAMLD1	mastermind like domain containing 1	-0.915692	0.0331503	0.948842	0.422469	0.778202
ENSG00000013810	TACC3	transforming acidic coiled-coil containing protein 3	3.71808	3.79154	0.073452	0.816297	0.180346
ENSG00000014123	UFL1	UFM1 specific ligase 1	5.26421	5.58364	0.319434	0.166399	0.157379
ENSG00000014138	POLA2	DNA polymerase alpha 2, accessory subunit	3.27262	2.76714	-0.505473	0.136929	0.231167
ENSG00000014164	ZC3H3	zinc finger CCCH-type containing 3	2.53475	2.3917	-0.143047	0.745413	0.257925
ENSG00000014216	CAPN1	calpain 1	5.13887	5.0217	-0.117166	0.714891	0.190375
ENSG00000014641	MDH1	malate dehydrogenase 1	6.92413	6.89412	-0.0300044	0.88114	0.110913
ENSG00000014824	SLC30A9	solute carrier family 30 member 9	6.62277	6.57101	-0.051761	0.745482	0.0933554
ENSG00000014914	MTMR11	myotubularin related protein 11	4.54077	4.44078	-0.099989	0.686811	0.149386
ENSG00000014919	COX15	cytochrome c oxidase assembly homolog COX15	5.34059	5.55311	0.212523	0.235926	0.121623
ENSG00000015133	CCDC88C	coiled-coil domain containing 88C	4.87207	4.96725	0.0951797	0.679115	0.139471
ENSG00000015153	YAF2	YY1 associated factor 2	5.53643	5.76589	0.229457	0.332277	0.158674
ENSG00000015171	ZMYND11	zinc finger MYND-type containing 11	7.15785	7.47283	0.314976	0.0521973	0.108455
ENSG00000015475	BID	BH3 interacting domain death agonist	7.07814	6.81232	-0.265818	0.125909	0.118364
ENSG00000015479	MATR3	matrin 3	3.79487	4.13055	0.335682	0.181746	0.171152
ENSG00000015532	XYLT2	xylosyltransferase 2	3.20703	2.95366	-0.253369	0.468785	0.226812
ENSG00000015676	NUDCD3	NudC domain containing 3	6.69669	6.47523	-0.221462	0.138358	0.101661
ENSG00000016082	ISL1	ISL LIM homeobox 1	0.609358	1.48151	0.872155	0.117378	0.379273
ENSG00000016864	GLT8D1	glycosyltransferase 8 domain containing 1	5.98453	6.19794	0.213407	0.15694	0.10274
ENSG00000017260	ATP2C1	ATPase secretory pathway Ca2+ transporting 1	5.97205	6.30534	0.333291	0.122603	0.147201
ENSG00000017483	SLC38A5	solute carrier family 38 member 5	3.15546	2.86026	-0.295194	0.362271	0.215908
ENSG00000017797	RALBP1	ralA binding protein 1	3.52581	3.7958	0.269984	0.4648	0.239761
ENSG00000018189	RUFY3	RUN and FYVE domain containing 3	5.04342	5.28236	0.238937	0.175501	0.120163
ENSG00000018236	CNTN1	contactin 1	1.43659	1.74307	0.306484	0.596334	0.361254
ENSG00000018408	WWTR1	WW domain containing transcription regulator 1	9.24121	9.52044	0.279222	0.0707053	0.104215
ENSG00000018510	AGPS	alkylglycerone phosphate synthase	6.92718	7.28307	0.35589	0.0821077	0.138524
ENSG00000018610	STEEP1	STING1 ER exit protein 1	5.8408	5.42432	-0.416479	0.0173526	0.108949
ENSG00000018699	TTC27	tetratricopeptide repeat domain 27	4.96481	4.75039	-0.214417	0.318521	0.144095
ENSG00000018869	ZNF582	zinc finger protein 582	1.54451	1.8725	0.327998	0.450402	0.2834
ENSG00000019102	VSIG2	V-set and immunoglobulin domain containing 2	1.67133	1.66738	-0.00394536	0.995051	0.338379
ENSG00000019144	PHLDB1	pleckstrin homology like domain family B member 1	3.79652	4.04678	0.250258	0.392634	0.193852
ENSG00000019485	PRDM11	PR/SET domain 11	3.45584	3.59073	0.134888	0.622855	0.170352
ENSG00000019549	SNAI2	snail family transcriptional repressor 2	1.33259	0.23229	-1.1003	0.140966	0.508758
ENSG00000019995	ZRANB1	zinc finger RANBP2-type containing 1	3.14194	3.33727	0.195334	0.589817	0.226526
ENSG00000020129	NCDN	neurochondrin	4.35326	4.3052	-0.0480638	0.903552	0.214591
ENSG00000020181	ADGRA2	adhesion G protein-coupled receptor A2	3.42348	3.2277	-0.195775	0.540517	0.202737
ENSG00000020256	ZFP64	ZFP64 zinc finger protein	4.93112	4.91489	-0.0162305	0.95206	0.142404
ENSG00000020426	MNAT1	MNAT1 component of CDK activating kinase	6.18399	5.81222	-0.371765	0.0263627	0.107714
ENSG00000020577	SAMD4A	sterile alpha motif domain containing 4A	5.33321	5.56642	0.233215	0.191742	0.12155
ENSG00000020922	MRE11	MRE11 homolog, double strand break repair nuclease	4.81508	4.8829	0.0678209	0.785735	0.143697
ENSG00000021355	SERPINB1	serpin family B member 1	5.9172	5.90932	-0.00788314	0.968649	0.105749
ENSG00000021574	SPAST	spastin	6.35078	6.37258	0.0217935	0.916016	0.112235
ENSG00000021645	NRXN3	neurexin 3	1.82978	2.29757	0.467788	0.284721	0.294303
ENSG00000021762	OSBPL5	oxysterol binding protein like 5	3.02614	2.82587	-0.200271	0.609513	0.244217
ENSG00000021776	AQR	aquarius intron-binding spliceosomal factor	6.09097	6.2829	0.191926	0.274217	0.118477
ENSG00000022267	FHL1	four and a half LIM domains 1	7.43215	7.45729	0.0251434	0.888515	0.0982874
ENSG00000022277	RTF2	replication termination factor 2	4.1973	4.59897	0.401665	0.141881	0.186215
ENSG00000022556	NLRP2	NLR family pyrin domain containing 2	1.96986	2.36545	0.395586	0.289342	0.251275
ENSG00000022567	SLC45A4	solute carrier family 45 member 4	1.42485	1.71759	0.292736	0.525869	0.293907
ENSG00000022840	RNF10	ring finger protein 10	5.67546	5.75124	0.0757845	0.747148	0.137556
ENSG00000022976	ZNF839	zinc finger protein 839	1.18735	1.56708	0.379729	0.436413	0.319469
ENSG00000023041	ZDHHC6	zinc finger DHHC-type palmitoyltransferase 6	6.72805	6.45152	-0.276524	0.0459884	0.0922168
ENSG00000023171	GRAMD1B	GRAM domain containing 1B	2.02043	2.2642	0.243764	0.611782	0.298967
ENSG00000023191	RNH1	ribonuclease/angiogenin inhibitor 1	7.16842	6.84158	-0.326834	0.0632832	0.118297
ENSG00000023228	NDUFS1	NADH:ubiquinone oxidoreductase core subunit S1	5.84079	6.09271	0.251922	0.0902842	0.100896
ENSG00000023287	RB1CC1	RB1 inducible coiled-coil 1	7.5897	7.87867	0.288969	0.0348779	0.089891
ENSG00000023318	ERP44	endoplasmic reticulum protein 44	5.94379	5.8252	-0.118591	0.500537	0.112743
ENSG00000023330	ALAS1	5'-aminolevulinate synthase 1	4.64241	4.81474	0.172325	0.491328	0.16086
ENSG00000023445	BIRC3	baculoviral IAP repeat containing 3	1.90219	1.67062	-0.231571	0.687884	0.347088
ENSG00000023516	AKAP11	A-kinase anchoring protein 11	6.48077	7.01835	0.537581	0.0205542	0.146497
ENSG00000023572	GLRX2	glutaredoxin 2	6.82917	6.86238	0.0332088	0.848206	0.0972215
ENSG00000023608	SNAPC1	small nuclear RNA activating complex polypeptide 1	4.05329	4.06804	0.0147501	0.96169	0.162635
ENSG00000023697	DERA	deoxyribose-phosphate aldolase	6.35911	6.19616	-0.162955	0.278584	0.101384
ENSG00000023734	STRAP	serine/threonine kinase receptor associated protein	5.57147	6.18092	0.609454	0.0140308	0.15067
ENSG00000023839	ABCC2	ATP binding cassette subfamily C member 2	-0.388213	0.714173	1.10239	0.27345	0.679169
ENSG00000023902	PLEKHO1	pleckstrin homology domain containing O1	5.58164	5.57412	-0.00751267	0.976754	0.13657
ENSG00000023909	GCLM	glutamate-cysteine ligase modifier subunit	6.32611	6.65224	0.326129	0.041931	0.106025
ENSG00000024048	UBR2	ubiquitin protein ligase E3 component n-recognin 2	4.43889	4.76904	0.330148	0.157306	0.159172
ENSG00000024422	EHD2	EH domain containing 2	5.44173	5.83965	0.397921	0.154691	0.190448
ENSG00000024526	DEPDC1	DEP domain containing 1	5.95316	6.00595	0.0527849	0.843066	0.150031
ENSG00000024862	CCDC28A	coiled-coil domain containing 28A	3.37118	3.73166	0.360475	0.120762	0.158419
ENSG00000025156	HSF2	heat shock transcription factor 2	4.57474	4.6465	0.0717604	0.780827	0.148996
ENSG00000025293	PHF20	PHD finger protein 20	6.73669	6.75087	0.0141788	0.938232	0.0965133
ENSG00000025434	NR1H3	nuclear receptor subfamily 1 group H member 3	1.47968	0.853048	-0.626628	0.229391	0.353324
ENSG00000025708	TYMP	thymidine phosphorylase	1.90595	0.774563	-1.13138	0.0676805	0.416885
ENSG00000025770	NCAPH2	non-SMC condensin II complex subunit H2	5.3187	4.89093	-0.427772	0.0528587	0.147791
ENSG00000025772	TOMM34	translocase of outer mitochondrial membrane 34	4.68788	4.89185	0.20397	0.315754	0.136352
ENSG00000025796	SEC63	SEC63 homolog, protein translocation regulator	4.80863	5.16994	0.361307	0.187493	0.186556
ENSG00000025800	KPNA6	karyopherin subunit alpha 6	6.28733	6.61143	0.324093	0.0971287	0.132674
ENSG00000026025	VIM	vimentin	11.1748	11.6412	0.466419	0.0148418	0.117054
ENSG00000026036	RTEL1-TNFRSF6B	RTEL1-TNFRSF6B readthrough (NMD candidate)	2.30996	1.33707	-0.972887	0.0427116	0.318074
ENSG00000026103	FAS	Fas cell surface death receptor	4.55689	4.71805	0.161161	0.512767	0.157458
ENSG00000026297	RNASET2	ribonuclease T2	3.01433	2.79234	-0.221997	0.548652	0.234523
ENSG00000026508	CD44	CD44 molecule (IN blood group)	8.36401	8.58119	0.217181	0.144205	0.101316
ENSG00000026652	AGPAT4	1-acylglycerol-3-phosphate O-acyltransferase 4	4.10325	3.92818	-0.175069	0.369648	0.129941
ENSG00000026950	BTN3A1	butyrophilin subfamily 3 member A1	4.40929	3.66001	-0.749274	0.00951983	0.167682
ENSG00000027001	MIPEP	mitochondrial intermediate peptidase	1.4898	1.9384	0.448604	0.35778	0.324978
ENSG00000027075	PRKCH	protein kinase C eta	7.93044	7.82396	-0.106484	0.408218	0.0848329
ENSG00000027697	IFNGR1	interferon gamma receptor 1	7.15884	7.41535	0.256512	0.179803	0.130182
ENSG00000027847	B4GALT7	beta-1,4-galactosyltransferase 7	6.68877	6.12336	-0.565404	0.0162628	0.145432
ENSG00000028116	VRK2	VRK serine/threonine kinase 2	5.05552	5.07585	0.0203326	0.935027	0.132566
ENSG00000028137	TNFRSF1B	TNF receptor superfamily member 1B	3.90384	4.05347	0.149626	0.61946	0.187307
ENSG00000028203	VEZT	vezatin, adherens junctions transmembrane protein	7.1852	7.20482	0.0196142	0.916737	0.101734
ENSG00000028277	POU2F2	POU class 2 homeobox 2	0.71312	0.290521	-0.422599	0.478211	0.384718
ENSG00000028310	BRD9	bromodomain containing 9	3.17522	3.43241	0.257188	0.387429	0.197256
ENSG00000028528	SNX1	sorting nexin 1	5.38061	5.51478	0.134168	0.43691	0.112971
ENSG00000028839	TBPL1	TATA-box binding protein like 1	5.21036	5.37228	0.161927	0.485246	0.149414
ENSG00000029153	BMAL2	basic helix-loop-helix ARNT like 2	5.65401	5.97162	0.317602	0.0359817	0.0994692
ENSG00000029363	BCLAF1	BCL2 associated transcription factor 1	7.22094	7.53486	0.313917	0.104218	0.131293
ENSG00000029364	SLC39A9	solute carrier family 39 member 9	6.81089	7.06194	0.251057	0.055272	0.0878317
ENSG00000029639	TFB1M	transcription factor B1, mitochondrial	4.62818	4.34588	-0.282299	0.183266	0.144437
ENSG00000029725	RABEP1	rabaptin, RAB GTPase binding effector protein 1	4.59386	4.33656	-0.257304	0.197294	0.135796
ENSG00000029993	HMGB3	high mobility group box 3	4.13938	4.45179	0.312408	0.230628	0.17658
ENSG00000030066	NUP160	nucleoporin 160	5.13464	5.336	0.201356	0.296313	0.129708
ENSG00000030110	BAK1	BCL2 antagonist/killer 1	0.852785	0.336589	-0.516197	0.431075	0.43013
ENSG00000030419	IKZF2	IKAROS family zinc finger 2	0.026207	0.466697	0.44049	0.625579	0.559965
ENSG00000030582	GRN	granulin precursor	5.92556	6.13517	0.209618	0.395084	0.163207
ENSG00000031003	FAM13B	family with sequence similarity 13 member B	5.64121	5.80201	0.160794	0.324351	0.109383
ENSG00000031081	ARHGAP31	Rho GTPase activating protein 31	5.71482	6.1204	0.405579	0.0610767	0.145519
ENSG00000031691	CENPQ	centromere protein Q	3.80893	3.93207	0.12314	0.724548	0.206978
ENSG00000031698	SARS1	seryl-tRNA synthetase 1	6.98184	6.93766	-0.0441748	0.780334	0.0914817
ENSG00000031823	RANBP3	RAN binding protein 3	2.86312	3.05435	0.191224	0.677301	0.278798
ENSG00000032219	ARID4A	AT-rich interaction domain 4A	4.24192	4.85667	0.614749	0.0409744	0.198594
ENSG00000032389	EIPR1	EARP complex and GARP complex interacting protein 1	4.92491	4.58868	-0.336238	0.0842696	0.132049
ENSG00000032444	PNPLA6	patatin like phospholipase domain containing 6	4.68891	4.71817	0.029256	0.941859	0.210736
ENSG00000032742	IFT88	intraflagellar transport 88	3.25303	3.27612	0.0230953	0.958374	0.235564
ENSG00000033011	ALG1	ALG1 chitobiosyldiphosphodolichol beta-mannosyltransferase	3.40346	2.87717	-0.526297	0.0984128	0.216393
ENSG00000033030	ZCCHC8	zinc finger CCHC-type containing 8	4.18729	4.60493	0.417636	0.0264788	0.121125
ENSG00000033050	ABCF2	ATP binding cassette subfamily F member 2	3.93871	4.15866	0.21995	0.540023	0.227582
ENSG00000033100	CHPF2	chondroitin polymerizing factor 2	5.84277	5.70404	-0.138725	0.600885	0.165402
ENSG00000033122	LRRC7	leucine rich repeat containing 7	1.05423	1.22732	0.173084	0.771581	0.347732
ENSG00000033170	FUT8	fucosyltransferase 8	6.6654	6.69415	0.0287477	0.875574	0.102171
ENSG00000033178	UBA6	ubiquitin like modifier activating enzyme 6	7.96527	8.08575	0.120479	0.510466	0.116976
ENSG00000033327	GAB2	GRB2 associated binding protein 2	4.45762	4.85323	0.395607	0.0347553	0.122914
ENSG00000033627	ATP6V0A1	ATPase H+ transporting V0 subunit a1	4.07568	3.75316	-0.322521	0.139003	0.148402
ENSG00000033800	PIAS1	protein inhibitor of activated STAT 1	4.6088	4.81631	0.207512	0.257842	0.124196
ENSG00000033867	SLC4A7	solute carrier family 4 member 7	7.11626	7.41694	0.300679	0.0821077	0.117017
ENSG00000034053	APBA2	amyloid beta precursor protein binding family A member 2	4.375	3.88854	-0.486456	0.0781913	0.186657
ENSG00000034152	MAP2K3	mitogen-activated protein kinase kinase 3	1.69696	2.31518	0.618216	0.116508	0.268098
ENSG00000034510	TMSB10	thymosin beta 10	12.0599	11.5466	-0.513366	0.0202784	0.139404
ENSG00000034533	ASTE1	asteroid homolog 1	4.08528	4.24707	0.161787	0.485293	0.149305
ENSG00000034677	RNF19A	ring finger protein 19A, RBR E3 ubiquitin protein ligase	6.36022	6.69297	0.332746	0.0450421	0.110331
ENSG00000034693	PEX3	peroxisomal biogenesis factor 3	3.82686	3.96891	0.142054	0.604554	0.170829
ENSG00000034713	GABARAPL2	GABA type A receptor associated protein like 2	6.52463	6.52923	0.00460179	0.979231	0.096313
ENSG00000035115	SH3YL1	SH3 and SYLF domain containing 1	3.33739	3.69938	0.361994	0.234553	0.206409
ENSG00000035141	FAM136A	family with sequence similarity 136 member A	5.9608	5.77775	-0.183046	0.270783	0.112246
ENSG00000035403	VCL	vinculin	8.35437	8.74813	0.393757	0.0297974	0.117571
ENSG00000035499	DEPDC1B	DEP domain containing 1B	4.63022	4.37386	-0.256365	0.212515	0.139746
ENSG00000035681	NSMAF	neutral sphingomyelinase activation associated factor	5.61578	5.66936	0.0535755	0.770107	0.106903
ENSG00000035687	ADSS2	adenylosuccinate synthase 2	5.60869	5.65139	0.0426975	0.848805	0.125603
ENSG00000035862	TIMP2	TIMP metallopeptidase inhibitor 2	5.958	6.72675	0.768744	0.00392278	0.140408
ENSG00000035928	RFC1	replication factor C subunit 1	5.26689	5.66813	0.401243	0.0349197	0.124858
ENSG00000036054	TBC1D23	TBC1 domain family member 23	6.43625	6.59425	0.157993	0.477138	0.143562
ENSG00000036257	CUL3	cullin 3	5.37226	5.77792	0.405659	0.07049	0.151245
ENSG00000036549	ZZZ3	zinc finger ZZ-type containing 3	7.49376	7.42387	-0.0698929	0.639186	0.0920114
ENSG00000037042	TUBG2	tubulin gamma 2	1.99307	1.88286	-0.110216	0.868747	0.373264
ENSG00000037241	RPL26L1	ribosomal protein L26 like 1	3.0247	2.30846	-0.716238	0.0265085	0.207777
ENSG00000037280	FLT4	fms related receptor tyrosine kinase 4	2.69286	2.30202	-0.390834	0.314345	0.260579
ENSG00000037474	NSUN2	NOP2/Sun RNA methyltransferase 2	3.74654	4.19432	0.44778	0.0839888	0.175628
ENSG00000037637	FBXO42	F-box protein 42	4.84844	4.9156	0.0671584	0.784282	0.141401
ENSG00000037749	MFAP3	microfibril associated protein 3	8.0383	8.08263	0.0443367	0.765259	0.0865651
ENSG00000037757	MRI1	methylthioribose-1-phosphate isomerase 1	5.29187	4.975	-0.316872	0.106908	0.133584
ENSG00000037897	METTL1	methyltransferase 1, tRNA methylguanosine	2.03234	1.17486	-0.857477	0.0804264	0.331845
ENSG00000038002	AGA	aspartylglucosaminidase	4.50135	4.42219	-0.0791654	0.786404	0.168625
ENSG00000038210	PI4K2B	phosphatidylinositol 4-kinase type 2 beta	6.8181	6.75213	-0.0659674	0.785735	0.13978
ENSG00000038219	BOD1L1	biorientation of chromosomes in cell division 1 like 1	5.00478	5.66349	0.658712	0.0140217	0.162713
ENSG00000038274	MAT2B	methionine adenosyltransferase 2 non-catalytic beta subunit	7.06014	7.39077	0.330632	0.0978703	0.135666
ENSG00000038295	TLL1	tolloid like 1	4.42982	4.73496	0.305142	0.190692	0.158686
ENSG00000038358	EDC4	enhancer of mRNA decapping 4	3.94721	3.88536	-0.0618534	0.868719	0.209165
ENSG00000038382	TRIO	trio Rho guanine nucleotide exchange factor	6.07898	6.39948	0.320502	0.150436	0.151856
ENSG00000038427	VCAN	versican	1.69723	2.49714	0.79991	0.145948	0.374811
ENSG00000038532	CLEC16A	C-type lectin domain containing 16A	3.1008	3.34892	0.248116	0.347396	0.17629
ENSG00000039123	MTREX	Mtr4 exosome RNA helicase	4.59121	4.94067	0.349466	0.0752252	0.132747
ENSG00000039139	DNAH5	dynein axonemal heavy chain 5	1.06929	0.00198463	-1.0673	0.142024	0.495088
ENSG00000039319	ZFYVE16	zinc finger FYVE-type containing 16	7.35635	7.40671	0.0503589	0.751931	0.0930642
ENSG00000039523	RIPOR1	RHO family interacting cell polarization regulator 1	3.59167	3.57753	-0.0141449	0.969777	0.196474
ENSG00000039560	RAI14	retinoic acid induced 14	8.14673	8.24479	0.0980561	0.503726	0.0938059
ENSG00000039650	PNKP	polynucleotide kinase 3'-phosphatase	4.00726	3.81379	-0.193463	0.509811	0.187578
ENSG00000040199	PHLPP2	PH domain and leucine rich repeat protein phosphatase 2	4.08438	4.46446	0.380076	0.111143	0.162156
ENSG00000040275	SPDL1	spindle apparatus coiled-coil protein 1	5.79974	5.82525	0.0255122	0.914371	0.128303
ENSG00000040341	STAU2	staufen double-stranded RNA binding protein 2	5.98781	6.0898	0.101984	0.605236	0.122853
ENSG00000040487	SLC66A1	solute carrier family 66 member 1	4.51131	4.14029	-0.371017	0.111022	0.158199
ENSG00000040531	CTNS	cystinosin, lysosomal cystine transporter	4.85346	4.56914	-0.284323	0.197671	0.150207
ENSG00000040633	PHF23	PHD finger protein 23	6.27996	6.133	-0.146959	0.385166	0.112275
ENSG00000040933	INPP4A	inositol polyphosphate-4-phosphatase type I A	4.79986	4.96694	0.167077	0.382118	0.126888
ENSG00000041353	RAB27B	RAB27B, member RAS oncogene family	2.46219	2.56932	0.107126	0.819344	0.267097
ENSG00000041357	PSMA4	proteasome 20S subunit alpha 4	8.82772	8.73445	-0.0932698	0.53561	0.0956483
ENSG00000041802	LSG1	large 60S subunit nuclear export GTPase 1	6.30684	6.34311	0.0362657	0.830912	0.0961565
ENSG00000041880	PARP3	poly(ADP-ribose) polymerase family member 3	3.37983	2.97341	-0.406423	0.164039	0.199282
ENSG00000041988	THAP3	THAP domain containing 3	3.93723	3.57193	-0.365299	0.270893	0.22405
ENSG00000042088	TDP1	tyrosyl-DNA phosphodiesterase 1	4.63308	4.70303	0.069951	0.748688	0.127721
ENSG00000042286	AIFM2	apoptosis inducing factor mitochondria associated 2	1.36643	1.32593	-0.0404963	0.963613	0.468995
ENSG00000042317	SPATA7	spermatogenesis associated 7	4.53106	4.47211	-0.0589575	0.795634	0.131054
ENSG00000042429	MED17	mediator complex subunit 17	4.89215	4.56469	-0.327457	0.0858521	0.129207
ENSG00000042445	RETSAT	retinol saturase	5.45449	5.25465	-0.199838	0.30697	0.13139
ENSG00000042493	CAPG	capping actin protein, gelsolin like	6.54796	6.17275	-0.375212	0.153621	0.179081
ENSG00000042753	AP2S1	adaptor related protein complex 2 subunit sigma 1	8.49535	8.01189	-0.483457	0.00951983	0.107854
ENSG00000043093	DCUN1D1	defective in cullin neddylation 1 domain containing 1	5.69143	5.99283	0.301409	0.180109	0.153083
ENSG00000043143	JADE2	jade family PHD finger 2	4.1145	4.06626	-0.0482348	0.88058	0.17713
ENSG00000043514	TRIT1	tRNA isopentenyltransferase 1	5.616	5.47603	-0.139966	0.54754	0.147483
ENSG00000043591	ADRB1	adrenoceptor beta 1	1.02171	2.06084	1.03913	0.0265535	0.301564
ENSG00000044090	CUL7	cullin 7	3.24584	3.11892	-0.126917	0.763479	0.245726
ENSG00000044115	CTNNA1	catenin alpha 1	8.21512	8.52194	0.30682	0.0368736	0.096748
ENSG00000044446	PHKA2	phosphorylase kinase regulatory subunit alpha 2	2.43973	2.43464	-0.0050955	0.991876	0.26868
ENSG00000044459	CNTLN	centlein	4.83381	4.63685	-0.196969	0.317775	0.132202
ENSG00000044574	HSPA5	heat shock protein family A (Hsp70) member 5	6.69943	6.99023	0.290797	0.184367	0.149116
ENSG00000046647	GEMIN8	gem nuclear organelle associated protein 8	4.80099	4.22527	-0.575721	0.0158953	0.147356
ENSG00000046651	OFD1	OFD1 centriole and centriolar satellite protein	3.2552	3.43055	0.175355	0.536152	0.180104
ENSG00000046889	PREX2	phosphatidylinositol-3,4,5-trisphosphate dependent Rac exchange factor 2	6.411	6.6485	0.237504	0.185862	0.122252
ENSG00000047056	WDR37	WD repeat domain 37	5.14072	5.36211	0.221383	0.332464	0.153144
ENSG00000047188	YTHDC2	YTH N6-methyladenosine RNA binding protein C2	5.76469	5.90738	0.142696	0.488147	0.132438
ENSG00000047230	CTPS2	CTP synthase 2	4.86446	4.80432	-0.0601391	0.806686	0.140742
ENSG00000047249	ATP6V1H	ATPase H+ transporting V1 subunit H	3.59284	3.89331	0.300465	0.218654	0.165882
ENSG00000047315	POLR2B	RNA polymerase II subunit B	7.3986	7.39428	-0.00432461	0.981186	0.0978138
ENSG00000047346	ATOSA	atos homolog A	6.01799	6.36019	0.342202	0.0458784	0.114064
ENSG00000047410	TPR	translocated promoter region, nuclear basket protein	5.98031	6.60862	0.628306	0.0153071	0.15916
ENSG00000047578	KATNIP	katanin interacting protein	2.90762	3.01713	0.109508	0.758162	0.206839
ENSG00000047579	DTNBP1	dystrobrevin binding protein 1	3.25698	3.49662	0.239644	0.366182	0.176563
ENSG00000047617	ANO2	anoctamin 2	3.57955	3.25699	-0.322565	0.251779	0.190664
ENSG00000047621	C12orf4	NA	6.90324	6.70577	-0.197476	0.12679	0.088104
ENSG00000047634	SCML1	Scm polycomb group protein like 1	4.9337	5.07894	0.145238	0.503865	0.138992
ENSG00000047644	WWC3	WWC family member 3	5.90693	6.04923	0.142295	0.382839	0.108215
ENSG00000047648	ARHGAP6	Rho GTPase activating protein 6	0.323537	-0.147392	-0.470929	0.746238	0.851075
ENSG00000047849	MAP4	microtubule associated protein 4	7.47507	8.04871	0.573642	0.0212848	0.157553
ENSG00000047932	GOPC	golgi associated PDZ and coiled-coil motif containing	5.87026	6.3405	0.470242	0.0227858	0.131372
ENSG00000048028	USP28	ubiquitin specific peptidase 28	5.43546	5.49331	0.0578504	0.760239	0.110234
ENSG00000048052	HDAC9	histone deacetylase 9	1.6389	1.17017	-0.468735	0.499211	0.44423
ENSG00000048140	TSPAN17	tetraspanin 17	6.51781	6.28309	-0.234719	0.197862	0.124091
ENSG00000048162	NOP16	NOP16 nucleolar protein	4.63221	4.43948	-0.192733	0.41859	0.156765
ENSG00000048342	CC2D2A	coiled-coil and C2 domain containing 2A	4.02363	3.92515	-0.0984863	0.746413	0.178221
ENSG00000048392	RRM2B	ribonucleotide reductase regulatory TP53 inducible subunit M2B	7.27875	7.33513	0.0563733	0.793178	0.123809
ENSG00000048405	ZNF800	zinc finger protein 800	6.13242	6.43181	0.299393	0.0812385	0.116167
ENSG00000048471	SNX29	sorting nexin 29	3.46166	3.85115	0.389493	0.143388	0.181248
ENSG00000048544	MRPS10	mitochondrial ribosomal protein S10	6.45635	6.36869	-0.0876598	0.630339	0.113076
ENSG00000048649	RSF1	remodeling and spacing factor 1	5.50285	5.88766	0.384817	0.0646618	0.140062
ENSG00000048707	VPS13D	vacuolar protein sorting 13 homolog D	4.60936	5.02655	0.417193	0.193706	0.218326
ENSG00000048740	CELF2	CUGBP Elav-like family member 2	5.24444	5.70331	0.458872	0.0421628	0.149443
ENSG00000048828	FAM120A	family with sequence similarity 120 member A	6.31255	6.65216	0.339611	0.143701	0.15818
ENSG00000048991	R3HDM1	R3H domain containing 1	4.4471	4.99449	0.547394	0.0211165	0.150087
ENSG00000049130	KITLG	KIT ligand	6.60314	7.54915	0.946009	0.000846575	0.141084
ENSG00000049167	ERCC8	ERCC excision repair 8, CSA ubiquitin ligase complex subunit	5.60458	5.35286	-0.251721	0.151298	0.119544
ENSG00000049192	ADAMTS6	ADAM metallopeptidase with thrombospondin type 1 motif 6	6.73338	6.77477	0.0413847	0.817408	0.102285
ENSG00000049239	H6PD	hexose-6-phosphate dehydrogenase/glucose 1-dehydrogenase	5.93304	6.03262	0.09958	0.721104	0.165376
ENSG00000049245	VAMP3	vesicle associated membrane protein 3	9.43445	9.21447	-0.219977	0.0942781	0.089253
ENSG00000049246	PER3	period circadian regulator 3	1.07064	2.32963	1.25899	0.0181465	0.33304
ENSG00000049323	LTBP1	latent transforming growth factor beta binding protein 1	6.6358	7.10441	0.468602	0.020687	0.127934
ENSG00000049449	RCN1	reticulocalbin 1	6.32003	6.1723	-0.147733	0.390487	0.113943
ENSG00000049541	RFC2	replication factor C subunit 2	4.23126	4.18521	-0.0460501	0.835541	0.12564
ENSG00000049618	ARID1B	AT-rich interaction domain 1B	5.7763	6.24545	0.469149	0.0455042	0.156064
ENSG00000049656	CLPTM1L	CLPTM1 like	5.36154	5.2645	-0.0970425	0.607476	0.117689
ENSG00000049759	NEDD4L	NEDD4 like E3 ubiquitin protein ligase	3.99445	4.21149	0.217043	0.561349	0.235969
ENSG00000049769	PPP1R3F	protein phosphatase 1 regulatory subunit 3F	0.577677	0.749168	0.171491	0.785735	0.363471
ENSG00000049860	HEXB	hexosaminidase subunit beta	7.30027	6.98069	-0.319577	0.0379663	0.101419
ENSG00000049883	PTCD2	pentatricopeptide repeat domain 2	3.42836	3.62596	0.1976	0.441035	0.167675
ENSG00000050130	JKAMP	JNK1/MAPK8 associated membrane protein	6.87756	6.72011	-0.15745	0.335057	0.109455
ENSG00000050165	DKK3	dickkopf WNT signaling pathway inhibitor 3	7.93503	7.91126	-0.0237765	0.888571	0.0930985
ENSG00000050344	NFE2L3	NFE2 like bZIP transcription factor 3	5.60129	5.9304	0.329106	0.0636099	0.119278
ENSG00000050393	MCUR1	mitochondrial calcium uniporter regulator 1	5.37277	5.37975	0.00697493	0.980345	0.152215
ENSG00000050405	LIMA1	LIM domain and actin binding 1	7.90323	7.93843	0.0351926	0.816782	0.0866393
ENSG00000050426	LETMD1	LETM1 domain containing 1	4.14345	4.08541	-0.0580435	0.824326	0.148469
ENSG00000050438	SLC4A8	solute carrier family 4 member 8	2.81982	3.12947	0.309642	0.43588	0.260214
ENSG00000050748	MAPK9	mitogen-activated protein kinase 9	4.85445	5.07169	0.217236	0.314213	0.144783
ENSG00000050820	BCAR1	BCAR1 scaffold protein, Cas family member	6.39409	6.06574	-0.328347	0.200501	0.174515
ENSG00000051009	FHIP1B	FHF complex subunit HOOK interacting protein 1B	2.25052	2.4316	0.18108	0.659553	0.251328
ENSG00000051108	HERPUD1	homocysteine inducible ER protein with ubiquitin like domain 1	5.14638	5.32098	0.174601	0.323823	0.118535
ENSG00000051128	HOMER3	homer scaffold protein 3	4.90007	4.25735	-0.642727	0.0645959	0.23386
ENSG00000051180	RAD51	RAD51 recombinase	2.09093	2.24949	0.158563	0.749981	0.291135
ENSG00000051341	POLQ	DNA polymerase theta	3.48751	3.97253	0.485023	0.120049	0.212761
ENSG00000051382	PIK3CB	phosphatidylinositol-4,5-bisphosphate 3-kinase catalytic subunit beta	3.97102	4.06668	0.0956556	0.798806	0.215978
ENSG00000051523	CYBA	cytochrome b-245 alpha chain	5.41154	4.92434	-0.487198	0.0501584	0.166119
ENSG00000051620	HEBP2	heme binding protein 2	7.64984	7.61008	-0.039763	0.814793	0.0967958
ENSG00000051825	MPHOSPH9	M-phase phosphoprotein 9	5.92747	5.80498	-0.12249	0.420023	0.0999237
ENSG00000052126	PLEKHA5	pleckstrin homology domain containing A5	3.7363	3.97033	0.234037	0.31941	0.157565
ENSG00000052723	SIKE1	suppressor of IKBKE 1	6.86914	6.93141	0.062276	0.688382	0.0934685
ENSG00000052749	RRP12	ribosomal RNA processing 12 homolog	3.31111	3.29862	-0.0124939	0.97482	0.20694
ENSG00000052795	FNIP2	folliculin interacting protein 2	3.72487	4.48312	0.758253	0.0114494	0.17828
ENSG00000052802	MSMO1	methylsterol monooxygenase 1	9.23789	8.83669	-0.401196	0.018789	0.107169
ENSG00000052841	TTC17	tetratricopeptide repeat domain 17	5.16534	5.41812	0.25278	0.133649	0.114674
ENSG00000053254	FOXN3	forkhead box N3	5.38252	5.61542	0.232899	0.232875	0.132352
ENSG00000053371	AKR7A2	aldo-keto reductase family 7 member A2	5.89563	5.44483	-0.450806	0.0417728	0.146342
ENSG00000053372	MRTO4	MRT4 homolog, ribosome maturation factor	5.60759	5.47596	-0.131629	0.440837	0.11163
ENSG00000053438	NNAT	neuronatin	1.61525	1.43031	-0.184943	0.751178	0.340539
ENSG00000053501	USE1	unconventional SNARE in the ER 1	1.54351	1.16659	-0.376919	0.528056	0.379977
ENSG00000053524	MCF2L2	MCF.2 cell line derived transforming sequence-like 2	0.963024	0.412792	-0.550233	0.412491	0.442263
ENSG00000053747	LAMA3	laminin subunit alpha 3	1.35647	0.978905	-0.377561	0.588041	0.435758
ENSG00000053770	AP5M1	adaptor related protein complex 5 subunit mu 1	6.645	6.81162	0.166619	0.334336	0.115667
ENSG00000053900	ANAPC4	anaphase promoting complex subunit 4	4.35482	4.45327	0.0984498	0.703339	0.154052
ENSG00000054116	TRAPPC3	trafficking protein particle complex subunit 3	4.95323	5.18874	0.235511	0.215553	0.12918
ENSG00000054118	THRAP3	thyroid hormone receptor associated protein 3	4.29584	5.01349	0.717647	0.0187818	0.191625
ENSG00000054148	PHPT1	phosphohistidine phosphatase 1	4.96795	4.62518	-0.34277	0.113779	0.147468
ENSG00000054219	LY75	lymphocyte antigen 75	4.10512	4.20309	0.0979669	0.719853	0.161709
ENSG00000054267	ARID4B	AT-rich interaction domain 4B	5.16476	5.58021	0.415447	0.0310957	0.125409
ENSG00000054277	OPN3	opsin 3	3.98976	3.70833	-0.281432	0.249859	0.165781
ENSG00000054282	SDCCAG8	SHH signaling and ciliogenesis regulator SDCCAG8	3.8521	3.98446	0.132364	0.581848	0.150609
ENSG00000054392	HHAT	hedgehog acyltransferase	1.30827	0.583114	-0.725159	0.175421	0.364559
ENSG00000054523	KIF1B	kinesin family member 1B	6.28068	6.77878	0.498103	0.0221219	0.138016
ENSG00000054598	FOXC1	forkhead box C1	4.52788	5.03412	0.506244	0.0131659	0.122953
ENSG00000054611	TBC1D22A	TBC1 domain family member 22A	4.63618	4.09574	-0.540437	0.0366095	0.170107
ENSG00000054654	SYNE2	spectrin repeat containing nuclear envelope protein 2	5.34552	6.03026	0.68474	0.00948226	0.152546
ENSG00000054793	ATP9A	ATPase phospholipid transporting 9A (putative)	4.64519	5.14814	0.502953	0.0551095	0.175781
ENSG00000054965	FAM168A	family with sequence similarity 168 member A	5.08473	5.31112	0.226388	0.199136	0.120027
ENSG00000054967	RELT	RELT TNF receptor	2.98521	2.59117	-0.394039	0.332741	0.272768
ENSG00000054983	GALC	galactosylceramidase	5.54874	5.4729	-0.0758368	0.674316	0.109669
ENSG00000055044	NOP58	NOP58 ribonucleoprotein	4.99006	4.86299	-0.127074	0.514968	0.124785
ENSG00000055070	SZRD1	SUZ RNA binding domain containing 1	6.45208	6.43442	-0.0176528	0.934914	0.114718
ENSG00000055130	CUL1	cullin 1	4.80365	5.14392	0.340271	0.0698889	0.126562
ENSG00000055147	FAM114A2	family with sequence similarity 114 member A2	6.08459	6.05463	-0.029962	0.873004	0.104539
ENSG00000055163	CYFIP2	cytoplasmic FMR1 interacting protein 2	2.2812	2.43615	0.154944	0.749361	0.283832
ENSG00000055208	TAB2	TGF-beta activated kinase 1 (MAP3K7) binding protein 2	6.30436	6.91711	0.612749	0.010417	0.141038
ENSG00000055211	GINM1	glycosylated integral membrane protein 1	6.39128	6.41361	0.0223228	0.908171	0.104648
ENSG00000055332	EIF2AK2	eukaryotic translation initiation factor 2 alpha kinase 2	6.93916	7.04516	0.105994	0.465952	0.094355
ENSG00000055483	USP36	ubiquitin specific peptidase 36	3.57352	3.75116	0.177645	0.590509	0.206381
ENSG00000055609	KMT2C	lysine methyltransferase 2C	5.97701	6.23824	0.261232	0.252775	0.154766
ENSG00000055813	CCDC85A	coiled-coil domain containing 85A	3.80703	3.80723	0.000196878	0.999693	0.166529
ENSG00000055917	PUM2	pumilio RNA binding family member 2	6.39791	6.74469	0.346782	0.0756953	0.131954
ENSG00000055950	MRPL43	mitochondrial ribosomal protein L43	7.24035	6.88591	-0.354447	0.0370883	0.111928
ENSG00000056050	HPF1	histone PARylation factor 1	2.01399	1.88369	-0.130295	0.764431	0.253456
ENSG00000056097	ZFR	zinc finger RNA binding protein	7.90046	7.99038	0.0899242	0.485978	0.0831014
ENSG00000056277	ZNF280C	zinc finger protein 280C	4.52168	4.74486	0.223175	0.279358	0.139083
ENSG00000056558	TRAF1	TNF receptor associated factor 1	2.32744	2.14211	-0.185334	0.759439	0.35146
ENSG00000056586	RC3H2	ring finger and CCCH-type domains 2	7.55754	7.86418	0.306639	0.0404013	0.0987058
ENSG00000056736	IL17RB	interleukin 17 receptor B	1.65101	2.43873	0.787721	0.0946797	0.319956
ENSG00000056972	TRAF3IP2	TRAF3 interacting protein 2	5.37764	5.14835	-0.229282	0.282414	0.14362
ENSG00000057019	DCBLD2	discoidin, CUB and LCCL domain containing 2	8.19162	8.64699	0.455367	0.0276967	0.133863
ENSG00000057252	SOAT1	sterol O-acyltransferase 1	5.35471	5.58431	0.2296	0.225657	0.12852
ENSG00000057294	PKP2	plakophilin 2	3.95316	4.45113	0.497972	0.0825349	0.194197
ENSG00000057608	GDI2	GDP dissociation inhibitor 2	9.39349	9.29623	-0.0972587	0.462056	0.0859027
ENSG00000057657	PRDM1	PR/SET domain 1	0.505348	1.0676	0.56225	0.385575	0.429823
ENSG00000057663	ATG5	autophagy related 5	7.04164	6.88057	-0.161064	0.345585	0.114045
ENSG00000057704	TMCC3	transmembrane and coiled-coil domain family 3	6.24383	6.34829	0.104462	0.521538	0.104011
ENSG00000057757	PITHD1	PITH domain containing 1	6.05623	5.81952	-0.236709	0.129811	0.106395
ENSG00000057935	MTA3	metastasis associated 1 family member 3	4.37236	4.29485	-0.0775048	0.740024	0.136933
ENSG00000058056	USP13	ubiquitin specific peptidase 13	4.40507	4.63063	0.225561	0.565819	0.247558
ENSG00000058063	ATP11B	ATPase phospholipid transporting 11B (putative)	6.26736	6.61606	0.348702	0.0538283	0.12106
ENSG00000058085	LAMC2	laminin subunit gamma 2	1.80692	2.09489	0.287969	0.496999	0.271643
ENSG00000058091	CDK14	cyclin dependent kinase 14	5.70082	5.80325	0.10243	0.618083	0.127694
ENSG00000058262	SEC61A1	SEC61 translocon subunit alpha 1	8.86837	8.86189	-0.00647735	0.972657	0.0993763
ENSG00000058272	PPP1R12A	protein phosphatase 1 regulatory subunit 12A	7.00941	7.20408	0.194676	0.23281	0.110604
ENSG00000058453	CROCC	ciliary rootlet coiled-coil, rootletin	1.63279	1.30047	-0.332328	0.584244	0.380774
ENSG00000058600	POLR3E	RNA polymerase III subunit E	4.92255	4.95251	0.0299653	0.89986	0.129414
ENSG00000058668	ATP2B4	ATPase plasma membrane Ca2+ transporting 4	6.20492	7.02638	0.821466	0.000576712	0.115282
ENSG00000058673	ZC3H11A	zinc finger CCCH-type containing 11A	1.78797	1.87222	0.0842542	0.868966	0.285829
ENSG00000058729	RIOK2	RIO kinase 2	5.36414	5.65795	0.293806	0.054522	0.102349
ENSG00000058799	YIPF1	Yip1 domain family member 1	4.57385	4.33019	-0.243666	0.323058	0.165175
ENSG00000058804	NDC1	NDC1 transmembrane nucleoporin	7.82762	7.77258	-0.0550382	0.789167	0.118609
ENSG00000059122	FLYWCH1	FLYWCH-type zinc finger 1	4.60422	4.11823	-0.485997	0.073667	0.183501
ENSG00000059145	UNKL	unk like zinc finger	2.35966	2.10442	-0.255236	0.561181	0.277402
ENSG00000059377	TBXAS1	thromboxane A synthase 1	0.794733	0.489159	-0.305574	0.618509	0.381605
ENSG00000059378	PARP12	poly(ADP-ribose) polymerase family member 12	6.9322	6.58279	-0.349414	0.0362028	0.109676
ENSG00000059573	ALDH18A1	aldehyde dehydrogenase 18 family member A1	6.35534	6.60185	0.24651	0.133544	0.111785
ENSG00000059588	TARBP1	TAR (HIV-1) RNA binding protein 1	4.50742	4.49219	-0.0152295	0.956264	0.148556
ENSG00000059691	GATB	glutamyl-tRNA amidotransferase subunit B	4.60017	4.14426	-0.455911	0.0669439	0.167425
ENSG00000059728	MXD1	MAX dimerization protein 1	2.22452	3.26485	1.04033	0.0100547	0.236728
ENSG00000059758	CDK17	cyclin dependent kinase 17	8.69408	8.72917	0.0350912	0.831952	0.0936653
ENSG00000059769	DNAJC25	DnaJ heat shock protein family (Hsp40) member C25	3.92858	3.82826	-0.100325	0.652339	0.136599
ENSG00000059804	SLC2A3	solute carrier family 2 member 3	4.90172	5.01092	0.109207	0.70285	0.170657
ENSG00000060069	CTDP1	CTD phosphatase subunit 1	2.86691	3.08603	0.219117	0.629907	0.282237
ENSG00000060138	YBX3	Y-box binding protein 3	6.67496	7.23893	0.56397	0.0119148	0.133781
ENSG00000060140	STYK1	serine/threonine/tyrosine kinase 1	5.34096	4.91163	-0.42933	0.0426476	0.14027
ENSG00000060237	WNK1	WNK lysine deficient protein kinase 1	6.0588	6.73924	0.680438	0.0221994	0.188854
ENSG00000060339	CCAR1	cell division cycle and apoptosis regulator 1	5.70853	5.91289	0.204366	0.187079	0.105438
ENSG00000060491	OGFR	opioid growth factor receptor	3.7106	2.96621	-0.744385	0.0571619	0.26281
ENSG00000060642	PIGV	phosphatidylinositol glycan anchor biosynthesis class V	3.81604	3.50195	-0.31409	0.197294	0.165735
ENSG00000060656	PTPRU	protein tyrosine phosphatase receptor type U	0.992205	0.628061	-0.364144	0.616852	0.452478
ENSG00000060688	SNRNP40	small nuclear ribonucleoprotein U5 subunit 40	4.68514	4.48646	-0.198683	0.405437	0.157519
ENSG00000060749	QSER1	glutamine and serine rich 1	7.1654	7.61706	0.451661	0.0341159	0.139711
ENSG00000060762	MPC1	mitochondrial pyruvate carrier 1	3.65812	4.03311	0.374988	0.214231	0.205177
ENSG00000060971	ACAA1	acetyl-CoA acyltransferase 1	2.77393	2.27645	-0.497478	0.335084	0.345864
ENSG00000060982	BCAT1	branched chain amino acid transaminase 1	10.0352	10.4617	0.426477	0.0230866	0.11949
ENSG00000061273	HDAC7	histone deacetylase 7	4.5588	4.33091	-0.227884	0.349565	0.162651
ENSG00000061656	SPAG4	sperm associated antigen 4	2.47144	1.98988	-0.481557	0.22155	0.267557
ENSG00000061676	NCKAP1	NCK associated protein 1	7.87234	8.24847	0.376127	0.0321459	0.114473
ENSG00000061794	MRPS35	mitochondrial ribosomal protein S35	6.58787	6.63838	0.0505061	0.768132	0.0995787
ENSG00000061918	GUCY1B1	guanylate cyclase 1 soluble subunit beta 1	2.28093	3.26301	0.982088	0.0181931	0.260113
ENSG00000061936	SFSWAP	splicing factor SWAP	4.01557	4.07821	0.0626416	0.831405	0.166539
ENSG00000061938	TNK2	tyrosine kinase non receptor 2	2.9991	2.32439	-0.674702	0.0919764	0.271714
ENSG00000061987	MON2	MON2 homolog, regulator of endosome-to-Golgi trafficking	5.59629	5.72068	0.12439	0.556325	0.133686
ENSG00000062194	GPBP1	GC-rich promoter binding protein 1	6.35799	6.57959	0.221592	0.10819	0.0937407
ENSG00000062282	DGAT2	diacylglycerol O-acyltransferase 2	0.657112	0.29426	-0.362853	0.664183	0.510606
ENSG00000062370	ZNF112	zinc finger protein 112	4.68105	4.75532	0.0742692	0.70625	0.11724
ENSG00000062485	CS	citrate synthase	5.67498	6.06576	0.390777	0.0180002	0.103166
ENSG00000062598	ELMO2	engulfment and cell motility 2	4.67021	4.78498	0.11477	0.554737	0.12292
ENSG00000062650	WAPL	WAPL cohesin release factor	6.32382	6.72058	0.396755	0.0247444	0.112845
ENSG00000062716	VMP1	vacuole membrane protein 1	8.81381	8.63722	-0.176582	0.217877	0.0973197
ENSG00000062725	APPBP2	amyloid beta precursor protein binding protein 2	7.36704	7.39098	0.0239426	0.873004	0.0835465
ENSG00000062822	POLD1	DNA polymerase delta 1, catalytic subunit	4.44783	4.18965	-0.258178	0.414404	0.208282
ENSG00000063046	EIF4B	eukaryotic translation initiation factor 4B	7.21428	7.6761	0.461816	0.0229374	0.12924
ENSG00000063169	BICRA	BRD4 interacting chromatin remodeling complex associated protein	1.42486	0.657254	-0.76761	0.198473	0.406509
ENSG00000063176	SPHK2	sphingosine kinase 2	3.13617	2.80144	-0.334727	0.333774	0.232138
ENSG00000063177	RPL18	ribosomal protein L18	4.87929	4.65523	-0.22406	0.450322	0.19346
ENSG00000063180	CA11	carbonic anhydrase 11	0.871796	0.210982	-0.660814	0.32312	0.448059
ENSG00000063241	ISOC2	isochorismatase domain containing 2	6.08468	5.49529	-0.589386	0.0141416	0.146179
ENSG00000063244	U2AF2	U2 small nuclear RNA auxiliary factor 2	6.05409	6.23604	0.181954	0.406645	0.144623
ENSG00000063245	EPN1	epsin 1	4.85287	4.7054	-0.147464	0.575376	0.165321
ENSG00000063322	MED29	mediator complex subunit 29	5.90834	5.61262	-0.29572	0.167184	0.14599
ENSG00000063438	AHRR	aryl hydrocarbon receptor repressor	-0.0982255	1.01436	1.11259	0.107215	0.469357
ENSG00000063587	ZNF275	zinc finger protein 275	2.9283	3.52461	0.596302	0.0791571	0.229761
ENSG00000063601	MTMR1	myotubularin related protein 1	3.82466	3.98831	0.163649	0.57548	0.18364
ENSG00000063660	GPC1	glypican 1	6.69032	6.43651	-0.253808	0.288112	0.160775
ENSG00000063761	ADCK1	aarF domain containing kinase 1	1.09796	1.18841	0.0904484	0.895192	0.374925
ENSG00000063854	HAGH	hydroxyacylglutathione hydrolase	2.20818	1.83791	-0.370277	0.591266	0.431118
ENSG00000063978	RNF4	ring finger protein 4	4.51172	4.31534	-0.196376	0.351174	0.140637
ENSG00000064012	CASP8	caspase 8	4.89484	4.53835	-0.356499	0.0894067	0.142384
ENSG00000064042	LIMCH1	LIM and calponin homology domains 1	2.36762	2.31177	-0.0558423	0.905074	0.253507
ENSG00000064102	INTS13	integrator complex subunit 13	5.74085	5.65789	-0.0829632	0.614407	0.102383
ENSG00000064115	TM7SF3	transmembrane 7 superfamily member 3	5.26714	5.24692	-0.0202154	0.920255	0.108865
ENSG00000064199	SPA17	sperm autoantigenic protein 17	2.05475	1.81975	-0.234998	0.620337	0.294792
ENSG00000064225	ST3GAL6	ST3 beta-galactoside alpha-2,3-sialyltransferase 6	4.90105	5.21221	0.311154	0.159082	0.150683
ENSG00000064309	CDON	cell adhesion associated, oncogene regulated	0.230993	1.19193	0.960936	0.254783	0.571422
ENSG00000064313	TAF2	TATA-box binding protein associated factor 2	6.82295	6.6894	-0.133548	0.356915	0.0965848
ENSG00000064393	HIPK2	homeodomain interacting protein kinase 2	4.37342	5.3506	0.977177	0.00752989	0.204276
ENSG00000064419	TNPO3	transportin 3	4.25245	4.82882	0.576369	0.0243892	0.163282
ENSG00000064490	RFXANK	regulatory factor X associated ankyrin containing protein	5.10381	4.85559	-0.248222	0.243689	0.14447
ENSG00000064545	TMEM161A	transmembrane protein 161A	3.49963	3.05732	-0.44231	0.270154	0.270852
ENSG00000064601	CTSA	cathepsin A	5.17997	4.63492	-0.545048	0.0338544	0.168255
ENSG00000064607	SUGP2	SURP and G-patch domain containing 2	4.91186	5.0267	0.114848	0.601609	0.137204
ENSG00000064651	SLC12A2	solute carrier family 12 member 2	6.58665	6.94148	0.354834	0.0473948	0.119314
ENSG00000064652	SNX24	sorting nexin 24	3.91425	3.88316	-0.0310941	0.926007	0.180006
ENSG00000064666	CNN2	calponin 2	5.47454	5.62055	0.146011	0.472601	0.131537
ENSG00000064687	ABCA7	ATP binding cassette subfamily A member 7	0.868356	-0.1221	-0.990456	0.252242	0.586201
ENSG00000064692	SNCAIP	synuclein alpha interacting protein	1.77632	1.95548	0.179163	0.635519	0.233686
ENSG00000064703	DDX20	DEAD-box helicase 20	5.80488	6.00579	0.20091	0.197083	0.105921
ENSG00000064726	BTBD1	BTB domain containing 1	8.11529	8.14755	0.0322633	0.841819	0.0911203
ENSG00000064763	FAR2	fatty acyl-CoA reductase 2	7.00906	6.8551	-0.153965	0.250721	0.090824
ENSG00000064932	SBNO2	strawberry notch homolog 2	3.97997	3.69524	-0.284729	0.388306	0.218731
ENSG00000064933	PMS1	PMS1 homolog 1, mismatch repair system component	5.64184	5.50579	-0.136051	0.494481	0.127721
ENSG00000064961	HMG20B	high mobility group 20B	6.98424	6.52472	-0.459523	0.0163394	0.1184
ENSG00000064989	CALCRL	calcitonin receptor like receptor	9.98203	10.1196	0.137549	0.54465	0.143887
ENSG00000064995	TAF11	TATA-box binding protein associated factor 11	5.82727	5.5944	-0.232869	0.14532	0.108937
ENSG00000064999	ANKS1A	ankyrin repeat and sterile alpha motif domain containing 1A	4.19619	4.34898	0.152795	0.606571	0.184778
ENSG00000065000	AP3D1	adaptor related protein complex 3 subunit delta 1	5.72828	5.98038	0.252098	0.210616	0.136758
ENSG00000065029	ZNF76	zinc finger protein 76	3.56533	3.18699	-0.378333	0.199136	0.200605
ENSG00000065054	NHERF2	NHERF family PDZ scaffold protein 2	5.41722	5.73873	0.321513	0.1381	0.147504
ENSG00000065057	NTHL1	nth like DNA glycosylase 1	5.43108	4.77589	-0.655189	0.012969	0.158712
ENSG00000065060	BLTP3A	bridge-like lipid transfer protein family member 3A	4.08392	4.69921	0.615294	0.0143575	0.153088
ENSG00000065135	GNAI3	G protein subunit alpha i3	8.34376	8.48661	0.14285	0.314184	0.0951957
ENSG00000065150	IPO5	importin 5	7.80487	8.08232	0.277451	0.0577897	0.0982055
ENSG00000065154	OAT	ornithine aminotransferase	8.12017	8.07046	-0.0497131	0.829784	0.130628
ENSG00000065183	WDR3	WD repeat domain 3	5.68035	5.80189	0.121531	0.438417	0.102605
ENSG00000065243	PKN2	protein kinase N2	6.70227	7.03834	0.33607	0.120049	0.14741
ENSG00000065268	WDR18	WD repeat domain 18	5.4473	5.04476	-0.402536	0.167429	0.198866
ENSG00000065308	TRAM2	translocation associated membrane protein 2	6.08697	6.58213	0.495161	0.0266685	0.144016
ENSG00000065328	MCM10	minichromosome maintenance 10 replication initiation factor	4.8394	4.98849	0.149095	0.505824	0.143378
ENSG00000065357	DGKA	diacylglycerol kinase alpha	4.31969	3.99265	-0.327041	0.196712	0.17223
ENSG00000065413	ANKRD44	ankyrin repeat domain 44	3.29638	3.37998	0.0835966	0.794574	0.184945
ENSG00000065427	KARS1	lysyl-tRNA synthetase 1	4.76103	5.2267	0.465668	0.0318557	0.141373
ENSG00000065457	ADAT1	adenosine deaminase tRNA specific 1	3.86913	4.03586	0.166729	0.551537	0.177501
ENSG00000065485	PDIA5	protein disulfide isomerase family A member 5	3.33399	3.42458	0.0905907	0.770107	0.180549
ENSG00000065491	TBC1D22B	TBC1 domain family member 22B	3.02038	3.50365	0.483271	0.135578	0.220322
ENSG00000065518	NDUFB4	NADH:ubiquinone oxidoreductase subunit B4	4.79909	4.74566	-0.0534282	0.914584	0.269711
ENSG00000065526	SPEN	spen family transcriptional repressor	4.71033	5.1812	0.470871	0.123828	0.208576
ENSG00000065534	MYLK	myosin light chain kinase	3.29014	3.31177	0.0216333	0.95903	0.225511
ENSG00000065548	ZC3H15	zinc finger CCCH-type containing 15	6.8058	6.91023	0.104431	0.629856	0.134487
ENSG00000065559	MAP2K4	mitogen-activated protein kinase kinase 4	5.84605	5.91082	0.0647739	0.75557	0.12128
ENSG00000065600	PACC1	proton activated chloride channel 1	5.38748	5.49667	0.109192	0.541924	0.113488
ENSG00000065613	SLK	STE20 like kinase	7.21148	7.854	0.642517	0.0138615	0.15829
ENSG00000065615	CYB5R4	cytochrome b5 reductase 4	4.47673	4.51713	0.0403968	0.899927	0.17471
ENSG00000065618	COL17A1	collagen type XVII alpha 1 chain	2.01308	2.47832	0.46524	0.355209	0.335393
ENSG00000065621	GSTO2	glutathione S-transferase omega 2	1.71328	1.73067	0.0173886	0.981348	0.397965
ENSG00000065665	SEC61A2	SEC61 translocon subunit alpha 2	1.82613	2.24937	0.423238	0.242242	0.245577
ENSG00000065675	PRKCQ	protein kinase C theta	0.812346	0.174205	-0.638142	0.278061	0.396637
ENSG00000065717	TLE2	TLE family member 2, transcriptional corepressor	2.17232	2.0704	-0.101919	0.839821	0.283814
ENSG00000065802	ASB1	ankyrin repeat and SOCS box containing 1	2.6924	2.39281	-0.299589	0.541924	0.311382
ENSG00000065809	FAM107B	family with sequence similarity 107 member B	8.09628	7.76397	-0.332313	0.0135621	0.0813836
ENSG00000065833	ME1	malic enzyme 1	4.77471	5.23368	0.458974	0.0448474	0.152016
ENSG00000065882	TBC1D1	TBC1 domain family member 1	4.49876	4.71629	0.217533	0.423498	0.178756
ENSG00000065883	CDK13	cyclin dependent kinase 13	6.07181	6.39635	0.32454	0.0598299	0.115848
ENSG00000065911	MTHFD2	methylenetetrahydrofolate dehydrogenase (NADP+ dependent) 2, methenyltetrahydrofolate cyclohydrolase	5.80609	6.00355	0.197458	0.282769	0.123785
ENSG00000065923	SLC9A7	solute carrier family 9 member A7	4.68094	5.19293	0.511987	0.016675	0.132545
ENSG00000065970	FOXJ2	forkhead box J2	2.68963	3.55973	0.870101	0.0220983	0.240976
ENSG00000065978	YBX1	Y-box binding protein 1	4.84002	6.25174	1.41172	0.00769675	0.299309
ENSG00000065989	PDE4A	phosphodiesterase 4A	0.594883	0.922663	0.32778	0.621779	0.412592
ENSG00000066027	PPP2R5A	protein phosphatase 2 regulatory subunit B'alpha	6.37732	6.28008	-0.0972373	0.523608	0.0971878
ENSG00000066044	ELAVL1	ELAV like RNA binding protein 1	7.19025	7.40196	0.211705	0.254778	0.125883
ENSG00000066056	TIE1	tyrosine kinase with immunoglobulin like and EGF like domains 1	8.25119	8.1271	-0.124091	0.636505	0.162246
ENSG00000066084	DIP2B	disco interacting protein 2 homolog B	6.19512	6.60277	0.407648	0.0334049	0.125468
ENSG00000066117	SMARCD1	SWI/SNF related, matrix associated, actin dependent regulator of chromatin, subfamily d, member 1	5.10955	5.2779	0.168355	0.395584	0.131193
ENSG00000066135	KDM4A	lysine demethylase 4A	2.52957	2.62745	0.0978773	0.850959	0.293746
ENSG00000066136	NFYC	nuclear transcription factor Y subunit gamma	3.7208	3.59419	-0.126608	0.656838	0.17445
ENSG00000066279	ASPM	assembly factor for spindle microtubules	7.68242	8.07938	0.396962	0.0609293	0.142335
ENSG00000066322	ELOVL1	ELOVL fatty acid elongase 1	5.45484	4.97864	-0.476202	0.0544224	0.165798
ENSG00000066379	POLR1H	RNA polymerase I subunit H	3.30779	3.52449	0.216705	0.432544	0.181022
ENSG00000066422	ZBTB11	zinc finger and BTB domain containing 11	5.93389	6.27753	0.343635	0.0785294	0.132117
ENSG00000066427	ATXN3	ataxin 3	4.89954	4.96487	0.0653267	0.774062	0.132498
ENSG00000066455	GOLGA5	golgin A5	5.4019	5.54463	0.142736	0.322699	0.0966929
ENSG00000066557	LRRC40	leucine rich repeat containing 40	6.1698	6.08661	-0.0831845	0.678814	0.121723
ENSG00000066583	ISOC1	isochorismatase domain containing 1	4.1538	4.31663	0.162831	0.497629	0.153787
ENSG00000066629	EML1	EMAP like 1	4.91567	5.36941	0.453735	0.036045	0.14217
ENSG00000066651	TRMT11	tRNA methyltransferase 11 homolog	3.02969	2.91746	-0.112234	0.763696	0.217502
ENSG00000066654	THUMPD1	THUMP domain containing 1	6.77585	6.93668	0.160831	0.240257	0.092939
ENSG00000066697	MSANTD3	Myb/SANT DNA binding domain containing 3	5.81504	5.97987	0.164825	0.329261	0.113225
ENSG00000066735	KIF26A	kinesin family member 26A	2.55917	1.73743	-0.821744	0.0795496	0.317015
ENSG00000066739	ATG2B	autophagy related 2B	5.69034	6.0651	0.374756	0.0348779	0.116559
ENSG00000066777	ARFGEF1	ADP ribosylation factor guanine nucleotide exchange factor 1	6.4955	6.71869	0.223191	0.197541	0.117865
ENSG00000066827	ZFAT	zinc finger and AT-hook domain containing	2.78151	2.98111	0.199604	0.634975	0.259994
ENSG00000066855	MTFR1	mitochondrial fission regulator 1	5.65386	5.73939	0.0855298	0.69589	0.131351
ENSG00000066926	FECH	ferrochelatase	4.5489	4.61687	0.0679697	0.742627	0.121368
ENSG00000066933	MYO9A	myosin IXA	4.95273	5.32329	0.370565	0.131488	0.167226
ENSG00000067048	DDX3Y	DEAD-box helicase 3 Y-linked	5.57566	6.13349	0.557833	0.0100547	0.126651
ENSG00000067057	PFKP	phosphofructokinase, platelet	5.81802	6.30515	0.487129	0.0663422	0.17847
ENSG00000067064	IDI1	isopentenyl-diphosphate delta isomerase 1	8.15085	7.88891	-0.261933	0.240257	0.151344
ENSG00000067066	SP100	SP100 nuclear antigen	6.2046	6.38716	0.182556	0.269629	0.111679
ENSG00000067082	KLF6	KLF transcription factor 6	7.10332	7.41022	0.306902	0.098404	0.126166
ENSG00000067113	PLPP1	phospholipid phosphatase 1	5.00123	4.62581	-0.375418	0.0509664	0.128432
ENSG00000067167	TRAM1	translocation associated membrane protein 1	8.04613	8.19846	0.152332	0.473595	0.137523
ENSG00000067177	PHKA1	phosphorylase kinase regulatory subunit alpha 1	3.20737	3.57229	0.364918	0.281733	0.228324
ENSG00000067182	TNFRSF1A	TNF receptor superfamily member 1A	5.55818	5.49564	-0.0625414	0.832608	0.167639
ENSG00000067191	CACNB1	calcium voltage-gated channel auxiliary subunit beta 1	1.52539	1.34851	-0.17688	0.799294	0.40015
ENSG00000067208	EVI5	ecotropic viral integration site 5	4.65814	5.25427	0.596124	0.0119642	0.141663
ENSG00000067221	STOML1	stomatin like 1	5.36026	4.63613	-0.724123	0.00519277	0.141007
ENSG00000067225	PKM	pyruvate kinase M1/2	7.16138	7.0713	-0.0900815	0.678967	0.13188
ENSG00000067248	DHX29	DExH-box helicase 29	6.01271	5.93214	-0.0805695	0.627901	0.103126
ENSG00000067334	DNTTIP2	deoxynucleotidyltransferase terminal interacting protein 2	6.54034	6.70218	0.16184	0.266197	0.0983671
ENSG00000067365	METTL22	methyltransferase 22, Kin17 lysine	3.92328	3.41678	-0.506496	0.070845	0.189138
ENSG00000067369	TP53BP1	tumor protein p53 binding protein 1	4.52972	5.08247	0.55275	0.0570114	0.195023
ENSG00000067445	TRO	trophinin	2.54334	1.6756	-0.867744	0.0417128	0.281597
ENSG00000067533	RRP15	ribosomal RNA processing 15 homolog	7.08004	7.0357	-0.0443362	0.799391	0.10042
ENSG00000067560	RHOA	ras homolog family member A	8.11398	8.57033	0.456351	0.0189704	0.122208
ENSG00000067596	DHX8	DEAH-box helicase 8	4.57665	5.1012	0.524551	0.0362028	0.164678
ENSG00000067646	ZFY	zinc finger protein Y-linked	5.76446	5.9887	0.22424	0.219436	0.124034
ENSG00000067704	IARS2	isoleucyl-tRNA synthetase 2, mitochondrial	5.88007	5.9471	0.0670302	0.699585	0.10382
ENSG00000067715	SYT1	synaptotagmin 1	4.94849	4.72094	-0.227554	0.346671	0.161462
ENSG00000067798	NAV3	neuron navigator 3	5.79599	6.07485	0.278856	0.263218	0.168619
ENSG00000067829	IDH3G	isocitrate dehydrogenase (NAD(+)) 3 non-catalytic subunit gamma	4.31748	3.85944	-0.458043	0.0451838	0.152105
ENSG00000067836	ROGDI	rogdi atypical leucine zipper	0.574632	-0.705549	-1.28018	0.211656	0.696402
ENSG00000067900	ROCK1	Rho associated coiled-coil containing protein kinase 1	5.36611	5.73911	0.372999	0.0416557	0.120984
ENSG00000067955	CBFB	core-binding factor subunit beta	7.84205	7.89259	0.0505321	0.79641	0.112663
ENSG00000067992	PDK3	pyruvate dehydrogenase kinase 3	3.48189	3.7813	0.299407	0.194192	0.156875
ENSG00000068001	HYAL2	hyaluronidase 2	10.1274	9.74639	-0.380962	0.0513947	0.13062
ENSG00000068024	HDAC4	histone deacetylase 4	2.75129	2.08675	-0.664541	0.06941	0.246624
ENSG00000068028	RASSF1	Ras association domain family member 1	3.78244	3.72527	-0.0571727	0.830755	0.151061
ENSG00000068078	FGFR3	fibroblast growth factor receptor 3	1.42167	1.84229	0.420622	0.45967	0.36983
ENSG00000068079	IFI35	interferon induced protein 35	1.0608	0.609877	-0.450928	0.494129	0.423064
ENSG00000068097	HEATR6	HEAT repeat containing 6	4.75406	4.85223	0.0981726	0.58824	0.113388
ENSG00000068120	COASY	Coenzyme A synthase	3.40347	3.22272	-0.180748	0.671796	0.259612
ENSG00000068137	PLEKHH3	pleckstrin homology, MyTH4 and FERM domain containing H3	2.69204	2.47912	-0.212922	0.580985	0.241761
ENSG00000068305	MEF2A	myocyte enhancer factor 2A	5.82136	6.38174	0.560382	0.0206781	0.152893
ENSG00000068308	OTUD5	OTU deubiquitinase 5	5.0335	4.90458	-0.128916	0.510962	0.125296
ENSG00000068323	TFE3	transcription factor binding to IGHM enhancer 3	3.91437	4.00421	0.0898433	0.784653	0.189434
ENSG00000068354	TBC1D25	TBC1 domain family member 25	2.16025	2.03447	-0.125771	0.811188	0.301809
ENSG00000068366	ACSL4	acyl-CoA synthetase long chain family member 4	8.17619	8.38649	0.210299	0.252322	0.124492
ENSG00000068383	INPP5A	inositol polyphosphate-5-phosphatase A	4.89475	5.0021	0.107343	0.597703	0.126863
ENSG00000068394	GPKOW	G-patch domain and KOW motifs	1.38052	1.34259	-0.0379261	0.952147	0.334109
ENSG00000068400	GRIPAP1	GRIP1 associated protein 1	1.93225	2.44089	0.508643	0.261135	0.306353
ENSG00000068438	FTSJ1	FtsJ RNA 2'-O-methyltransferase 1	6.1741	5.99834	-0.175754	0.333936	0.12192
ENSG00000068489	PRR11	proline rich 11	7.07835	7.11825	0.0398978	0.806664	0.093315
ENSG00000068650	ATP11A	ATPase phospholipid transporting 11A	5.19973	5.6692	0.469472	0.0321874	0.142958
ENSG00000068654	POLR1A	RNA polymerase I subunit A	4.79968	5.26373	0.464048	0.0454022	0.15427
ENSG00000068697	LAPTM4A	lysosomal protein transmembrane 4 alpha	7.74441	7.74878	0.00437712	0.985787	0.127647
ENSG00000068724	TTC7A	tetratricopeptide repeat domain 7A	2.93215	2.86659	-0.0655552	0.866709	0.218513
ENSG00000068745	IP6K2	inositol hexakisphosphate kinase 2	5.14207	5.09862	-0.0434442	0.840102	0.121331
ENSG00000068784	SRBD1	S1 RNA binding domain 1	4.81598	4.83413	0.0181499	0.939003	0.124692
ENSG00000068796	KIF2A	kinesin family member 2A	6.53312	6.6418	0.10869	0.524858	0.108876
ENSG00000068878	PSME4	proteasome activator subunit 4	6.58123	6.98619	0.404959	0.0273332	0.118679
ENSG00000068885	IFT80	intraflagellar transport 80	4.47404	4.42878	-0.0452606	0.869784	0.154398
ENSG00000068903	SIRT2	sirtuin 2	4.80984	4.54696	-0.262877	0.253897	0.156075
ENSG00000068912	ERLEC1	endoplasmic reticulum lectin 1	5.38657	5.3527	-0.033878	0.882188	0.126072
ENSG00000068971	PPP2R5B	protein phosphatase 2 regulatory subunit B'beta	4.176	3.88501	-0.290993	0.303525	0.190199
ENSG00000069011	PITX1	paired like homeodomain 1	0.843515	0.553892	-0.289623	0.742087	0.516263
ENSG00000069020	MAST4	microtubule associated serine/threonine kinase family member 4	5.88656	6.15068	0.264117	0.0943288	0.107179
ENSG00000069122	ADGRF5	adhesion G protein-coupled receptor F5	4.94056	5.26925	0.328682	0.0670846	0.120768
ENSG00000069248	NUP133	nucleoporin 133	6.56231	6.44202	-0.120292	0.406183	0.0955334
ENSG00000069275	NUCKS1	nuclear casein kinase and cyclin dependent kinase substrate 1	8.66032	9.00549	0.345165	0.0339696	0.10665
ENSG00000069329	VPS35	VPS35 retromer complex component	6.98399	7.16406	0.180073	0.229322	0.101509
ENSG00000069345	DNAJA2	DnaJ heat shock protein family (Hsp40) member A2	7.85125	7.89624	0.0449943	0.783069	0.0943532
ENSG00000069399	BCL3	BCL3 transcription coactivator	1.64669	1.74207	0.0953747	0.867223	0.319063
ENSG00000069424	KCNAB2	potassium voltage-gated channel subfamily A regulatory beta subunit 2	1.71716	0.748619	-0.968543	0.051027	0.331462
ENSG00000069493	CLEC2D	C-type lectin domain family 2 member D	1.33357	1.65995	0.326384	0.54465	0.341387
ENSG00000069509	FUNDC1	FUN14 domain containing 1	3.64564	3.53762	-0.108018	0.726367	0.182452
ENSG00000069667	RORA	RAR related orphan receptor A	5.62983	5.93086	0.301022	0.101365	0.124848
ENSG00000069702	TGFBR3	transforming growth factor beta receptor 3	4.14459	4.47463	0.330034	0.203162	0.176326
ENSG00000069812	HES2	hes family bHLH transcription factor 2	3.34795	3.42545	0.0775012	0.828951	0.202558
ENSG00000069849	ATP1B3	ATPase Na+/K+ transporting subunit beta 3	6.18636	6.7146	0.52824	0.00951983	0.118116
ENSG00000069869	NEDD4	NEDD4 E3 ubiquitin protein ligase	7.42133	7.28076	-0.140577	0.337286	0.0980728
ENSG00000069943	PIGB	phosphatidylinositol glycan anchor biosynthesis class B	3.99329	3.70593	-0.287357	0.227129	0.161251
ENSG00000069956	MAPK6	mitogen-activated protein kinase 6	7.17467	7.17903	0.00435363	0.981348	0.100416
ENSG00000069966	GNB5	G protein subunit beta 5	2.81692	2.81009	-0.00682734	0.987321	0.215512
ENSG00000069974	RAB27A	RAB27A, member RAS oncogene family	3.87904	4.38113	0.502088	0.045789	0.167272
ENSG00000069998	HDHD5	haloacid dehalogenase like hydrolase domain containing 5	5.56771	5.07495	-0.492758	0.0371102	0.155628
ENSG00000070010	UFD1	ubiquitin recognition factor in ER associated degradation 1	3.02173	3.53422	0.512487	0.0329415	0.157095
ENSG00000070018	LRP6	LDL receptor related protein 6	5.99268	6.35696	0.364285	0.0328043	0.111433
ENSG00000070047	PHRF1	PHD and ring finger domains 1	2.29998	2.57879	0.278804	0.625061	0.353899
ENSG00000070061	ELP1	elongator acetyltransferase complex subunit 1	4.42095	4.93404	0.513085	0.0540749	0.178354
ENSG00000070081	NUCB2	nucleobindin 2	4.91485	4.91862	0.0037726	0.987967	0.131189
ENSG00000070087	PFN2	profilin 2	8.10005	8.00018	-0.0998715	0.443528	0.085132
ENSG00000070214	SLC44A1	solute carrier family 44 member 1	7.78906	7.92235	0.133287	0.349133	0.0950437
ENSG00000070269	TMEM260	transmembrane protein 260	4.87636	4.62071	-0.255655	0.138549	0.117476
ENSG00000070366	SMG6	SMG6 nonsense mediated mRNA decay factor	3.71435	4.12366	0.409303	0.125315	0.182006
ENSG00000070367	EXOC5	exocyst complex component 5	6.86845	7.33949	0.471036	0.0414143	0.152521
ENSG00000070371	CLTCL1	clathrin heavy chain like 1	1.04938	1.26416	0.214786	0.732763	0.37033
ENSG00000070404	FSTL3	follistatin like 3	4.83448	4.64758	-0.186894	0.408234	0.148935
ENSG00000070413	DGCR2	DiGeorge syndrome critical region gene 2	4.89039	4.58978	-0.300602	0.256622	0.179446
ENSG00000070423	RNF126	ring finger protein 126	5.30233	5.12422	-0.178114	0.399248	0.139688
ENSG00000070444	MNT	MAX network transcriptional repressor	2.43419	2.34221	-0.0919746	0.820039	0.230366
ENSG00000070476	ZXDC	ZXD family zinc finger C	3.76096	3.98698	0.226015	0.423891	0.185877
ENSG00000070495	JMJD6	jumonji domain containing 6, arginine demethylase and lysine hydroxylase	3.89055	3.95381	0.0632578	0.815398	0.154639
ENSG00000070501	POLB	DNA polymerase beta	4.32272	4.14575	-0.17697	0.507412	0.170767
ENSG00000070540	WIPI1	WD repeat domain, phosphoinositide interacting 1	3.22315	2.91284	-0.310311	0.441034	0.263299
ENSG00000070610	GBA2	glucosylceramidase beta 2	5.8146	5.4115	-0.403104	0.116243	0.174672
ENSG00000070614	NDST1	N-deacetylase and N-sulfotransferase 1	5.41949	5.64069	0.221205	0.420066	0.180486
ENSG00000070718	AP3M2	adaptor related protein complex 3 subunit mu 2	5.20547	5.30962	0.104145	0.528129	0.105008
ENSG00000070756	PABPC1	poly(A) binding protein cytoplasmic 1	7.90317	8.75743	0.854263	0.00881028	0.187663
ENSG00000070759	TESK2	testis associated actin remodelling kinase 2	1.34881	0.766501	-0.582305	0.243296	0.338641
ENSG00000070761	CFAP20	cilia and flagella associated protein 20	7.2597	6.66676	-0.592945	0.00481502	0.113768
ENSG00000070770	CSNK2A2	casein kinase 2 alpha 2	4.48261	4.85149	0.368885	0.18183	0.188138
ENSG00000070778	PTPN21	protein tyrosine phosphatase non-receptor type 21	3.12578	3.89189	0.766106	0.0201279	0.207675
ENSG00000070785	EIF2B3	eukaryotic translation initiation factor 2B subunit gamma	5.09642	5.06793	-0.0284979	0.916016	0.146423
ENSG00000070814	TCOF1	treacle ribosome biogenesis factor 1	3.14236	3.40638	0.264022	0.374864	0.197962
ENSG00000070831	CDC42	cell division cycle 42	2.7682	3.44765	0.679453	0.0169453	0.176661
ENSG00000070882	OSBPL3	oxysterol binding protein like 3	4.54651	5.12113	0.574624	0.0135621	0.140801
ENSG00000070950	RAD18	RAD18 E3 ubiquitin protein ligase	5.81702	5.80812	-0.00890057	0.966427	0.112437
ENSG00000070961	ATP2B1	ATPase plasma membrane Ca2+ transporting 1	5.9084	6.32603	0.417631	0.0715549	0.156355
ENSG00000071051	NCK2	NCK adaptor protein 2	3.97758	4.37092	0.393342	0.0426476	0.128527
ENSG00000071054	MAP4K4	mitogen-activated protein kinase kinase kinase kinase 4	6.60744	7.15539	0.547947	0.0149459	0.13793
ENSG00000071073	MGAT4A	alpha-1,3-mannosyl-glycoprotein 4-beta-N-acetylglucosaminyltransferase A	6.99881	7.17206	0.173247	0.355014	0.124842
ENSG00000071082	RPL31	ribosomal protein L31	6.5732	6.55105	-0.022155	0.911637	0.107519
ENSG00000071127	WDR1	WD repeat domain 1	7.46497	7.9465	0.48153	0.0184649	0.127949
ENSG00000071189	SNX13	sorting nexin 13	5.66423	5.97613	0.311893	0.123828	0.138187
ENSG00000071205	ARHGAP10	Rho GTPase activating protein 10	3.60228	3.95218	0.349898	0.15683	0.168408
ENSG00000071242	RPS6KA2	ribosomal protein S6 kinase A2	6.14815	6.01174	-0.136408	0.476999	0.123891
ENSG00000071243	ING3	inhibitor of growth family member 3	4.92283	5.04712	0.124292	0.58824	0.143554
ENSG00000071246	VASH1	vasohibin 1	4.58251	4.25204	-0.330475	0.186955	0.170452
ENSG00000071282	LMCD1	LIM and cysteine rich domains 1	1.41716	2.21096	0.793798	0.0975375	0.325306
ENSG00000071462	BUD23	BUD23 rRNA methyltransferase and ribosome maturation factor	2.04624	2.60124	0.554999	0.141266	0.256879
ENSG00000071537	SEL1L	SEL1L adaptor subunit of SYVN1 ubiquitin ligase	7.16521	7.56384	0.398632	0.0258226	0.114953
ENSG00000071539	TRIP13	thyroid hormone receptor interactor 13	5.29986	5.30635	0.0064952	0.977273	0.120637
ENSG00000071553	ATP6AP1	ATPase H+ transporting accessory protein 1	6.86804	6.82183	-0.0462056	0.850207	0.137679
ENSG00000071564	TCF3	transcription factor 3	6.19609	6.16596	-0.030126	0.870958	0.103463
ENSG00000071575	TRIB2	tribbles pseudokinase 2	4.95383	4.86375	-0.0900804	0.63246	0.116703
ENSG00000071626	DAZAP1	DAZ associated protein 1	6.37108	6.06496	-0.306119	0.0611752	0.109882
ENSG00000071655	MBD3	methyl-CpG binding domain protein 3	4.96497	4.37542	-0.589551	0.0187409	0.157195
ENSG00000071794	HLTF	helicase like transcription factor	4.53558	4.60628	0.070707	0.786384	0.150511
ENSG00000071859	FAM50A	family with sequence similarity 50 member A	3.84165	3.93977	0.098126	0.806991	0.230222
ENSG00000071889	FAM3A	FAM3 metabolism regulating signaling molecule A	4.98624	4.26928	-0.716966	0.0181931	0.189878
ENSG00000071894	CPSF1	cleavage and polyadenylation specific factor 1	2.95841	3.16616	0.207759	0.57732	0.234052
ENSG00000071967	CYBRD1	cytochrome b reductase 1	6.33286	6.60314	0.270282	0.113073	0.116045
ENSG00000071994	PDCD2	programmed cell death 2	7.31052	7.29622	-0.0143039	0.951613	0.123674
ENSG00000072041	SLC6A15	solute carrier family 6 member 15	1.6688	1.77732	0.108526	0.848805	0.319222
ENSG00000072042	RDH11	retinol dehydrogenase 11	8.22353	8.07545	-0.148077	0.273905	0.0913311
ENSG00000072062	PRKACA	protein kinase cAMP-activated catalytic subunit alpha	3.62074	4.2802	0.659458	0.0214075	0.18133
ENSG00000072071	ADGRL1	adhesion G protein-coupled receptor L1	1.59321	2.10572	0.51251	0.44033	0.434221
ENSG00000072110	ACTN1	actinin alpha 1	6.26354	6.7455	0.481957	0.028306	0.142425
ENSG00000072121	ZFYVE26	zinc finger FYVE-type containing 26	4.44383	4.91365	0.469818	0.0418163	0.152614
ENSG00000072133	RPS6KA6	ribosomal protein S6 kinase A6	1.65569	1.8427	0.187013	0.758781	0.353818
ENSG00000072134	EPN2	epsin 2	4.31992	4.24776	-0.0721567	0.841612	0.20355
ENSG00000072135	PTPN18	protein tyrosine phosphatase non-receptor type 18	2.12644	2.04818	-0.0782513	0.90902	0.370448
ENSG00000072163	LIMS2	LIM zinc finger domain containing 2	4.04092	4.22405	0.18313	0.502727	0.174904
ENSG00000072201	LNX1	ligand of numb-protein X 1	1.04376	0.737117	-0.306642	0.605318	0.369485
ENSG00000072210	ALDH3A2	aldehyde dehydrogenase 3 family member A2	4.89326	5.05425	0.160988	0.418223	0.130792
ENSG00000072274	TFRC	transferrin receptor	7.95516	8.30407	0.348913	0.0406361	0.112511
ENSG00000072310	SREBF1	sterol regulatory element binding transcription factor 1	3.498	3.61247	0.114462	0.728335	0.194652
ENSG00000072364	AFF4	ALF transcription elongation factor 4	6.96428	7.56046	0.596176	0.0112078	0.139499
ENSG00000072401	UBE2D1	ubiquitin conjugating enzyme E2 D1	5.53388	5.86057	0.326684	0.228414	0.18384
ENSG00000072415	PALS1	protein associated with LIN7 1, MAGUK p55 family member	5.58056	6.11041	0.529844	0.0125334	0.127447
ENSG00000072422	RHOBTB1	Rho related BTB domain containing 1	6.12325	6.35536	0.232101	0.0936223	0.0939745
ENSG00000072501	SMC1A	structural maintenance of chromosomes 1A	4.84515	5.37131	0.526159	0.031206	0.158932
ENSG00000072506	HSD17B10	hydroxysteroid 17-beta dehydrogenase 10	5.76146	5.32096	-0.440498	0.0425764	0.143762
ENSG00000072518	MARK2	microtubule affinity regulating kinase 2	3.565	3.40041	-0.164591	0.573237	0.18365
ENSG00000072571	HMMR	hyaluronan mediated motility receptor	5.86044	5.55938	-0.301057	0.157135	0.145033
ENSG00000072609	CHFR	checkpoint with forkhead and ring finger domains	5.28105	5.03095	-0.250102	0.159698	0.121281
ENSG00000072682	P4HA2	prolyl 4-hydroxylase subunit alpha 2	3.06056	3.37056	0.309996	0.322475	0.209916
ENSG00000072736	NFATC3	nuclear factor of activated T cells 3	3.54042	3.36732	-0.173099	0.545378	0.181343
ENSG00000072756	TRNT1	tRNA nucleotidyl transferase 1	5.97968	6.03417	0.0544959	0.733977	0.0943051
ENSG00000072778	ACADVL	acyl-CoA dehydrogenase very long chain	6.51706	6.13742	-0.379635	0.0577956	0.134385
ENSG00000072786	STK10	serine/threonine kinase 10	3.10602	3.5924	0.486376	0.0687638	0.180027
ENSG00000072803	FBXW11	F-box and WD repeat domain containing 11	5.87317	6.15598	0.28281	0.0798017	0.109184
ENSG00000072818	ACAP1	ArfGAP with coiled-coil, ankyrin repeat and PH domains 1	0.889052	0.551668	-0.337384	0.654384	0.461772
ENSG00000072832	CRMP1	collapsin response mediator protein 1	1.26725	2.63953	1.37228	0.0329374	0.420495
ENSG00000072840	EVC	EvC ciliary complex subunit 1	2.86915	3.16617	0.297022	0.378482	0.224132
ENSG00000072849	DERL2	derlin 2	5.887	5.82659	-0.0604121	0.735363	0.105006
ENSG00000072864	NDE1	nudE neurodevelopment protein 1	4.45925	4.54039	0.0811399	0.714313	0.131594
ENSG00000072952	IRAG1	inositol 1,4,5-triphosphate receptor associated 1	0.643938	0.137664	-0.506274	0.571795	0.563117
ENSG00000072954	TMEM38A	transmembrane protein 38A	1.34888	0.759313	-0.589572	0.319623	0.397086
ENSG00000072958	AP1M1	adaptor related protein complex 1 subunit mu 1	4.4977	4.47163	-0.0260694	0.934583	0.168602
ENSG00000073008	PVR	PVR cell adhesion molecule	7.94917	7.9294	-0.0197668	0.911446	0.0957504
ENSG00000073050	XRCC1	X-ray repair cross complementing 1	1.25848	0.89043	-0.368045	0.476984	0.334245
ENSG00000073060	SCARB1	scavenger receptor class B member 1	3.22867	3.68277	0.454107	0.185279	0.233318
ENSG00000073111	MCM2	minichromosome maintenance complex component 2	3.34666	2.94441	-0.402243	0.243773	0.234153
ENSG00000073146	MOV10L1	Mov10 like RNA helicase 1	4.10266	3.68919	-0.41347	0.0543998	0.143902
ENSG00000073169	SELENOO	selenoprotein O	4.44995	4.0411	-0.408855	0.14069	0.188913
ENSG00000073331	ALPK1	alpha kinase 1	3.16542	3.06005	-0.105375	0.791157	0.229333
ENSG00000073350	LLGL2	LLGL scribble cell polarity complex component 2	-0.858192	0.321297	1.17949	0.252595	0.698547
ENSG00000073417	PDE8A	phosphodiesterase 8A	5.8899	5.95598	0.0660833	0.738925	0.116426
ENSG00000073464	CLCN4	chloride voltage-gated channel 4	4.15171	4.51312	0.361403	0.19189	0.188432
ENSG00000073536	NLE1	notchless homolog 1	4.98662	4.57614	-0.410479	0.115712	0.177651
ENSG00000073578	SDHA	succinate dehydrogenase complex flavoprotein subunit A	3.4537	3.85304	0.399347	0.186542	0.205811
ENSG00000073584	SMARCE1	SWI/SNF related, matrix associated, actin dependent regulator of chromatin, subfamily e, member 1	5.49765	5.44456	-0.0530871	0.769802	0.105605
ENSG00000073614	KDM5A	lysine demethylase 5A	5.65832	6.10371	0.445393	0.052341	0.153544
ENSG00000073711	PPP2R3A	protein phosphatase 2 regulatory subunit B''alpha	5.25151	5.19781	-0.0537078	0.800014	0.121997
ENSG00000073712	FERMT2	FERM domain containing kindlin 2	8.62858	8.48806	-0.14052	0.249165	0.0826598
ENSG00000073734	ABCB11	ATP binding cassette subfamily B member 11	0.875505	0.693337	-0.182168	0.833702	0.491851
ENSG00000073737	DHRS9	dehydrogenase/reductase 9	1.61147	1.80254	0.191069	0.645715	0.256194
ENSG00000073756	PTGS2	prostaglandin-endoperoxide synthase 2	5.81137	6.55697	0.7456	0.00980684	0.168226
ENSG00000073792	IGF2BP2	insulin like growth factor 2 mRNA binding protein 2	5.90196	6.2432	0.34124	0.0953931	0.138901
ENSG00000073803	MAP3K13	mitogen-activated protein kinase kinase kinase 13	5.7668	5.77093	0.00412722	0.984874	0.113147
ENSG00000073849	ST6GAL1	ST6 beta-galactoside alpha-2,6-sialyltransferase 1	7.17451	6.82431	-0.350192	0.0431347	0.114805
ENSG00000073905	VDAC1P1	voltage dependent anion channel 1 pseudogene 1	3.44783	3.56807	0.120243	0.710589	0.192497
ENSG00000073910	FRY	FRY microtubule binding protein	7.49908	7.09653	-0.402553	0.0139626	0.0993133
ENSG00000073921	PICALM	phosphatidylinositol binding clathrin assembly protein	6.48355	7.01452	0.530977	0.00980684	0.119889
ENSG00000073969	NSF	N-ethylmaleimide sensitive factor, vesicle fusing ATPase	5.51104	5.66525	0.154213	0.398705	0.120824
ENSG00000074054	CLASP1	cytoplasmic linker associated protein 1	5.10252	5.39837	0.295857	0.139766	0.136404
ENSG00000074071	MRPS34	mitochondrial ribosomal protein S34	6.48844	5.8754	-0.613034	0.011506	0.144311
ENSG00000074201	CLNS1A	chloride nucleotide-sensitive channel 1A	7.16612	7.02044	-0.14568	0.411648	0.116872
ENSG00000074219	TEAD2	TEA domain transcription factor 2	6.04033	5.53772	-0.502605	0.0235645	0.141452
ENSG00000074266	EED	embryonic ectoderm development	3.31679	3.76254	0.445756	0.128947	0.199875
ENSG00000074319	TSG101	tumor susceptibility 101	6.28339	6.17711	-0.106285	0.441713	0.0903326
ENSG00000074356	NCBP3	nuclear cap binding subunit 3	4.19547	4.81672	0.621252	0.00628437	0.125414
ENSG00000074410	CA12	carbonic anhydrase 12	-0.133917	0.420337	0.554254	0.515609	0.545049
ENSG00000074416	MGLL	monoglyceride lipase	6.75372	6.73128	-0.0224331	0.908205	0.105307
ENSG00000074527	NTN4	netrin 4	7.72583	7.81112	0.0852866	0.540068	0.0882584
ENSG00000074582	BCS1L	BCS1 homolog, ubiquinol-cytochrome c reductase complex chaperone	3.65825	3.52106	-0.137186	0.623465	0.17355
ENSG00000074590	NUAK1	NUAK family kinase 1	6.02711	6.01516	-0.0119525	0.948898	0.0986833
ENSG00000074603	DPP8	dipeptidyl peptidase 8	5.37578	5.69147	0.31569	0.0919764	0.127137
ENSG00000074621	SLC24A1	solute carrier family 24 member 1	2.14673	2.55254	0.405806	0.235926	0.232227
ENSG00000074657	ZNF532	zinc finger protein 532	5.02392	5.446	0.422081	0.0300249	0.126266
ENSG00000074660	SCARF1	scavenger receptor class F member 1	6.5685	6.24874	-0.319763	0.0894067	0.127708
ENSG00000074695	LMAN1	lectin, mannose binding 1	8.086	8.36016	0.274167	0.0672231	0.100801
ENSG00000074696	HACD3	3-hydroxyacyl-CoA dehydratase 3	8.3103	8.26548	-0.0448224	0.794574	0.099258
ENSG00000074755	ZZEF1	zinc finger ZZ-type and EF-hand domain containing 1	4.42266	4.7879	0.365234	0.114205	0.157379
ENSG00000074800	ENO1	enolase 1	7.71142	7.80198	0.0905652	0.514049	0.088717
ENSG00000074842	MYDGF	myeloid derived growth factor	7.85478	7.28104	-0.573743	0.0192718	0.154218
ENSG00000074855	ANO8	anoctamin 8	0.968185	-0.598703	-1.56689	0.134336	0.712269
ENSG00000074935	TUBE1	tubulin epsilon 1	4.23102	4.32721	0.0961897	0.689783	0.145057
ENSG00000074964	ARHGEF10L	Rho guanine nucleotide exchange factor 10 like	1.15669	0.551454	-0.605235	0.463777	0.536232
ENSG00000074966	TXK	TXK tyrosine kinase	0.00654076	0.216946	0.210405	0.786103	0.447316
ENSG00000075089	ACTR6	actin related protein 6	4.7514	4.66516	-0.0862467	0.810047	0.205765
ENSG00000075131	TIPIN	TIMELESS interacting protein	3.99429	3.7023	-0.291983	0.361551	0.213208
ENSG00000075142	SRI	sorcin	5.16081	5.50924	0.348431	0.0735326	0.131481
ENSG00000075151	EIF4G3	eukaryotic translation initiation factor 4 gamma 3	4.76384	5.40997	0.646125	0.00790205	0.138104
ENSG00000075188	NUP37	nucleoporin 37	5.8934	5.51602	-0.377383	0.0537224	0.130904
ENSG00000075213	SEMA3A	semaphorin 3A	4.3536	4.52532	0.171721	0.46111	0.151385
ENSG00000075218	GTSE1	G2 and S-phase expressed 1	2.49818	2.94548	0.447304	0.236199	0.256216
ENSG00000075234	TTC38	tetratricopeptide repeat domain 38	5.61554	5.24589	-0.369648	0.0589565	0.131461
ENSG00000075239	ACAT1	acetyl-CoA acetyltransferase 1	4.15394	4.50093	0.346995	0.0825349	0.135311
ENSG00000075240	GRAMD4	GRAM domain containing 4	3.04086	2.98861	-0.0522495	0.912374	0.255269
ENSG00000075275	CELSR1	cadherin EGF LAG seven-pass G-type receptor 1	0.660087	1.57507	0.914983	0.278675	0.569422
ENSG00000075292	ZNF638	zinc finger protein 638	7.56825	7.62634	0.0580892	0.666938	0.0823333
ENSG00000075303	SLC25A40	solute carrier family 25 member 40	4.50078	4.77019	0.26941	0.323916	0.182965
ENSG00000075336	TIMM21	translocase of inner mitochondrial membrane 21	4.72847	4.73041	0.00194065	0.994301	0.146139
ENSG00000075391	RASAL2	RAS protein activator like 2	5.40348	5.53877	0.13529	0.514052	0.132566
ENSG00000075399	VPS9D1	VPS9 domain containing 1	3.01135	2.37925	-0.632108	0.0342199	0.195668
ENSG00000075407	ZNF37A	zinc finger protein 37A	4.19587	4.80328	0.607419	0.0192718	0.163278
ENSG00000075413	MARK3	microtubule affinity regulating kinase 3	6.80984	6.79336	-0.0164777	0.929869	0.100769
ENSG00000075415	SLC25A3	solute carrier family 25 member 3	8.08626	8.15211	0.0658554	0.67885	0.0963828
ENSG00000075420	FNDC3B	fibronectin type III domain containing 3B	8.22415	8.59647	0.372312	0.0444115	0.122937
ENSG00000075426	FOSL2	FOS like 2, AP-1 transcription factor subunit	5.96002	6.17804	0.218017	0.262382	0.131655
ENSG00000075539	FRYL	FRY like transcription coactivator	6.52715	7.00001	0.472858	0.017598	0.124116
ENSG00000075568	TMEM131	transmembrane protein 131	3.98858	4.45092	0.462343	0.0624131	0.166746
ENSG00000075618	FSCN1	fascin actin-bundling protein 1	7.6051	7.47456	-0.130548	0.468979	0.116921
ENSG00000075624	ACTB	actin beta	11.1648	11.4611	0.296313	0.0818073	0.1152
ENSG00000075643	MOCOS	molybdenum cofactor sulfurase	1.48557	1.73559	0.250017	0.592776	0.292038
ENSG00000075651	PLD1	phospholipase D1	5.33129	5.86239	0.531107	0.0141439	0.131768
ENSG00000075702	WDR62	WD repeat domain 62	2.08074	1.84509	-0.23565	0.680392	0.346555
ENSG00000075711	DLG1	discs large MAGUK scaffold protein 1	5.94686	6.24983	0.302973	0.067966	0.111756
ENSG00000075785	RAB7A	RAB7A, member RAS oncogene family	5.3592	5.88249	0.523294	0.0106223	0.12084
ENSG00000075790	BCAP29	B cell receptor associated protein 29	3.39914	3.48143	0.0822851	0.815064	0.200808
ENSG00000075826	SEC31B	SEC31 homolog B, COPII coat complex component	0.729781	0.636285	-0.0934957	0.915347	0.476348
ENSG00000075856	SART3	spliceosome associated factor 3, U4/U6 recycling protein	4.26647	4.78488	0.518404	0.0266641	0.150697
ENSG00000075914	EXOSC7	exosome component 7	3.01598	2.90709	-0.108895	0.794441	0.240471
ENSG00000075945	KIFAP3	kinesin associated protein 3	5.05988	4.94411	-0.115767	0.53263	0.117985
ENSG00000075975	MKRN2	makorin ring finger protein 2	3.73969	3.42604	-0.313652	0.175832	0.157859
ENSG00000076003	MCM6	minichromosome maintenance complex component 6	5.19383	5.38435	0.190521	0.356449	0.137637
ENSG00000076043	REXO2	RNA exonuclease 2	7.74657	7.73656	-0.0100032	0.963044	0.113895
ENSG00000076053	RBM7	RNA binding motif protein 7	5.86748	6.22639	0.358909	0.160962	0.174625
ENSG00000076067	RBMS2	RNA binding motif single stranded interacting protein 2	5.95958	6.44288	0.483303	0.0360982	0.151488
ENSG00000076108	BAZ2A	bromodomain adjacent to zinc finger domain 2A	4.46471	5.04398	0.579266	0.00658291	0.11775
ENSG00000076201	PTPN23	protein tyrosine phosphatase non-receptor type 23	3.00047	2.57877	-0.421703	0.246757	0.246985
ENSG00000076242	MLH1	mutL homolog 1	5.60433	5.31962	-0.284712	0.0610161	0.102129
ENSG00000076248	UNG	uracil DNA glycosylase	6.93392	6.53091	-0.403014	0.0225487	0.112205
ENSG00000076258	FMO4	flavin containing dimethylaniline monoxygenase 4	0.6044	0.991816	0.387417	0.541644	0.402449
ENSG00000076321	KLHL20	kelch like family member 20	4.47919	4.76776	0.288569	0.172161	0.1441
ENSG00000076344	RGS11	regulator of G protein signaling 11	0.883219	0.0632504	-0.819968	0.189117	0.425052
ENSG00000076356	PLXNA2	plexin A2	6.31995	6.63843	0.318481	0.202221	0.169861
ENSG00000076382	SPAG5	sperm associated antigen 5	4.64749	4.91865	0.271154	0.158536	0.13112
ENSG00000076513	ANKRD13A	ankyrin repeat domain 13A	6.33465	6.43985	0.105198	0.449716	0.0907221
ENSG00000076554	TPD52	tumor protein D52	3.35545	3.20878	-0.146671	0.664841	0.206826
ENSG00000076604	TRAF4	TNF receptor associated factor 4	3.38914	3.35476	-0.0343792	0.925931	0.198753
ENSG00000076650	GPATCH1	G-patch domain containing 1	1.03745	1.50971	0.472254	0.340177	0.33127
ENSG00000076685	NT5C2	5'-nucleotidase, cytosolic II	3.41138	3.45261	0.0412326	0.904916	0.186954
ENSG00000076706	MCAM	melanoma cell adhesion molecule	9.87427	9.82282	-0.0514429	0.769098	0.102068
ENSG00000076770	MBNL3	muscleblind like splicing regulator 3	4.17644	4.485	0.308565	0.237147	0.177093
ENSG00000076924	XAB2	XPA binding protein 2	2.03461	1.86729	-0.167318	0.831405	0.444869
ENSG00000076928	ARHGEF1	Rho guanine nucleotide exchange factor 1	3.04121	2.82472	-0.216489	0.57351	0.241765
ENSG00000076944	STXBP2	syntaxin binding protein 2	2.06619	1.52275	-0.543445	0.157294	0.261988
ENSG00000076984	MAP2K7	mitogen-activated protein kinase kinase 7	3.26091	3.4136	0.152694	0.647178	0.205481
ENSG00000077044	DGKD	diacylglycerol kinase delta	2.44366	2.44019	-0.00346784	0.994368	0.266045
ENSG00000077092	RARB	retinoic acid receptor beta	4.06243	4.63897	0.576539	0.0266685	0.16767
ENSG00000077097	TOP2B	DNA topoisomerase II beta	6.62019	6.98974	0.369552	0.0527093	0.127607
ENSG00000077147	TM9SF3	transmembrane 9 superfamily member 3	7.07459	7.39964	0.32505	0.0964333	0.132749
ENSG00000077150	NFKB2	nuclear factor kappa B subunit 2	1.80408	1.6168	-0.187275	0.772334	0.377133
ENSG00000077152	UBE2T	ubiquitin conjugating enzyme E2 T	5.45871	5.06825	-0.390462	0.0584369	0.138547
ENSG00000077157	PPP1R12B	protein phosphatase 1 regulatory subunit 12B	1.88693	1.75559	-0.13134	0.840572	0.368034
ENSG00000077232	DNAJC10	DnaJ heat shock protein family (Hsp40) member C10	8.44785	8.46361	0.0157583	0.920255	0.0848518
ENSG00000077235	GTF3C1	general transcription factor IIIC subunit 1	4.3466	4.69071	0.344115	0.202206	0.18351
ENSG00000077238	IL4R	interleukin 4 receptor	5.12328	5.15475	0.0314702	0.906908	0.145324
ENSG00000077254	USP33	ubiquitin specific peptidase 33	6.3258	6.6184	0.292601	0.0882524	0.116391
ENSG00000077312	SNRPA	small nuclear ribonucleoprotein polypeptide A	5.64643	5.2634	-0.383028	0.0811408	0.148544
ENSG00000077348	EXOSC5	exosome component 5	4.75388	3.94572	-0.808164	0.00577691	0.160268
ENSG00000077380	DYNC1I2	dynein cytoplasmic 1 intermediate chain 2	4.658	4.67465	0.0166515	0.946755	0.13039
ENSG00000077454	LRCH4	leucine rich repeats and calponin homology domain containing 4	3.73693	3.00103	-0.7359	0.0406222	0.237255
ENSG00000077458	FAM76B	family with sequence similarity 76 member B	5.01359	5.1506	0.137016	0.599626	0.162745
ENSG00000077463	SIRT6	sirtuin 6	3.97134	3.63222	-0.339122	0.273533	0.208963
ENSG00000077514	POLD3	DNA polymerase delta 3, accessory subunit	4.59504	4.62261	0.0275644	0.915949	0.141333
ENSG00000077522	ACTN2	actinin alpha 2	1.61518	0.773076	-0.842103	0.0826957	0.328578
ENSG00000077549	CAPZB	capping actin protein of muscle Z-line subunit beta	5.91321	6.06475	0.15154	0.411805	0.121651
ENSG00000077585	GPR137B	G protein-coupled receptor 137B	3.42266	3.60337	0.180705	0.590656	0.21009
ENSG00000077616	NAALAD2	N-acetylated alpha-linked acidic dipeptidase 2	1.50675	1.93248	0.425733	0.262538	0.257161
ENSG00000077684	JADE1	jade family PHD finger 1	5.1605	5.74246	0.581963	0.0123087	0.139391
ENSG00000077713	SLC25A43	solute carrier family 25 member 43	3.7931	3.63524	-0.157868	0.549467	0.167139
ENSG00000077721	UBE2A	ubiquitin conjugating enzyme E2 A	6.99338	7.02189	0.0285099	0.852437	0.0864045
ENSG00000077782	FGFR1	fibroblast growth factor receptor 1	5.34683	5.5562	0.209371	0.27677	0.129787
ENSG00000078018	MAP2	microtubule associated protein 2	6.01701	6.392	0.374995	0.104583	0.157011
ENSG00000078043	PIAS2	protein inhibitor of activated STAT 2	4.70807	5.05034	0.342271	0.127211	0.152841
ENSG00000078053	AMPH	amphiphysin	1.77226	1.47322	-0.299036	0.607973	0.363095
ENSG00000078061	ARAF	A-Raf proto-oncogene, serine/threonine kinase	4.61954	4.08875	-0.530797	0.0271756	0.155213
ENSG00000078070	MCCC1	methylcrotonyl-CoA carboxylase subunit 1	4.00047	4.25505	0.254573	0.206194	0.13683
ENSG00000078081	LAMP3	lysosomal associated membrane protein 3	3.56279	3.91039	0.347597	0.177722	0.175626
ENSG00000078114	NEBL	nebulette	3.77026	3.75121	-0.019056	0.951015	0.162626
ENSG00000078124	ACER3	alkaline ceramidase 3	6.52585	6.76286	0.237012	0.0989725	0.0975967
ENSG00000078140	UBE2K	ubiquitin conjugating enzyme E2 K	5.69391	6.35817	0.66426	0.0110434	0.154551
ENSG00000078142	PIK3C3	phosphatidylinositol 3-kinase catalytic subunit type 3	5.15644	5.48475	0.328306	0.0863162	0.129736
ENSG00000078177	N4BP2	NEDD4 binding protein 2	4.70366	5.09077	0.387106	0.0444515	0.127882
ENSG00000078237	TIGAR	TP53 induced glycolysis regulatory phosphatase	3.19882	3.83357	0.634753	0.0829537	0.247947
ENSG00000078246	TULP3	TUB like protein 3	3.02911	3.27513	0.246021	0.537886	0.253539
ENSG00000078269	SYNJ2	synaptojanin 2	6.86937	7.35147	0.482099	0.0117977	0.114009
ENSG00000078304	PPP2R5C	protein phosphatase 2 regulatory subunit B'gamma	5.5133	5.71203	0.198735	0.221856	0.110487
ENSG00000078369	GNB1	G protein subunit beta 1	7.38893	7.87957	0.490645	0.018965	0.131352
ENSG00000078399	HOXA9	homeobox A9	5.36927	5.35083	-0.0184407	0.933384	0.117559
ENSG00000078401	EDN1	endothelin 1	9.5165	9.15249	-0.364007	0.00833136	0.0790941
ENSG00000078403	MLLT10	MLLT10 histone lysine methyltransferase DOT1L cofactor	5.14115	5.33052	0.189363	0.310755	0.125424
ENSG00000078618	NRDC	nardilysin convertase	5.31389	5.53683	0.222944	0.167624	0.110191
ENSG00000078668	VDAC3	voltage dependent anion channel 3	7.37723	7.308	-0.0692308	0.696165	0.106405
ENSG00000078674	PCM1	pericentriolar material 1	6.27279	6.77438	0.501593	0.0179086	0.132124
ENSG00000078687	TNRC6C	trinucleotide repeat containing adaptor 6C	2.93353	3.12248	0.188952	0.592119	0.220314
ENSG00000078699	CBFA2T2	CBFA2/RUNX1 partner transcriptional co-repressor 2	2.98667	3.26821	0.281533	0.271083	0.172726
ENSG00000078747	ITCH	itchy E3 ubiquitin protein ligase	6.50812	6.54307	0.0349488	0.842286	0.0989446
ENSG00000078804	TP53INP2	tumor protein p53 inducible nuclear protein 2	3.85735	4.42291	0.565562	0.0333558	0.174024
ENSG00000078808	SDF4	stromal cell derived factor 4	5.33428	5.05132	-0.282955	0.205626	0.151941
ENSG00000078814	MYH7B	myosin heavy chain 7B	-0.0530216	-0.486232	-0.43321	0.753752	0.806284
ENSG00000078902	TOLLIP	toll interacting protein	3.09178	3.19129	0.0995045	0.829329	0.260598
ENSG00000078967	UBE2D4	ubiquitin conjugating enzyme E2 D4 (putative)	3.6972	3.62279	-0.0744104	0.814135	0.180669
ENSG00000079102	RUNX1T1	RUNX1 partner transcriptional co-repressor 1	4.68046	4.8046	0.124135	0.575376	0.139196
ENSG00000079134	THOC1	THO complex subunit 1	4.7536	4.79776	0.044161	0.835541	0.120432
ENSG00000079150	FKBP7	FKBP prolyl isomerase 7	4.8769	4.67103	-0.205873	0.23492	0.117494
ENSG00000079156	OSBPL6	oxysterol binding protein like 6	3.77544	3.94276	0.167317	0.556325	0.17983
ENSG00000079246	XRCC5	X-ray repair cross complementing 5	8.71021	8.61086	-0.0993486	0.457122	0.0869938
ENSG00000079257	LXN	latexin	7.88066	7.41162	-0.469031	0.0120139	0.111671
ENSG00000079277	MKNK1	MAPK interacting serine/threonine kinase 1	3.93666	3.77636	-0.1603	0.54294	0.167108
ENSG00000079308	TNS1	tensin 1	3.95498	4.55573	0.600753	0.0321036	0.182761
ENSG00000079313	REXO1	RNA exonuclease 1 homolog	3.08666	2.98692	-0.0997347	0.814833	0.242953
ENSG00000079332	SAR1A	secretion associated Ras related GTPase 1A	7.37198	7.4974	0.12542	0.369786	0.0931222
ENSG00000079335	CDC14A	cell division cycle 14A	4.30514	4.33014	0.0249919	0.921181	0.136683
ENSG00000079337	RAPGEF3	Rap guanine nucleotide exchange factor 3	3.40804	3.26861	-0.139433	0.729902	0.238175
ENSG00000079385	CEACAM1	CEA cell adhesion molecule 1	0.602654	1.1551	0.552443	0.348441	0.39349
ENSG00000079387	SENP1	SUMO specific peptidase 1	5.59297	5.50447	-0.0884992	0.659944	0.122996
ENSG00000079432	CIC	capicua transcriptional repressor	3.43312	3.94456	0.511444	0.111022	0.218065
ENSG00000079435	LIPE	lipase E, hormone sensitive type	1.15204	0.39541	-0.756628	0.318165	0.508138
ENSG00000079459	FDFT1	farnesyl-diphosphate farnesyltransferase 1	8.62726	8.15054	-0.476722	0.00449641	0.0898604
ENSG00000079462	PAFAH1B3	platelet activating factor acetylhydrolase 1b catalytic subunit 3	4.40418	3.9296	-0.47458	0.0503249	0.161965
ENSG00000079482	OPHN1	oligophrenin 1	4.01433	4.00951	-0.00481381	0.987926	0.166013
ENSG00000079616	KIF22	kinesin family member 22	5.6782	4.99949	-0.67871	0.00408232	0.124615
ENSG00000079691	CARMIL1	capping protein regulator and myosin 1 linker 1	0.736608	0.526033	-0.210576	0.814833	0.513043
ENSG00000079739	PGM1	phosphoglucomutase 1	1.23	2.33687	1.10687	0.0134663	0.270386
ENSG00000079785	DDX1	DEAD-box helicase 1	5.42724	5.61327	0.186034	0.339013	0.130211
ENSG00000079805	DNM2	dynamin 2	5.27062	5.25533	-0.0152886	0.968865	0.206416
ENSG00000079819	EPB41L2	erythrocyte membrane protein band 4.1 like 2	4.12565	4.5746	0.448944	0.192307	0.234271
ENSG00000079841	RIMS1	regulating synaptic membrane exocytosis 1	2.29283	1.55963	-0.733196	0.0684847	0.271055
ENSG00000079950	STX7	syntaxin 7	6.37018	6.72508	0.354898	0.052191	0.122182
ENSG00000079974	RABL2B	RAB, member of RAS oncogene family like 2B	0.795439	0.999437	0.203998	0.710589	0.326637
ENSG00000079999	KEAP1	kelch like ECH associated protein 1	4.56403	4.66294	0.0989042	0.710699	0.158421
ENSG00000080189	SLC35C2	solute carrier family 35 member C2	4.65984	4.20979	-0.450056	0.0460529	0.150188
ENSG00000080200	CRYBG3	crystallin beta-gamma domain containing 3	5.02552	5.66976	0.644236	0.00753188	0.134733
ENSG00000080298	RFX3	regulatory factor X3	4.47487	4.71659	0.241717	0.264466	0.146458
ENSG00000080345	RIF1	replication timing regulatory factor 1	7.21209	7.6815	0.469403	0.0169984	0.122163
ENSG00000080371	RAB21	RAB21, member RAS oncogene family	5.6129	6.10521	0.492304	0.025796	0.141865
ENSG00000080503	SMARCA2	SWI/SNF related, matrix associated, actin dependent regulator of chromatin, subfamily a, member 2	4.92784	5.38034	0.452502	0.0689215	0.167603
ENSG00000080546	SESN1	sestrin 1	5.06498	5.19595	0.130966	0.525655	0.131381
ENSG00000080561	MID2	midline 2	5.92313	5.89475	-0.0283788	0.896835	0.119775
ENSG00000080603	SRCAP	Snf2 related CREBBP activator protein	1.96101	1.80972	-0.151289	0.76786	0.297774
ENSG00000080608	PUM3	pumilio RNA binding family member 3	5.53755	5.69839	0.160846	0.392638	0.124648
ENSG00000080802	CNOT4	CCR4-NOT transcription complex subunit 4	4.16585	4.54091	0.375067	0.153621	0.17902
ENSG00000080815	PSEN1	presenilin 1	5.87395	6.40885	0.534905	0.00765039	0.112464
ENSG00000080819	CPOX	coproporphyrinogen oxidase	3.14843	3.70932	0.560891	0.0902822	0.224626
ENSG00000080822	CLDND1	claudin domain containing 1	6.33334	6.57215	0.238807	0.0977422	0.0979318
ENSG00000080823	MOK	MOK protein kinase	2.21462	1.68947	-0.525154	0.196712	0.27655
ENSG00000080824	HSP90AA1	heat shock protein 90 alpha family class A member 1	5.99825	6.66397	0.665721	0.00753365	0.139512
ENSG00000080839	RBL1	RB transcriptional corepressor like 1	5.42401	5.45352	0.0295105	0.883906	0.111262
ENSG00000080845	DLGAP4	DLG associated protein 4	3.15139	4.07503	0.923644	0.0144534	0.230113
ENSG00000080986	NDC80	NDC80 kinetochore complex component	4.75656	4.53046	-0.226106	0.329177	0.15528
ENSG00000081014	AP4E1	adaptor related protein complex 4 subunit epsilon 1	4.4272	4.86069	0.43349	0.0378511	0.137468
ENSG00000081019	RSBN1	round spermatid basic protein 1	5.24358	5.58957	0.345983	0.0355491	0.108105
ENSG00000081026	MAGI3	membrane associated guanylate kinase, WW and PDZ domain containing 3	4.43017	4.36854	-0.0616272	0.863154	0.20111
ENSG00000081041	CXCL2	C-X-C motif chemokine ligand 2	2.09755	2.10275	0.00519829	0.993114	0.330221
ENSG00000081059	TCF7	transcription factor 7	0.331178	1.33879	1.00761	0.100627	0.416895
ENSG00000081087	OSTM1	osteoclastogenesis associated transmembrane protein 1	5.6839	5.71088	0.0269829	0.919923	0.144583
ENSG00000081148	IMPG2	interphotoreceptor matrix proteoglycan 2	1.52764	1.39019	-0.137456	0.823213	0.349593
ENSG00000081154	PCNP	PEST proteolytic signal containing nuclear protein	6.33896	6.83767	0.49871	0.0444495	0.164717
ENSG00000081177	EXD2	exonuclease 3'-5' domain containing 2	4.40034	4.30557	-0.0947642	0.655134	0.129973
ENSG00000081181	ARG2	arginase 2	3.98457	3.62684	-0.357729	0.120429	0.157081
ENSG00000081189	MEF2C	myocyte enhancer factor 2C	6.76893	6.97845	0.209527	0.160739	0.101887
ENSG00000081307	UBA5	ubiquitin like modifier activating enzyme 5	4.6927	5.10931	0.416608	0.0747774	0.158014
ENSG00000081320	STK17B	serine/threonine kinase 17b	6.45954	6.44619	-0.0133518	0.948898	0.1104
ENSG00000081386	ZNF510	zinc finger protein 510	6.01841	6.15292	0.134511	0.374141	0.100675
ENSG00000081665	ZNF506	zinc finger protein 506	2.75935	3.08845	0.329097	0.261538	0.19838
ENSG00000081692	JMJD4	jumonji domain containing 4	4.46683	3.80394	-0.662895	0.0210427	0.181499
ENSG00000081721	DUSP12	dual specificity phosphatase 12	4.8634	4.77886	-0.0845442	0.770107	0.168689
ENSG00000081760	AACS	acetoacetyl-CoA synthetase	4.36534	4.21615	-0.149194	0.503974	0.142841
ENSG00000081791	DELE1	DAP3 binding cell death enhancer 1	5.17172	5.06861	-0.103103	0.611791	0.126481
ENSG00000081803	CADPS2	calcium dependent secretion activator 2	6.32941	6.31214	-0.0172634	0.929856	0.105456
ENSG00000081853	PCDHGA2	protocadherin gamma subfamily A, 2	0.31874	1.4183	1.09956	0.0882524	0.437374
ENSG00000081870	IFT25	intraflagellar transport 25	4.38628	4.13149	-0.254793	0.265705	0.154712
ENSG00000081913	PHLPP1	PH domain and leucine rich repeat protein phosphatase 1	3.16734	3.30606	0.138724	0.670456	0.198532
ENSG00000081923	ATP8B1	ATPase phospholipid transporting 8B1	6.20793	6.46097	0.253038	0.137458	0.115845
ENSG00000082014	SMARCD3	SWI/SNF related, matrix associated, actin dependent regulator of chromatin, subfamily d, member 3	0.712218	0.322267	-0.389951	0.600915	0.465098
ENSG00000082068	WDR70	WD repeat domain 70	3.89721	3.48405	-0.413161	0.0802788	0.159742
ENSG00000082126	MPP4	MAGUK p55 scaffold protein 4	2.87665	2.69039	-0.18626	0.511904	0.181616
ENSG00000082146	STRADB	STE20 related adaptor beta	3.68414	3.91802	0.233882	0.411041	0.187266
ENSG00000082153	BZW1	basic leucine zipper and W2 domains 1	6.12641	6.30068	0.174265	0.276424	0.107972
ENSG00000082212	ME2	malic enzyme 2	5.51229	5.82353	0.311244	0.0834172	0.121803
ENSG00000082213	C5orf22	chromosome 5 open reading frame 22	5.91466	6.01634	0.101688	0.539146	0.105016
ENSG00000082258	CCNT2	cyclin T2	6.69606	6.97163	0.275574	0.071289	0.103081
ENSG00000082269	FAM135A	family with sequence similarity 135 member A	4.91598	5.31497	0.398995	0.0673893	0.146783
ENSG00000082397	EPB41L3	erythrocyte membrane protein band 4.1 like 3	6.25125	6.82198	0.570732	0.0220983	0.157985
ENSG00000082438	COBLL1	cordon-bleu WH2 repeat protein like 1	5.22211	5.71895	0.496841	0.0166632	0.128577
ENSG00000082458	DLG3	discs large MAGUK scaffold protein 3	0.738711	1.30754	0.568829	0.351466	0.407642
ENSG00000082482	KCNK2	potassium two pore domain channel subfamily K member 2	-0.989575	-0.675753	0.313822	0.85538	0.969602
ENSG00000082497	SERTAD4	SERTA domain containing 4	3.77694	3.76406	-0.0128724	0.964346	0.153986
ENSG00000082512	TRAF5	TNF receptor associated factor 5	3.99075	3.99017	-0.00057906	0.998751	0.146178
ENSG00000082515	MRPL22	mitochondrial ribosomal protein L22	5.1751	5.14745	-0.0276551	0.880385	0.10138
ENSG00000082516	GEMIN5	gem nuclear organelle associated protein 5	5.70241	5.91097	0.208566	0.337413	0.145544
ENSG00000082641	NFE2L1	NFE2 like bZIP transcription factor 1	6.19434	6.54141	0.347071	0.0675216	0.127783
ENSG00000082701	GSK3B	glycogen synthase kinase 3 beta	6.17578	6.52449	0.348705	0.0500682	0.118844
ENSG00000082781	ITGB5	integrin subunit beta 5	4.76368	4.92498	0.161296	0.411805	0.129482
ENSG00000082805	ERC1	ELKS/RAB6-interacting/CAST family member 1	4.24609	4.62656	0.380465	0.11918	0.166377
ENSG00000082898	XPO1	exportin 1	7.5043	7.7925	0.288192	0.100939	0.119363
ENSG00000082996	RNF13	ring finger protein 13	4.70608	4.80105	0.0949791	0.742654	0.169645
ENSG00000083067	TRPM3	transient receptor potential cation channel subfamily M member 3	1.11427	1.25766	0.143389	0.832328	0.383798
ENSG00000083093	PALB2	partner and localizer of BRCA2	5.76862	5.72068	-0.0479439	0.774345	0.0973462
ENSG00000083097	DOP1A	DOP1 leucine zipper like protein A	5.18388	5.46719	0.283303	0.0695156	0.10521
ENSG00000083099	LYRM2	LYR motif containing 2	5.73884	5.80253	0.063687	0.762439	0.122812
ENSG00000083123	BCKDHB	branched chain keto acid dehydrogenase E1 subunit beta	4.19231	3.8448	-0.347513	0.0822939	0.135374
ENSG00000083168	KAT6A	lysine acetyltransferase 6A	5.3904	5.84833	0.457938	0.0277945	0.13476
ENSG00000083223	TUT7	terminal uridylyl transferase 7	4.94259	5.21559	0.272996	0.144487	0.127457
ENSG00000083290	ULK2	unc-51 like autophagy activating kinase 2	3.45818	3.49182	0.0336414	0.934914	0.21874
ENSG00000083312	TNPO1	transportin 1	9.73231	10.0176	0.285262	0.145578	0.133557
ENSG00000083444	PLOD1	procollagen-lysine,2-oxoglutarate 5-dioxygenase 1	5.73167	5.95878	0.227113	0.31842	0.15259
ENSG00000083457	ITGAE	integrin subunit alpha E	4.66331	4.44841	-0.214901	0.283129	0.134844
ENSG00000083520	DIS3	DIS3 homolog, exosome endoribonuclease and 3'-5' exoribonuclease	6.14717	6.46922	0.322053	0.0359766	0.100852
ENSG00000083535	PIBF1	progesterone immunomodulatory binding factor 1	4.34478	4.26463	-0.0801545	0.752474	0.148468
ENSG00000083544	TDRD3	tudor domain containing 3	4.53129	4.52822	-0.00307384	0.990972	0.144715
ENSG00000083635	NUFIP1	nuclear FMR1 interacting protein 1	2.70825	2.68895	-0.0193	0.956062	0.186821
ENSG00000083642	PDS5B	PDS5 cohesin associated factor B	5.51389	5.81912	0.305225	0.0947223	0.124007
ENSG00000083720	OXCT1	3-oxoacid CoA-transferase 1	5.20926	5.31708	0.107823	0.573337	0.120357
ENSG00000083750	RRAGB	Ras related GTP binding B	3.25343	3.45869	0.205265	0.395645	0.159979
ENSG00000083799	CYLD	CYLD lysine 63 deubiquitinase	5.99687	6.07904	0.0821739	0.587513	0.0947505
ENSG00000083807	SLC27A5	solute carrier family 27 member 5	2.42863	1.81396	-0.614667	0.125129	0.273208
ENSG00000083812	ZNF324	zinc finger protein 324	4.05591	3.92226	-0.133645	0.710114	0.213647
ENSG00000083814	ZNF671	zinc finger protein 671	2.43485	2.31002	-0.124829	0.778615	0.256974
ENSG00000083817	ZNF416	zinc finger protein 416	2.55036	2.88724	0.336881	0.314731	0.224752
ENSG00000083828	ZNF586	zinc finger protein 586	4.93436	4.89265	-0.0417062	0.855496	0.128967
ENSG00000083838	ZNF446	zinc finger protein 446	2.18638	1.61349	-0.572885	0.232275	0.325031
ENSG00000083844	ZNF264	zinc finger protein 264	5.23287	5.53514	0.302273	0.0575823	0.106918
ENSG00000083845	RPS5	ribosomal protein S5	4.86482	5.21813	0.353311	0.348135	0.251526
ENSG00000083857	FAT1	FAT atypical cadherin 1	4.06268	5.09885	1.03618	0.0229374	0.289986
ENSG00000083896	YTHDC1	YTH N6-methyladenosine RNA binding protein C1	4.63199	5.09745	0.465464	0.0653166	0.169867
ENSG00000083937	CHMP2B	charged multivesicular body protein 2B	6.54259	6.58738	0.0447847	0.806991	0.105116
ENSG00000084070	SMAP2	small ArfGAP2	3.44299	3.04195	-0.401037	0.127194	0.179068
ENSG00000084072	PPIE	peptidylprolyl isomerase E	5.85646	5.30168	-0.554784	0.0148418	0.139138
ENSG00000084073	ZMPSTE24	zinc metallopeptidase STE24	7.32077	7.42933	0.108558	0.492507	0.101548
ENSG00000084090	STARD7	StAR related lipid transfer domain containing 7	8.19848	8.21999	0.021511	0.880219	0.0787346
ENSG00000084092	NOA1	nitric oxide associated 1	5.54605	5.49892	-0.0471291	0.809719	0.112169
ENSG00000084093	REST	RE1 silencing transcription factor	6.03444	6.63378	0.599338	0.0232443	0.16814
ENSG00000084112	SSH1	slingshot protein phosphatase 1	4.65333	5.16137	0.508045	0.0292832	0.151041
ENSG00000084207	GSTP1	glutathione S-transferase pi 1	8.30452	7.60779	-0.696727	0.0153845	0.176837
ENSG00000084234	APLP2	amyloid beta precursor like protein 2	7.06564	7.33822	0.272571	0.169936	0.135444
ENSG00000084444	FAM234B	family with sequence similarity 234 member B	2.90884	2.96534	0.0564997	0.900725	0.246199
ENSG00000084463	WBP11	WW domain binding protein 11	4.5511	4.88787	0.336764	0.129065	0.151081
ENSG00000084623	EIF3I	eukaryotic translation initiation factor 3 subunit I	6.02482	6.25604	0.231221	0.163951	0.113338
ENSG00000084636	COL16A1	collagen type XVI alpha 1 chain	1.51368	1.12457	-0.389115	0.515609	0.382703
ENSG00000084652	TXLNA	taxilin alpha	5.8007	5.99227	0.191563	0.411041	0.153365
ENSG00000084676	NCOA1	nuclear receptor coactivator 1	4.11425	4.40493	0.290675	0.308761	0.191754
ENSG00000084693	AGBL5	AGBL carboxypeptidase 5	4.09754	4.02861	-0.0689314	0.829329	0.180556
ENSG00000084731	KIF3C	kinesin family member 3C	2.99179	3.42298	0.431191	0.169571	0.214041
ENSG00000084733	RAB10	RAB10, member RAS oncogene family	7.01807	7.39982	0.38175	0.052341	0.13158
ENSG00000084734	GCKR	glucokinase regulator	1.0936	1.02723	-0.0663668	0.936353	0.440426
ENSG00000084754	HADHA	hydroxyacyl-CoA dehydrogenase trifunctional multienzyme complex subunit alpha	5.65707	5.81183	0.154765	0.46624	0.137859
ENSG00000084774	CAD	carbamoyl-phosphate synthetase 2, aspartate transcarbamylase, and dihydroorotase	4.30945	4.44154	0.132081	0.705007	0.207617
ENSG00000085063	CD59	CD59 molecule (CD59 blood group)	11.4108	11.3945	-0.0162586	0.913372	0.0805816
ENSG00000085117	CD82	CD82 molecule	2.23956	1.71569	-0.523868	0.325831	0.35739
ENSG00000085185	BCORL1	BCL6 corepressor like 1	0.595171	0.684819	0.0896474	0.907026	0.414831
ENSG00000085224	ATRX	ATRX chromatin remodeler	6.4046	6.92995	0.525355	0.0100547	0.119226
ENSG00000085231	AK6	adenylate kinase 6	4.95786	5.20732	0.249463	0.370386	0.185415
ENSG00000085274	MYNN	myoneurin	5.23307	5.31341	0.0803366	0.693037	0.122344
ENSG00000085276	MECOM	MDS1 and EVI1 complex locus	7.05254	7.42221	0.369669	0.0136998	0.0907681
ENSG00000085365	SCAMP1	secretory carrier membrane protein 1	7.39646	7.46697	0.0705131	0.755565	0.131992
ENSG00000085377	PREP	prolyl endopeptidase	4.87226	5.1253	0.253041	0.256538	0.151005
ENSG00000085382	HACE1	HECT domain and ankyrin repeat containing E3 ubiquitin protein ligase 1	4.39623	4.47602	0.0797966	0.726427	0.134859
ENSG00000085415	SEH1L	SEH1 like nucleoporin	6.86915	6.67628	-0.192872	0.184367	0.0989157
ENSG00000085433	WDR47	WD repeat domain 47	5.41682	5.6754	0.258577	0.16981	0.12846
ENSG00000085449	WDFY1	WD repeat and FYVE domain containing 1	7.62158	7.97539	0.353813	0.0570191	0.124843
ENSG00000085491	SLC25A24	solute carrier family 25 member 24	6.69562	6.76746	0.0718483	0.793124	0.157673
ENSG00000085511	MAP3K4	mitogen-activated protein kinase kinase kinase 4	4.08534	4.19738	0.112045	0.637876	0.146944
ENSG00000085563	ABCB1	ATP binding cassette subfamily B member 1	1.58117	2.15398	0.572809	0.282769	0.359056
ENSG00000085644	ZNF213	zinc finger protein 213	1.98116	2.13718	0.156017	0.782312	0.325963
ENSG00000085662	AKR1B1	aldo-keto reductase family 1 member B	6.62743	6.53305	-0.0943822	0.670727	0.135269
ENSG00000085719	CPNE3	copine 3	8.0433	8.04497	0.00166714	0.992814	0.101765
ENSG00000085721	RRN3	RRN3 homolog, RNA polymerase I transcription factor	5.46855	5.57895	0.110391	0.556729	0.118752
ENSG00000085733	CTTN	cortactin	5.11101	5.55348	0.44247	0.0411549	0.143045
ENSG00000085760	MTIF2	mitochondrial translational initiation factor 2	4.25101	4.45067	0.199666	0.3615	0.145673
ENSG00000085788	DDHD2	DDHD domain containing 2	6.2341	6.21376	-0.0203402	0.90718	0.0943243
ENSG00000085832	EPS15	epidermal growth factor receptor pathway substrate 15	7.02404	7.07213	0.0480983	0.784921	0.101534
ENSG00000085840	ORC1	origin recognition complex subunit 1	3.57565	3.35918	-0.21647	0.515651	0.212931
ENSG00000085871	MGST2	microsomal glutathione S-transferase 2	6.88869	6.50298	-0.385712	0.0964238	0.1575
ENSG00000085872	CHERP	calcium homeostasis endoplasmic reticulum protein	1.25916	1.87713	0.61797	0.112364	0.264663
ENSG00000085978	ATG16L1	autophagy related 16 like 1	5.00049	4.97571	-0.0247784	0.91798	0.130122
ENSG00000085982	USP40	ubiquitin specific peptidase 40	5.35572	5.23707	-0.118647	0.490441	0.11061
ENSG00000085998	POMGNT1	protein O-linked mannose N-acetylglucosaminyltransferase 1 (beta 1,2-)	5.01744	4.2612	-0.756245	0.00292707	0.131766
ENSG00000085999	RAD54L	RAD54 like	0.339659	0.459925	0.120266	0.888029	0.467446
ENSG00000086015	MAST2	microtubule associated serine/threonine kinase 2	3.00383	3.47423	0.470394	0.118479	0.205298
ENSG00000086061	DNAJA1	DnaJ heat shock protein family (Hsp40) member A1	6.60294	6.97525	0.372317	0.0243892	0.105476
ENSG00000086062	B4GALT1	beta-1,4-galactosyltransferase 1	6.09322	6.58841	0.495185	0.0149459	0.124679
ENSG00000086065	CHMP5	charged multivesicular body protein 5	5.90869	6.21637	0.307673	0.472222	0.276966
ENSG00000086102	NFX1	nuclear transcription factor, X-box binding 1	4.65961	4.59953	-0.0600751	0.816195	0.147335
ENSG00000086189	DIMT1	DIM1 rRNA methyltransferase and ribosome maturation factor	5.17262	4.86917	-0.303447	0.159072	0.146925
ENSG00000086200	IPO11	importin 11	7.61731	7.62106	0.00374381	0.987321	0.117932
ENSG00000086232	EIF2AK1	eukaryotic translation initiation factor 2 alpha kinase 1	4.57248	4.58717	0.0146945	0.953284	0.133675
ENSG00000086475	SEPHS1	selenophosphate synthetase 1	4.52995	4.97633	0.446383	0.0620391	0.160761
ENSG00000086504	MRPL28	mitochondrial ribosomal protein L28	5.33106	5.00624	-0.324825	0.18912	0.168398
ENSG00000086544	ITPKC	inositol-trisphosphate 3-kinase C	5.03121	4.87675	-0.154459	0.534833	0.158135
ENSG00000086589	RBM22	RNA binding motif protein 22	4.33338	4.66423	0.330852	0.0908004	0.132745
ENSG00000086598	TMED2	transmembrane p24 trafficking protein 2	9.62052	9.66053	0.0400099	0.794441	0.088271
ENSG00000086619	ERO1B	endoplasmic reticulum oxidoreductase 1 beta	3.36111	3.5164	0.155291	0.573201	0.17325
ENSG00000086666	ZFAND6	zinc finger AN1-type containing 6	5.2148	5.5183	0.303507	0.385747	0.232143
ENSG00000086696	HSD17B2	hydroxysteroid 17-beta dehydrogenase 2	0.252078	0.3025	0.0504212	0.952923	0.451998
ENSG00000086712	TXLNG	taxilin gamma	4.03153	4.47127	0.439742	0.105819	0.184831
ENSG00000086758	HUWE1	HECT, UBA and WWE domain containing E3 ubiquitin protein ligase 1	5.20622	5.77695	0.570738	0.0928126	0.230349
ENSG00000086827	ZW10	zw10 kinetochore protein	5.2948	5.34975	0.0549505	0.807363	0.129289
ENSG00000086848	ALG9	ALG9 alpha-1,2-mannosyltransferase	3.49132	3.28936	-0.201954	0.506254	0.194392
ENSG00000086991	NOX4	NADPH oxidase 4	5.35203	5.08307	-0.268952	0.0888588	0.107188
ENSG00000087008	ACOX3	acyl-CoA oxidase 3, pristanoyl	4.04899	4.17357	0.124585	0.636174	0.162718
ENSG00000087053	MTMR2	myotubularin related protein 2	6.71009	7.09939	0.389304	0.030429	0.116807
ENSG00000087074	PPP1R15A	protein phosphatase 1 regulatory subunit 15A	5.00527	5.17811	0.172838	0.347825	0.12297
ENSG00000087076	HSD17B14	hydroxysteroid 17-beta dehydrogenase 14	4.21961	3.49425	-0.725359	0.0427879	0.237258
ENSG00000087077	TRIP6	thyroid hormone receptor interactor 6	7.6509	6.98576	-0.665134	0.00392278	0.121509
ENSG00000087086	FTL	ferritin light chain	8.63048	8.5946	-0.035874	0.884865	0.136294
ENSG00000087087	SRRT	serrate, RNA effector molecule	3.63056	3.86172	0.23116	0.468391	0.206745
ENSG00000087088	BAX	BCL2 associated X, apoptosis regulator	4.75907	4.34436	-0.414711	0.118136	0.180704
ENSG00000087095	NLK	nemo like kinase	5.69829	5.72319	0.0249027	0.906908	0.114901
ENSG00000087111	PIGS	phosphatidylinositol glycan anchor biosynthesis class S	5.27855	5.13479	-0.143758	0.468371	0.128561
ENSG00000087152	ATXN7L3	ataxin 7 like 3	4.22017	4.21426	-0.00590507	0.981348	0.137806
ENSG00000087157	PGS1	phosphatidylglycerophosphate synthase 1	5.6265	5.25961	-0.366893	0.0853014	0.144526
ENSG00000087191	PSMC5	proteasome 26S subunit, ATPase 5	3.34194	3.67326	0.331326	0.295765	0.213185
ENSG00000087206	UIMC1	ubiquitin interaction motif containing 1	5.16238	5.06648	-0.0959022	0.641367	0.127053
ENSG00000087245	MMP2	matrix metallopeptidase 2	7.02668	7.46037	0.433692	0.0322987	0.13219
ENSG00000087253	LPCAT2	lysophosphatidylcholine acyltransferase 2	7.74011	7.56517	-0.174945	0.212944	0.0954739
ENSG00000087263	OGFOD1	2-oxoglutarate and iron dependent oxygenase domain containing 1	6.8169	6.79368	-0.0232229	0.890611	0.0927381
ENSG00000087266	SH3BP2	SH3 domain binding protein 2	5.15775	5.18499	0.0272406	0.928537	0.163487
ENSG00000087269	NOP14	NOP14 nucleolar protein	3.66044	3.80203	0.141594	0.721894	0.235965
ENSG00000087274	ADD1	adducin 1	6.34422	6.56818	0.223952	0.171855	0.111724
ENSG00000087299	L2HGDH	L-2-hydroxyglutarate dehydrogenase	2.05136	2.27665	0.225292	0.558415	0.243528
ENSG00000087301	TXNDC16	thioredoxin domain containing 16	3.01826	3.16318	0.144914	0.703637	0.226915
ENSG00000087302	RTRAF	RNA transcription, translation and transport factor	7.34014	7.21961	-0.120529	0.52179	0.120074
ENSG00000087303	NID2	nidogen 2	-0.845014	0.434504	1.27952	0.244252	0.745645
ENSG00000087338	GMCL1	germ cell-less 1, spermatogenesis associated	4.12192	4.44297	0.321046	0.346088	0.227543
ENSG00000087365	SF3B2	splicing factor 3b subunit 2	4.7462	5.26711	0.520917	0.052341	0.179534
ENSG00000087448	KLHL42	kelch like family member 42	6.41045	6.65408	0.243636	0.106518	0.102618
ENSG00000087460	GNAS	GNAS complex locus	8.56081	9.04485	0.484041	0.00795679	0.103876
ENSG00000087470	DNM1L	dynamin 1 like	6.63769	6.87062	0.23293	0.112022	0.0996304
ENSG00000087494	PTHLH	parathyroid hormone like hormone	3.95712	4.603	0.64588	0.0122352	0.154333
ENSG00000087502	ERGIC2	ERGIC and golgi 2	6.07637	6.04811	-0.02826	0.885704	0.108073
ENSG00000087586	AURKA	aurora kinase A	5.17056	5.11328	-0.0572771	0.820965	0.144049
ENSG00000087842	PIR	pirin	5.55549	5.61513	0.0596366	0.745212	0.107394
ENSG00000087884	AAMDC	adipogenesis associated Mth938 domain containing	2.71539	2.67821	-0.037182	0.927039	0.218499
ENSG00000087903	RFX2	regulatory factor X2	2.66099	2.17349	-0.487507	0.149396	0.230378
ENSG00000087995	METTL2A	methyltransferase 2A, tRNA N3-cytidine	3.8042	3.42177	-0.382429	0.147489	0.179821
ENSG00000088035	ALG6	ALG6 alpha-1,3-glucosyltransferase	5.74654	5.65379	-0.0927482	0.606181	0.112035
ENSG00000088038	CNOT3	CCR4-NOT transcription complex subunit 3	1.22347	1.58676	0.363292	0.420747	0.296864
ENSG00000088179	PTPN4	protein tyrosine phosphatase non-receptor type 4	5.63379	5.72946	0.0956732	0.647729	0.12897
ENSG00000088205	DDX18	DEAD-box helicase 18	5.40597	5.46083	0.0548551	0.785735	0.116333
ENSG00000088247	KHSRP	KH-type splicing regulatory protein	4.73381	5.12005	0.386241	0.0966864	0.157845
ENSG00000088256	GNA11	G protein subunit alpha 11	6.17561	5.90406	-0.271557	0.226614	0.15224
ENSG00000088280	ASAP3	ArfGAP with SH3 domain, ankyrin repeat and PH domain 3	4.06129	3.93284	-0.128452	0.598612	0.152179
ENSG00000088298	EDEM2	ER degradation enhancing alpha-mannosidase like protein 2	5.88741	5.63397	-0.253435	0.110666	0.107924
ENSG00000088305	DNMT3B	DNA methyltransferase 3 beta	2.89096	2.76567	-0.125295	0.717206	0.204823
ENSG00000088325	TPX2	TPX2 microtubule nucleation factor	5.07357	5.33367	0.260107	0.235655	0.148694
ENSG00000088356	PDRG1	p53 and DNA damage regulated 1	3.58041	3.57595	-0.00445785	0.987967	0.155412
ENSG00000088367	EPB41L1	erythrocyte membrane protein band 4.1 like 1	0.41096	1.09594	0.684985	0.404242	0.541761
ENSG00000088387	DOCK9	dedicator of cytokinesis 9	6.14101	6.40459	0.263585	0.119416	0.115375
ENSG00000088448	ANKRD10	ankyrin repeat domain 10	5.79759	5.92253	0.124946	0.378543	0.0943029
ENSG00000088451	TGDS	TDP-glucose 4,6-dehydratase	3.0919	3.11832	0.0264182	0.952147	0.23264
ENSG00000088543	C3orf18	chromosome 3 open reading frame 18	2.58312	1.84061	-0.742505	0.0983583	0.305195
ENSG00000088682	COQ9	coenzyme Q9	5.14622	4.87883	-0.267387	0.18129	0.136163
ENSG00000088727	KIF9	kinesin family member 9	4.44167	3.96638	-0.475297	0.0611084	0.170566
ENSG00000088756	ARHGAP28	Rho GTPase activating protein 28	3.69988	3.24718	-0.452706	0.0545001	0.157682
ENSG00000088766	CRLS1	cardiolipin synthase 1	4.9211	4.21694	-0.704157	0.0120228	0.167725
ENSG00000088808	PPP1R13B	protein phosphatase 1 regulatory subunit 13B	2.9072	2.4596	-0.447601	0.265705	0.271807
ENSG00000088812	ATRN	attractin	4.61138	5.24735	0.635978	0.00980684	0.143451
ENSG00000088826	SMOX	spermine oxidase	3.2188	3.30161	0.082812	0.852255	0.250691
ENSG00000088832	FKBP1A	FKBP prolyl isomerase 1A	8.61412	8.68833	0.0742064	0.655012	0.101692
ENSG00000088833	NSFL1C	NSFL1 cofactor	3.95787	4.265	0.307134	0.179949	0.155914
ENSG00000088836	SLC4A11	solute carrier family 4 member 11	2.35014	2.19825	-0.151892	0.760334	0.289849
ENSG00000088854	DNAAF9	dynein axonemal assembly factor 9	5.47548	5.3557	-0.11978	0.583072	0.136818
ENSG00000088876	ZNF343	zinc finger protein 343	2.26985	2.86205	0.592206	0.0791489	0.228138
ENSG00000088888	MAVS	mitochondrial antiviral signaling protein	4.67365	4.84288	0.169228	0.550463	0.179734
ENSG00000088899	LZTS3	leucine zipper tumor suppressor family member 3	1.76713	0.989386	-0.777741	0.263703	0.47068
ENSG00000088930	XRN2	5'-3' exoribonuclease 2	4.89862	5.05349	0.154877	0.444695	0.132257
ENSG00000088970	KIZ	kizuna centrosomal protein	3.25162	3.33073	0.0791114	0.829673	0.207559
ENSG00000088986	DYNLL1	dynein light chain LC8-type 1	8.12567	8.28648	0.160809	0.443528	0.137061
ENSG00000089006	SNX5	sorting nexin 5	5.91645	5.90217	-0.0142765	0.943952	0.106855
ENSG00000089009	RPL6	ribosomal protein L6	5.19712	4.9655	-0.231617	0.20111	0.123265
ENSG00000089022	MAPKAPK5	MAPK activated protein kinase 5	4.33855	4.38202	0.0434725	0.884865	0.165135
ENSG00000089048	ESF1	ESF1 nucleolar pre-rRNA processing protein homolog	2.9275	3.39788	0.470371	0.166228	0.231636
ENSG00000089050	RBBP9	RB binding protein 9, serine hydrolase	7.37455	7.17342	-0.201127	0.177302	0.101523
ENSG00000089053	ANAPC5	anaphase promoting complex subunit 5	8.26957	7.97107	-0.298499	0.0672926	0.109773
ENSG00000089057	SLC23A2	solute carrier family 23 member 2	4.84432	5.06441	0.220091	0.30064	0.143006
ENSG00000089060	SLC8B1	solute carrier family 8 member B1	3.71662	3.8629	0.146279	0.593271	0.171167
ENSG00000089063	TMEM230	transmembrane protein 230	6.89841	6.87794	-0.0204749	0.928773	0.123277
ENSG00000089094	KDM2B	lysine demethylase 2B	4.27042	4.33735	0.0669303	0.800584	0.152455
ENSG00000089123	TASP1	taspase 1	1.73204	2.09797	0.365926	0.410909	0.292867
ENSG00000089127	OAS1	2'-5'-oligoadenylate synthetase 1	4.33158	3.30669	-1.02489	0.0224485	0.285062
ENSG00000089154	GCN1	GCN1 activator of EIF2AK4	5.12809	5.39332	0.265231	0.208486	0.143344
ENSG00000089157	RPLP0	ribosomal protein lateral stalk subunit P0	7.71003	6.96092	-0.749108	0.00617574	0.15055
ENSG00000089159	PXN	paxillin	4.78831	5.04213	0.253822	0.321799	0.171675
ENSG00000089163	SIRT4	sirtuin 4	1.19864	1.27514	0.0765061	0.893878	0.312895
ENSG00000089177	KIF16B	kinesin family member 16B	1.82885	2.09864	0.269791	0.568248	0.297619
ENSG00000089195	TRMT6	tRNA methyltransferase 6 non-catalytic subunit	2.70167	3.30299	0.60132	0.0738554	0.227214
ENSG00000089220	PEBP1	phosphatidylethanolamine binding protein 1	8.04621	7.82961	-0.216603	0.205358	0.116245
ENSG00000089234	BRAP	BRCA1 associated protein	4.18985	4.53453	0.344673	0.116695	0.149539
ENSG00000089248	ERP29	endoplasmic reticulum protein 29	5.18048	5.0589	-0.12158	0.600673	0.144807
ENSG00000089280	FUS	FUS RNA binding protein	4.80052	5.29206	0.491545	0.0163394	0.126646
ENSG00000089289	IGBP1	immunoglobulin binding protein 1	7.06729	6.85424	-0.213054	0.269877	0.130389
ENSG00000089327	FXYD5	FXYD domain containing ion transport regulator 5	5.93212	5.74563	-0.186487	0.382877	0.141838
ENSG00000089335	ZNF302	zinc finger protein 302	5.32499	5.42638	0.101391	0.54754	0.106832
ENSG00000089351	GRAMD1A	GRAM domain containing 1A	3.48916	3.09997	-0.389193	0.120149	0.170785
ENSG00000089486	CDIP1	cell death inducing p53 target 1	2.77904	3.31741	0.538364	0.132313	0.243352
ENSG00000089505	CMTM1	CKLF like MARVEL transmembrane domain containing 1	1.09452	1.38975	0.295233	0.625719	0.375609
ENSG00000089597	GANAB	glucosidase II alpha subunit	5.63994	6.20285	0.562919	0.0334939	0.17336
ENSG00000089639	GMIP	GEM interacting protein	2.34175	2.31679	-0.0249582	0.958672	0.257395
ENSG00000089682	RBM41	RNA binding motif protein 41	4.18301	4.63359	0.450587	0.0321763	0.137167
ENSG00000089685	BIRC5	baculoviral IAP repeat containing 5	7.5867	7.2979	-0.288797	0.0522459	0.0994792
ENSG00000089693	MLF2	myeloid leukemia factor 2	6.69122	6.11316	-0.578063	0.0153071	0.146278
ENSG00000089723	OTUB2	OTU deubiquitinase, ubiquitin aldehyde binding 2	-0.289939	0.0522473	0.342186	0.737312	0.598759
ENSG00000089737	DDX24	DEAD-box helicase 24	6.55354	6.70103	0.147495	0.273932	0.0910006
ENSG00000089775	ZBTB25	zinc finger and BTB domain containing 25	4.16393	4.41067	0.246742	0.251129	0.145669
ENSG00000089818	NECAP1	NECAP endocytosis associated 1	6.39672	6.26791	-0.128811	0.455891	0.112502
ENSG00000089820	ARHGAP4	Rho GTPase activating protein 4	3.00397	2.5442	-0.459762	0.211186	0.249744
ENSG00000089876	DHX32	DEAH-box helicase 32 (putative)	5.83417	5.6862	-0.147965	0.331232	0.102085
ENSG00000089902	RCOR1	REST corepressor 1	5.68733	5.98585	0.298523	0.0785294	0.114775
ENSG00000089916	GPATCH2L	G-patch domain containing 2 like	5.6726	6.07156	0.398958	0.0328503	0.122138
ENSG00000090006	LTBP4	latent transforming growth factor beta binding protein 4	1.40864	1.43196	0.0233283	0.976058	0.41154
ENSG00000090013	BLVRB	biliverdin reductase B	4.50015	3.76001	-0.740133	0.0255152	0.212306
ENSG00000090020	SLC9A1	solute carrier family 9 member A1	2.4973	2.79622	0.298919	0.398705	0.234188
ENSG00000090054	SPTLC1	serine palmitoyltransferase long chain base subunit 1	7.09601	7.14112	0.0451086	0.828903	0.11784
ENSG00000090060	PAPOLA	poly(A) polymerase alpha	7.48695	8.0222	0.535245	0.0141043	0.132619
ENSG00000090061	CCNK	cyclin K	3.78598	4.36263	0.576653	0.055272	0.201799
ENSG00000090097	PCBP4	poly(rC) binding protein 4	3.78987	3.42016	-0.369708	0.342015	0.260105
ENSG00000090238	YPEL3	yippee like 3	3.85949	3.642	-0.217491	0.423851	0.178846
ENSG00000090263	MRPS33	mitochondrial ribosomal protein S33	5.95519	5.80894	-0.146253	0.437864	0.123358
ENSG00000090266	NDUFB2	NADH:ubiquinone oxidoreductase subunit B2	5.52049	4.8865	-0.633989	0.0211165	0.173812
ENSG00000090273	NUDC	nuclear distribution C, dynein complex regulator	3.68389	3.68939	0.00550497	0.988644	0.202862
ENSG00000090316	MAEA	macrophage erythroblast attacher, E3 ubiquitin ligase	5.17083	5.18525	0.0144284	0.954177	0.134666
ENSG00000090339	ICAM1	intercellular adhesion molecule 1	3.04491	3.47701	0.432091	0.358701	0.313666
ENSG00000090372	STRN4	striatin 4	5.73477	5.27777	-0.456997	0.0718423	0.17133
ENSG00000090376	IRAK3	interleukin 1 receptor associated kinase 3	4.87693	5.12591	0.248975	0.196627	0.131074
ENSG00000090432	MUL1	mitochondrial E3 ubiquitin protein ligase 1	4.89266	4.7049	-0.18776	0.455891	0.163985
ENSG00000090447	TFAP4	transcription factor AP-4	2.29768	1.92442	-0.373256	0.290982	0.237826
ENSG00000090470	PDCD7	programmed cell death 7	5.1747	5.32015	0.145454	0.392695	0.112734
ENSG00000090487	SPG21	SPG21 abhydrolase domain containing, maspardin	6.21422	6.14401	-0.0702119	0.727302	0.119001
ENSG00000090520	DNAJB11	DnaJ heat shock protein family (Hsp40) member B11	5.25336	5.35682	0.103461	0.625353	0.131464
ENSG00000090530	P3H2	prolyl 3-hydroxylase 2	0.0786722	1.13936	1.06069	0.0549778	0.37044
ENSG00000090565	RAB11FIP3	RAB11 family interacting protein 3	4.77404	4.79428	0.0202422	0.928063	0.120299
ENSG00000090581	GNPTG	N-acetylglucosamine-1-phosphate transferase subunit gamma	3.35852	2.57636	-0.782159	0.0294329	0.23292
ENSG00000090612	ZNF268	zinc finger protein 268	5.83333	5.96367	0.13034	0.450402	0.112624
ENSG00000090615	GOLGA3	golgin A3	5.46243	5.55316	0.0907238	0.659208	0.125767
ENSG00000090621	PABPC4	poly(A) binding protein cytoplasmic 4	6.00641	6.41768	0.411273	0.0460529	0.13724
ENSG00000090661	CERS4	ceramide synthase 4	0.324426	0.0666881	-0.257738	0.721066	0.427348
ENSG00000090674	MCOLN1	mucolipin TRP cation channel 1	2.17408	1.77193	-0.402153	0.440402	0.340798
ENSG00000090686	USP48	ubiquitin specific peptidase 48	5.52601	5.90883	0.382811	0.0900339	0.15317
ENSG00000090776	EFNB1	ephrin B1	4.40759	4.87048	0.462888	0.0928364	0.186913
ENSG00000090857	PDPR	pyruvate dehydrogenase phosphatase regulatory subunit	4.1967	4.62381	0.427109	0.0964238	0.174398
ENSG00000090861	AARS1	alanyl-tRNA synthetase 1	4.753	4.93203	0.179032	0.475669	0.162192
ENSG00000090863	GLG1	golgi glycoprotein 1	5.323	5.78082	0.45782	0.0752797	0.173968
ENSG00000090889	KIF4A	kinesin family member 4A	3.43841	3.68916	0.250743	0.415652	0.202765
ENSG00000090905	TNRC6A	trinucleotide repeat containing adaptor 6A	5.33801	5.78542	0.447404	0.0950445	0.18193
ENSG00000090924	PLEKHG2	pleckstrin homology and RhoGEF domain containing G2	3.92347	4.17921	0.25574	0.422469	0.209736
ENSG00000090932	DLL3	delta like canonical Notch ligand 3	1.83437	1.14741	-0.686959	0.124468	0.304799
ENSG00000090971	NAT14	N-acetyltransferase 14 (putative)	5.64104	5.27401	-0.367035	0.0976216	0.150448
ENSG00000090975	PITPNM2	phosphatidylinositol transfer protein membrane associated 2	1.44376	2.09756	0.653799	0.163381	0.319976
ENSG00000090989	EXOC1	exocyst complex component 1	5.62897	5.83013	0.201158	0.234937	0.114814
ENSG00000091009	RBM27	RNA binding motif protein 27	4.81561	5.2033	0.38769	0.200334	0.205974
ENSG00000091039	OSBPL8	oxysterol binding protein like 8	7.57336	7.86834	0.294979	0.167297	0.145681
ENSG00000091073	DTX2	deltex E3 ubiquitin ligase 2	0.784432	0.807749	0.0233178	0.981348	0.542036
ENSG00000091127	PUS7	pseudouridine synthase 7	5.56201	5.63266	0.0706496	0.671572	0.101425
ENSG00000091129	NRCAM	neuronal cell adhesion molecule	7.83398	8.35415	0.520174	0.014648	0.130231
ENSG00000091136	LAMB1	laminin subunit beta 1	7.95371	8.21768	0.263967	0.115249	0.114068
ENSG00000091137	SLC26A4	solute carrier family 26 member 4	0.9865	0.69571	-0.29079	0.618492	0.363034
ENSG00000091140	DLD	dihydrolipoamide dehydrogenase	5.57123	5.90555	0.334318	0.115533	0.144604
ENSG00000091157	WDR7	WD repeat domain 7	4.41981	4.37161	-0.0481984	0.885321	0.183741
ENSG00000091164	TXNL1	thioredoxin like 1	6.38723	6.35847	-0.0287597	0.864656	0.094646
ENSG00000091317	CMTM6	CKLF like MARVEL transmembrane domain containing 6	9.10915	9.08239	-0.0267612	0.870958	0.0919172
ENSG00000091409	ITGA6	integrin subunit alpha 6	7.86207	8.14093	0.278864	0.0693294	0.103459
ENSG00000091428	RAPGEF4	Rap guanine nucleotide exchange factor 4	3.25109	3.17073	-0.0803623	0.835367	0.218801
ENSG00000091436	MAP3K20	mitogen-activated protein kinase kinase kinase 20	5.62866	6.11737	0.488716	0.0332033	0.150193
ENSG00000091483	FH	fumarate hydratase	6.6092	6.60282	-0.0063829	0.975033	0.106546
ENSG00000091490	SEL1L3	SEL1L family member 3	5.91667	6.14409	0.227422	0.176006	0.114507
ENSG00000091527	CDV3	CDV3 homolog	8.174	8.55535	0.381356	0.0148418	0.095667
ENSG00000091542	ALKBH5	alkB homolog 5, RNA demethylase	6.53273	6.3977	-0.135029	0.497525	0.127478
ENSG00000091592	NLRP1	NLR family pyrin domain containing 1	3.82851	4.27455	0.446039	0.0603626	0.159549
ENSG00000091622	PITPNM3	PITPNM family member 3	0.92255	0.531296	-0.391254	0.543173	0.408098
ENSG00000091640	SPAG7	sperm associated antigen 7	4.83616	4.48875	-0.347417	0.071285	0.129938
ENSG00000091651	ORC6	origin recognition complex subunit 6	4.97273	5.07765	0.104917	0.593436	0.122838
ENSG00000091656	ZFHX4	zinc finger homeobox 4	3.34814	3.52777	0.179626	0.645571	0.240648
ENSG00000091732	ZC3HC1	zinc finger C3HC-type containing 1	5.36691	5.09521	-0.271692	0.13636	0.124056
ENSG00000091844	RGS17	regulator of G protein signaling 17	3.77862	4.02458	0.245959	0.35892	0.178607
ENSG00000091879	ANGPT2	angiopoietin 2	7.74145	7.4792	-0.26224	0.108009	0.110877
ENSG00000091947	TMEM101	transmembrane protein 101	6.23428	5.78558	-0.448701	0.0485853	0.151884
ENSG00000091972	CD200	CD200 molecule	3.40879	3.50156	0.0927734	0.801523	0.21219
ENSG00000091986	CCDC80	coiled-coil domain containing 80	3.8822	4.26234	0.380149	0.146489	0.178381
ENSG00000092010	PSME1	proteasome activator subunit 1	5.964	5.99983	0.0358311	0.906373	0.164367
ENSG00000092020	PPP2R3C	protein phosphatase 2 regulatory subunit B''gamma	4.6916	4.88231	0.190715	0.369556	0.141518
ENSG00000092036	HAUS4	HAUS augmin like complex subunit 4	2.96827	2.59834	-0.369929	0.204049	0.198096
ENSG00000092094	OSGEP	O-sialoglycoprotein endopeptidase	3.89189	3.56214	-0.329747	0.159698	0.159898
ENSG00000092098	RNF31	ring finger protein 31	0.216191	-0.0417544	-0.257946	0.790753	0.560615
ENSG00000092108	SCFD1	sec1 family domain containing 1	4.38514	4.48669	0.101554	0.6692	0.144929
ENSG00000092140	G2E3	G2/M-phase specific E3 ubiquitin protein ligase	5.19329	5.0529	-0.140396	0.598874	0.166454
ENSG00000092148	HECTD1	HECT domain E3 ubiquitin protein ligase 1	6.25135	6.81999	0.568643	0.0292018	0.168923
ENSG00000092199	HNRNPC	heterogeneous nuclear ribonucleoprotein C	6.69699	6.8857	0.188713	0.138084	0.0865667
ENSG00000092201	SUPT16H	SPT16 homolog, facilitates chromatin remodeling subunit	5.50332	5.83509	0.331769	0.0832084	0.12974
ENSG00000092203	TOX4	TOX high mobility group box family member 4	5.89756	5.92582	0.0282617	0.88939	0.11153
ENSG00000092208	GEMIN2	gem nuclear organelle associated protein 2	4.50035	4.40707	-0.093282	0.72107	0.154807
ENSG00000092330	TINF2	TERF1 interacting nuclear factor 2	4.60064	4.73104	0.130398	0.540639	0.135084
ENSG00000092421	SEMA6A	semaphorin 6A	1.43875	1.87945	0.440697	0.338129	0.307929
ENSG00000092439	TRPM7	transient receptor potential cation channel subfamily M member 7	5.41361	5.60123	0.187614	0.263703	0.113539
ENSG00000092445	TYRO3	TYRO3 protein tyrosine kinase	2.06556	2.12075	0.0551927	0.912731	0.270778
ENSG00000092470	WDR76	WD repeat domain 76	5.72593	5.41335	-0.312581	0.1055	0.131269
ENSG00000092531	SNAP23	synaptosome associated protein 23	6.3154	6.08684	-0.228564	0.222293	0.127189
ENSG00000092621	PHGDH	phosphoglycerate dehydrogenase	3.64671	3.06981	-0.576899	0.139366	0.265718
ENSG00000092820	EZR	ezrin	4.45992	5.25558	0.795665	0.00775584	0.169269
ENSG00000092841	MYL6	myosin light chain 6	7.9664	7.88278	-0.08362	0.638727	0.109938
ENSG00000092847	AGO1	argonaute RISC component 1	4.53961	5.09552	0.555908	0.0558742	0.195126
ENSG00000092853	CLSPN	claspin	3.99008	4.53191	0.541829	0.0559602	0.190277
ENSG00000092871	RFFL	ring finger and FYVE like domain containing E3 ubiquitin protein ligase	2.71362	3.17672	0.463096	0.17486	0.232428
ENSG00000092929	UNC13D	unc-13 homolog D	2.8477	2.38117	-0.46653	0.150479	0.221072
ENSG00000092931	MFSD11	major facilitator superfamily domain containing 11	5.34235	5.34806	0.00570321	0.978338	0.111151
ENSG00000092964	DPYSL2	dihydropyrimidinase like 2	7.91938	8.08861	0.169233	0.213747	0.0925132
ENSG00000092969	TGFB2	transforming growth factor beta 2	3.91544	4.75588	0.840438	0.00896469	0.185393
ENSG00000092978	GPATCH2	G-patch domain containing 2	4.06354	4.38216	0.318616	0.134022	0.144716
ENSG00000093000	NUP50	nucleoporin 50	5.80393	6.15071	0.346776	0.0445408	0.114634
ENSG00000093009	CDC45	cell division cycle 45	2.22017	2.21592	-0.00425922	0.99195	0.231358
ENSG00000093010	COMT	catechol-O-methyltransferase	6.64688	6.03671	-0.610167	0.0119148	0.144783
ENSG00000093072	ADA2	adenosine deaminase 2	1.84302	1.56791	-0.275112	0.61466	0.339704
ENSG00000093144	ECHDC1	ethylmalonyl-CoA decarboxylase 1	6.00074	6.18228	0.181539	0.393276	0.140856
ENSG00000093167	LRRFIP2	LRR binding FLII interacting protein 2	5.53681	5.80152	0.264712	0.076564	0.101027
ENSG00000093183	SEC22C	SEC22 homolog C, vesicle trafficking protein	7.28672	7.1456	-0.141119	0.339977	0.098937
ENSG00000094631	HDAC6	histone deacetylase 6	2.60798	2.62274	0.0147575	0.971741	0.220253
ENSG00000094755	GABRP	gamma-aminobutyric acid type A receptor subunit pi	0.605647	0.33041	-0.275238	0.734995	0.477859
ENSG00000094804	CDC6	cell division cycle 6	5.90221	5.61717	-0.285039	0.0778765	0.109243
ENSG00000094841	UPRT	uracil phosphoribosyltransferase homolog	2.37212	2.77859	0.40647	0.32408	0.276181
ENSG00000094880	CDC23	cell division cycle 23	5.95592	6.03819	0.0822642	0.626034	0.104793
ENSG00000094914	AAAS	aladin WD repeat nucleoporin	5.01518	4.40858	-0.606603	0.0118522	0.143677
ENSG00000094916	CBX5	chromobox 5	6.76097	7.42469	0.663726	0.0243892	0.188041
ENSG00000094975	SUCO	SUN domain containing ossification factor	5.45386	5.95411	0.500252	0.0248733	0.142642
ENSG00000095002	MSH2	mutS homolog 2	6.65615	6.65721	0.00106191	0.996261	0.109906
ENSG00000095015	MAP3K1	mitogen-activated protein kinase kinase kinase 1	5.08094	5.53939	0.45845	0.0478544	0.154571
ENSG00000095066	HOOK2	hook microtubule tethering protein 2	0.96563	0.613964	-0.351667	0.584242	0.402825
ENSG00000095139	ARCN1	archain 1	6.98274	7.49584	0.513101	0.010177	0.117243
ENSG00000095209	TMEM38B	transmembrane protein 38B	4.986	4.85259	-0.133408	0.526696	0.13417
ENSG00000095261	PSMD5	proteasome 26S subunit, non-ATPase 5	7.60352	7.5553	-0.0482247	0.735363	0.08382
ENSG00000095303	PTGS1	prostaglandin-endoperoxide synthase 1	4.64939	4.81128	0.161887	0.55033	0.171864
ENSG00000095319	NUP188	nucleoporin 188	3.58245	3.89935	0.316905	0.372009	0.236296
ENSG00000095321	CRAT	carnitine O-acetyltransferase	3.75577	3.43916	-0.31661	0.231322	0.179242
ENSG00000095370	SH2D3C	SH2 domain containing 3C	5.2306	5.23768	0.00708606	0.985787	0.206196
ENSG00000095380	NANS	N-acetylneuraminate synthase	6.26082	6.03316	-0.227667	0.1937	0.119131
ENSG00000095383	TBC1D2	TBC1 domain family member 2	3.08818	3.00664	-0.0815352	0.809908	0.194376
ENSG00000095485	CWF19L1	CWF19 like cell cycle control factor 1	5.89265	5.52757	-0.365079	0.0265719	0.106004
ENSG00000095564	BTAF1	B-TFIID TATA-box binding protein associated factor 1	6.04604	6.30625	0.260208	0.105079	0.109112
ENSG00000095574	IKZF5	IKAROS family zinc finger 5	4.13479	4.82062	0.685837	0.0558364	0.240681
ENSG00000095637	SORBS1	sorbin and SH3 domain containing 1	2.22522	1.73555	-0.489664	0.337955	0.342031
ENSG00000095713	CRTAC1	cartilage acidic protein 1	2.9293	2.16384	-0.765468	0.0428808	0.250586
ENSG00000095739	BAMBI	BMP and activin membrane bound inhibitor	2.30148	2.22274	-0.0787456	0.866193	0.261831
ENSG00000095787	WAC	WW domain containing adaptor with coiled-coil	6.40306	6.78105	0.37799	0.0325385	0.115427
ENSG00000095794	CREM	cAMP responsive element modulator	6.12137	6.16505	0.043674	0.838953	0.121064
ENSG00000095906	NUBP2	NUBP iron-sulfur cluster assembly factor 2, cytosolic	6.67163	5.99908	-0.672557	0.0123982	0.161357
ENSG00000095951	HIVEP1	HIVEP zinc finger 1	5.23544	5.5576	0.322153	0.286493	0.20333
ENSG00000096060	FKBP5	FKBP prolyl isomerase 5	5.7457	6.32278	0.577076	0.0189504	0.154382
ENSG00000096063	SRPK1	SRSF protein kinase 1	6.25789	6.45406	0.196171	0.18352	0.100443
ENSG00000096070	BRPF3	bromodomain and PHD finger containing 3	3.93171	4.27837	0.346654	0.244712	0.202199
ENSG00000096080	MRPS18A	mitochondrial ribosomal protein S18A	-1.29804	0.141209	1.43925	0.217406	0.792421
ENSG00000096092	TMEM14A	transmembrane protein 14A	5.28526	5.1473	-0.137955	0.601039	0.164594
ENSG00000096093	EFHC1	EF-hand domain containing 1	5.36093	5.20075	-0.160183	0.368037	0.118514
ENSG00000096384	HSP90AB1	heat shock protein 90 alpha family class B member 1	4.42416	5.16762	0.743461	0.0187818	0.19854
ENSG00000096401	CDC5L	cell division cycle 5 like	6.0676	6.33513	0.267535	0.159	0.129515
ENSG00000096433	ITPR3	inositol 1,4,5-trisphosphate receptor type 3	3.92211	4.14309	0.220981	0.390245	0.170376
ENSG00000096654	ZNF184	zinc finger protein 184	5.25108	5.34894	0.097864	0.600674	0.116591
ENSG00000096717	SIRT1	sirtuin 1	3.53197	4.26797	0.735992	0.00896469	0.16234
ENSG00000096746	HNRNPH3	heterogeneous nuclear ribonucleoprotein H3	5.4197	5.7123	0.2926	0.147198	0.137512
ENSG00000096872	IFT74	intraflagellar transport 74	3.707	3.35862	-0.348379	0.197899	0.18425
ENSG00000096968	JAK2	Janus kinase 2	4.72216	4.77785	0.0556879	0.778615	0.114697
ENSG00000097007	ABL1	ABL proto-oncogene 1, non-receptor tyrosine kinase	4.20863	4.67814	0.469509	0.160577	0.228161
ENSG00000097021	ACOT7	acyl-CoA thioesterase 7	3.43863	3.76093	0.322295	0.160087	0.156455
ENSG00000097033	SH3GLB1	SH3 domain containing GRB2 like, endophilin B1	8.06536	8.24515	0.179788	0.178307	0.0909652
ENSG00000097046	CDC7	cell division cycle 7	4.4438	4.3043	-0.139506	0.516837	0.137514
ENSG00000097096	SYDE2	synapse defective Rho GTPase homolog 2	2.64607	2.47519	-0.170887	0.643271	0.227558
ENSG00000099139	PCSK5	proprotein convertase subtilisin/kexin type 5	2.78237	3.1652	0.38283	0.166801	0.188825
ENSG00000099194	SCD	stearoyl-CoA desaturase	7.88481	8.00218	0.117375	0.489627	0.109239
ENSG00000099203	TMED1	transmembrane p24 trafficking protein 1	4.53119	3.63682	-0.894372	0.0126716	0.215674
ENSG00000099204	ABLIM1	actin binding LIM protein 1	6.27763	6.67955	0.401925	0.0451667	0.133423
ENSG00000099219	ERMP1	endoplasmic reticulum metallopeptidase 1	6.3586	6.63239	0.273794	0.0705146	0.102093
ENSG00000099246	RAB18	RAB18, member RAS oncogene family	6.83332	7.05025	0.216925	0.2372	0.12453
ENSG00000099250	NRP1	neuropilin 1	8.33849	8.55371	0.215228	0.165506	0.105858
ENSG00000099256	PRTFDC1	phosphoribosyl transferase domain containing 1	5.38527	5.15942	-0.225851	0.291151	0.143959
ENSG00000099260	PALMD	palmdelphin	7.69363	7.55245	-0.141184	0.328546	0.0968459
ENSG00000099282	TSPAN15	tetraspanin 15	3.10986	2.62339	-0.486464	0.0969857	0.199035
ENSG00000099290	WASHC2A	WASH complex subunit 2A	2.05931	2.67447	0.615159	0.222716	0.3426
ENSG00000099326	MZF1	myeloid zinc finger 1	2.76092	2.7898	0.0288852	0.956263	0.281432
ENSG00000099330	OCEL1	occludin/ELL domain containing 1	0.72922	0.463337	-0.265883	0.688864	0.399659
ENSG00000099331	MYO9B	myosin IXB	3.83744	4.00969	0.172249	0.601907	0.205983
ENSG00000099337	KCNK6	potassium two pore domain channel subfamily K member 6	2.16904	2.17132	0.00227824	0.99732	0.294334
ENSG00000099341	PSMD8	proteasome 26S subunit, non-ATPase 8	5.72113	5.36508	-0.356044	0.0782101	0.136638
ENSG00000099364	FBXL19	F-box and leucine rich repeat protein 19	4.46985	4.15136	-0.318491	0.248409	0.187116
ENSG00000099377	HSD3B7	hydroxy-delta-5-steroid dehydrogenase, 3 beta- and steroid delta-isomerase 7	2.34658	1.05194	-1.29464	0.0221994	0.359351
ENSG00000099381	SETD1A	SET domain containing 1A, histone lysine methyltransferase	1.82861	2.54013	0.711521	0.0667641	0.261126
ENSG00000099385	BCL7C	BAF chromatin remodeling complex subunit BCL7C	4.75513	4.12813	-0.626995	0.0225103	0.174468
ENSG00000099622	CIRBP	cold inducible RNA binding protein	5.502	5.05441	-0.447595	0.0180461	0.118258
ENSG00000099624	ATP5F1D	ATP synthase F1 subunit delta	4.32403	3.88933	-0.434698	0.131412	0.196115
ENSG00000099625	CBARP	CACN subunit beta associated regulatory protein	2.02711	2.15636	0.129255	0.830912	0.342606
ENSG00000099725	PRKY	protein kinase Y-linked (pseudogene)	4.11323	4.10622	-0.00701156	0.978338	0.140247
ENSG00000099783	HNRNPM	heterogeneous nuclear ribonucleoprotein M	4.44396	4.87975	0.435797	0.158511	0.210716
ENSG00000099785	MARCHF2	membrane associated ring-CH-type finger 2	6.41215	5.63173	-0.780417	0.0114494	0.183519
ENSG00000099795	NDUFB7	NADH:ubiquinone oxidoreductase subunit B7	6.99828	6.27372	-0.724559	0.00759673	0.152124
ENSG00000099800	TIMM13	translocase of inner mitochondrial membrane 13	5.64383	4.95934	-0.684495	0.0308876	0.206162
ENSG00000099804	CDC34	cell division cycle 34, ubiqiutin conjugating enzyme	6.15917	5.70039	-0.458782	0.0248362	0.13078
ENSG00000099810	MTAP	methylthioadenosine phosphorylase	6.87593	6.91012	0.0341894	0.849218	0.101049
ENSG00000099814	CEP170B	centrosomal protein 170B	3.11231	2.9167	-0.19561	0.612239	0.240254
ENSG00000099817	POLR2E	RNA polymerase II, I and III subunit E	5.61646	5.18549	-0.430969	0.0676805	0.1588
ENSG00000099821	POLRMT	RNA polymerase mitochondrial	2.02977	2.33121	0.301443	0.474	0.272393
ENSG00000099849	RASSF7	Ras association domain family member 7	4.73045	4.16112	-0.569326	0.028017	0.16781
ENSG00000099860	GADD45B	growth arrest and DNA damage inducible beta	5.13855	4.73222	-0.406334	0.0549778	0.141908
ENSG00000099864	PALM	paralemmin	3.04397	3.42845	0.384479	0.153727	0.183558
ENSG00000099875	MKNK2	MAPK interacting serine/threonine kinase 2	5.85919	6.18188	0.322686	0.188683	0.167036
ENSG00000099889	ARVCF	ARVCF delta catenin family member	4.23802	3.89981	-0.338215	0.316848	0.226578
ENSG00000099899	TRMT2A	tRNA methyltransferase 2 homolog A	2.6948	2.61691	-0.0778895	0.871134	0.268156
ENSG00000099901	RANBP1	RAN binding protein 1	5.21133	5.25508	0.0437544	0.884215	0.165496
ENSG00000099904	ZDHHC8	zinc finger DHHC-type palmitoyltransferase 8	4.21018	4.01853	-0.191644	0.337595	0.133789
ENSG00000099910	KLHL22	kelch like family member 22	3.89028	3.29214	-0.598147	0.0566498	0.210594
ENSG00000099917	MED15	mediator complex subunit 15	4.59112	4.59736	0.00623963	0.98509	0.17389
ENSG00000099937	SERPIND1	serpin family D member 1	4.86935	4.89756	0.0282077	0.928362	0.16891
ENSG00000099940	SNAP29	synaptosome associated protein 29	4.12363	4.47399	0.350358	0.111073	0.149412
ENSG00000099942	CRKL	CRK like proto-oncogene, adaptor protein	7.30272	7.61201	0.309284	0.0225487	0.0861834
ENSG00000099949	LZTR1	leucine zipper like post translational regulator 1	4.15278	4.05752	-0.0952544	0.759922	0.181096
ENSG00000099953	MMP11	matrix metallopeptidase 11	2.58878	1.64204	-0.946735	0.0309216	0.285279
ENSG00000099956	SMARCB1	SWI/SNF related, matrix associated, actin dependent regulator of chromatin, subfamily b, member 1	3.75831	3.61702	-0.141288	0.737312	0.247396
ENSG00000099968	BCL2L13	BCL2 like 13	6.60423	6.59074	-0.0134944	0.946477	0.105136
ENSG00000099991	CABIN1	calcineurin binding protein 1	3.48556	3.7517	0.266144	0.465285	0.236598
ENSG00000099992	TBC1D10A	TBC1 domain family member 10A	2.27045	1.76855	-0.5019	0.278061	0.311973
ENSG00000099995	SF3A1	splicing factor 3a subunit 1	4.46603	5.18088	0.714849	0.0328314	0.218759
ENSG00000099998	GGT5	gamma-glutamyltransferase 5	5.09898	4.64715	-0.451833	0.112523	0.193655
ENSG00000099999	RNF215	ring finger protein 215	4.35336	3.8626	-0.490763	0.0289208	0.145568
ENSG00000100003	SEC14L2	SEC14 like lipid binding 2	3.63704	3.18731	-0.449725	0.0738554	0.169951
ENSG00000100014	SPECC1L	sperm antigen with calponin homology and coiled-coil domains 1 like	4.05736	4.3779	0.320539	0.208123	0.17304
ENSG00000100023	PPIL2	peptidylprolyl isomerase like 2	4.13185	3.97238	-0.15947	0.530645	0.161713
ENSG00000100027	YPEL1	yippee like 1	2.93758	2.27955	-0.658026	0.0834248	0.257533
ENSG00000100028	SNRPD3	small nuclear ribonucleoprotein D3 polypeptide	5.73043	5.56299	-0.167444	0.300635	0.108791
ENSG00000100029	PES1	pescadillo ribosomal biogenesis factor 1	5.49968	5.3373	-0.162386	0.44889	0.139865
ENSG00000100030	MAPK1	mitogen-activated protein kinase 1	7.30891	7.71613	0.407214	0.0256114	0.116918
ENSG00000100034	PPM1F	protein phosphatase, Mg2+/Mn2+ dependent 1F	7.71673	7.42398	-0.292746	0.0969857	0.119759
ENSG00000100036	SLC35E4	solute carrier family 35 member E4	5.58187	5.48313	-0.0987385	0.706853	0.156251
ENSG00000100056	ESS2	ess-2 splicing factor homolog	3.29158	2.9807	-0.310872	0.330126	0.213927
ENSG00000100060	MFNG	MFNG O-fucosylpeptide 3-beta-N-acetylglucosaminyltransferase	8.84831	8.28728	-0.561024	0.0118224	0.132822
ENSG00000100065	CARD10	caspase recruitment domain family member 10	4.21075	3.70206	-0.508684	0.100835	0.210609
ENSG00000100075	SLC25A1	solute carrier family 25 member 1	5.91033	5.48246	-0.427867	0.0418321	0.139011
ENSG00000100077	GRK3	G protein-coupled receptor kinase 3	0.519116	1.3541	0.834981	0.130384	0.375887
ENSG00000100083	GGA1	golgi associated, gamma adaptin ear containing, ARF binding protein 1	4.10041	3.89966	-0.200754	0.389078	0.154436
ENSG00000100084	HIRA	histone cell cycle regulator	2.55062	3.19931	0.648696	0.0760235	0.247165
ENSG00000100097	LGALS1	galectin 1	10.5246	9.87363	-0.650971	0.0100547	0.147958
ENSG00000100099	HPS4	HPS4 biogenesis of lysosomal organelles complex 3 subunit 2	4.48484	4.42532	-0.0595219	0.794363	0.131262
ENSG00000100100	PIK3IP1	phosphoinositide-3-kinase interacting protein 1	3.55317	3.47903	-0.0741378	0.828363	0.193147
ENSG00000100104	SRRD	SRR1 domain containing	4.68573	4.73259	0.0468646	0.818519	0.116496
ENSG00000100105	PATZ1	POZ/BTB and AT hook containing zinc finger 1	4.73976	4.69058	-0.0491795	0.85407	0.15077
ENSG00000100106	TRIOBP	TRIO and F-actin binding protein	6.95344	6.73142	-0.222017	0.15238	0.105712
ENSG00000100109	TFIP11	tuftelin interacting protein 11	4.0853	3.94607	-0.139228	0.56505	0.152542
ENSG00000100116	GCAT	glycine C-acetyltransferase	3.24467	2.9689	-0.275774	0.411049	0.220837
ENSG00000100124	ANKRD54	ankyrin repeat domain 54	4.84276	4.7021	-0.140661	0.572533	0.156714
ENSG00000100129	EIF3L	eukaryotic translation initiation factor 3 subunit L	4.71955	4.69958	-0.0199751	0.94275	0.146707
ENSG00000100138	SNU13	small nuclear ribonucleoprotein 13	6.47096	6.22873	-0.242229	0.153837	0.115679
ENSG00000100139	MICALL1	MICAL like 1	4.88022	5.00264	0.122421	0.581463	0.139159
ENSG00000100142	POLR2F	RNA polymerase II, I and III subunit F	1.6537	1.39107	-0.262631	0.610966	0.321426
ENSG00000100147	CCDC134	coiled-coil domain containing 134	3.56331	3.42945	-0.133862	0.737312	0.234465
ENSG00000100150	DEPDC5	DEP domain containing 5, GATOR1 subcomplex subunit	2.46124	2.14791	-0.313332	0.360362	0.228125
ENSG00000100151	PICK1	protein interacting with PRKCA 1	2.64788	2.40549	-0.242391	0.558518	0.262179
ENSG00000100154	TTC28	tetratricopeptide repeat domain 28	4.10989	4.39549	0.285605	0.367892	0.211182
ENSG00000100162	CENPM	centromere protein M	4.02363	3.26183	-0.761801	0.0172598	0.199014
ENSG00000100196	KDELR3	KDEL endoplasmic reticulum protein retention receptor 3	5.77043	5.86532	0.0948866	0.561601	0.103231
ENSG00000100201	DDX17	DEAD-box helicase 17	8.97194	8.91691	-0.0550208	0.69363	0.0839335
ENSG00000100207	TCF20	transcription factor 20	2.81346	3.78025	0.966792	0.0271756	0.282676
ENSG00000100209	HSCB	HscB mitochondrial iron-sulfur cluster cochaperone	4.59842	4.57404	-0.0243794	0.936353	0.161479
ENSG00000100211	CBY1	chibby 1, beta catenin antagonist	3.77422	3.52672	-0.247499	0.315754	0.165449
ENSG00000100216	TOMM22	translocase of outer mitochondrial membrane 22	8.1687	8.12922	-0.0394797	0.84136	0.111159
ENSG00000100219	XBP1	X-box binding protein 1	6.61003	6.52595	-0.0840884	0.615734	0.104139
ENSG00000100220	RTCB	RNA 2',3'-cyclic phosphate and 5'-OH ligase	4.42146	4.19833	-0.223128	0.278107	0.138715
ENSG00000100221	JOSD1	Josephin domain containing 1	6.3037	6.36372	0.0600125	0.7383	0.105522
ENSG00000100225	FBXO7	F-box protein 7	7.0017	6.82572	-0.175977	0.227085	0.0987386
ENSG00000100226	GTPBP1	GTP binding protein 1	3.90173	3.9192	0.0174738	0.960437	0.187355
ENSG00000100239	PPP6R2	protein phosphatase 6 regulatory subunit 2	4.80094	4.58166	-0.219274	0.350785	0.15685
ENSG00000100241	SBF1	SET binding factor 1	4.61146	4.49163	-0.119836	0.708213	0.190463
ENSG00000100242	SUN2	Sad1 and UNC84 domain containing 2	4.7827	4.49009	-0.292602	0.230268	0.165264
ENSG00000100243	CYB5R3	cytochrome b5 reductase 3	4.28323	4.36208	0.0788516	0.840577	0.221098
ENSG00000100246	DNAL4	dynein axonemal light chain 4	5.28416	4.81373	-0.470429	0.0623193	0.169578
ENSG00000100258	LMF2	lipase maturation factor 2	5.06505	4.85623	-0.208821	0.392638	0.161798
ENSG00000100263	RHBDD3	rhomboid domain containing 3	5.17536	4.73513	-0.440231	0.0575042	0.155652
ENSG00000100266	PACSIN2	protein kinase C and casein kinase substrate in neurons 2	3.30894	3.84794	0.53899	0.0605448	0.193003
ENSG00000100280	AP1B1	adaptor related protein complex 1 subunit beta 1	5.51718	5.39821	-0.118969	0.686461	0.177572
ENSG00000100281	HMGXB4	HMG-box containing 4	4.4453	4.87817	0.432866	0.0590304	0.154031
ENSG00000100284	TOM1	target of myb1 membrane trafficking protein	4.48594	4.06724	-0.418702	0.0529955	0.144801
ENSG00000100285	NEFH	neurofilament heavy chain	-0.706112	0.355174	1.06129	0.34344	0.748138
ENSG00000100292	HMOX1	heme oxygenase 1	6.90017	6.55821	-0.34196	0.154239	0.163448
ENSG00000100294	MCAT	malonyl-CoA-acyl carrier protein transacylase	5.06395	4.7719	-0.292048	0.262014	0.176211
ENSG00000100296	THOC5	THO complex subunit 5	4.43063	4.23475	-0.19588	0.38776	0.150322
ENSG00000100297	MCM5	minichromosome maintenance complex component 5	6.12988	5.72307	-0.406802	0.028306	0.120129
ENSG00000100299	ARSA	arylsulfatase A	3.05342	2.91139	-0.142031	0.706768	0.224601
ENSG00000100300	TSPO	translocator protein	6.9357	6.22263	-0.713075	0.0102592	0.163192
ENSG00000100304	TTLL12	tubulin tyrosine ligase like 12	3.81132	4.07422	0.262897	0.358513	0.190788
ENSG00000100311	PDGFB	platelet derived growth factor subunit B	6.61637	6.17734	-0.439032	0.0312405	0.132687
ENSG00000100316	RPL3	ribosomal protein L3	6.46004	6.48871	0.0286691	0.939059	0.197506
ENSG00000100319	ZMAT5	zinc finger matrin-type 5	2.2257	1.805	-0.420694	0.296095	0.270828
ENSG00000100320	RBFOX2	RNA binding fox-1 homolog 2	5.70506	6.33911	0.634048	0.0100547	0.144178
ENSG00000100321	SYNGR1	synaptogyrin 1	0.962557	0.224178	-0.738379	0.235436	0.421812
ENSG00000100324	TAB1	TGF-beta activated kinase 1 (MAP3K7) binding protein 1	4.32478	4.17195	-0.152828	0.572533	0.170253
ENSG00000100325	ASCC2	activating signal cointegrator 1 complex subunit 2	2.65494	2.60657	-0.0483663	0.926727	0.282909
ENSG00000100330	MTMR3	myotubularin related protein 3	1.37277	2.15063	0.77786	0.0609978	0.278979
ENSG00000100335	MIEF1	mitochondrial elongation factor 1	4.32062	4.53406	0.213441	0.485934	0.197215
ENSG00000100342	APOL1	apolipoprotein L1	1.8787	1.94874	0.0700457	0.923793	0.394314
ENSG00000100344	PNPLA3	patatin like phospholipase domain containing 3	2.38276	2.44896	0.0662013	0.904869	0.29998
ENSG00000100345	MYH9	myosin heavy chain 9	7.77143	8.33101	0.559579	0.0071758	0.115382
ENSG00000100347	SAMM50	SAMM50 sorting and assembly machinery component	3.283	3.51808	0.235082	0.391489	0.181785
ENSG00000100348	TXN2	thioredoxin 2	6.67335	6.04165	-0.631704	0.00790205	0.135314
ENSG00000100350	FOXRED2	FAD dependent oxidoreductase domain containing 2	1.86574	1.82048	-0.0452647	0.941816	0.325721
ENSG00000100353	EIF3D	eukaryotic translation initiation factor 3 subunit D	7.79032	7.41336	-0.376959	0.0414143	0.122067
ENSG00000100354	TNRC6B	trinucleotide repeat containing adaptor 6B	5.11592	5.79413	0.678216	0.00719213	0.140662
ENSG00000100359	SGSM3	small G protein signaling modulator 3	1.15862	0.915603	-0.243015	0.703019	0.37995
ENSG00000100360	IFT27	intraflagellar transport 27	3.96165	3.6848	-0.276857	0.328437	0.189871
ENSG00000100364	KIAA0930	KIAA0930	4.64998	4.5147	-0.135278	0.615734	0.167534
ENSG00000100368	CSF2RB	colony stimulating factor 2 receptor subunit beta	5.16482	5.17182	0.00699812	0.975884	0.121041
ENSG00000100372	SLC25A17	solute carrier family 25 member 17	6.56528	6.40585	-0.159433	0.338153	0.111416
ENSG00000100376	FAM118A	family with sequence similarity 118 member A	3.19089	3.46624	0.27535	0.340695	0.193339
ENSG00000100379	KCTD17	potassium channel tetramerization domain containing 17	5.5421	5.17193	-0.370167	0.162281	0.180689
ENSG00000100380	ST13	ST13 Hsp70 interacting protein	6.32792	6.75255	0.424626	0.0262449	0.122916
ENSG00000100387	RBX1	ring-box 1	5.98988	5.88004	-0.109839	0.568659	0.121382
ENSG00000100393	EP300	E1A binding protein p300	5.17001	5.675	0.504985	0.0716629	0.18913
ENSG00000100395	L3MBTL2	L3MBTL histone methyl-lysine binding protein 2	3.22731	3.03015	-0.197157	0.575376	0.221076
ENSG00000100399	CHADL	chondroadherin like	1.26189	-0.426102	-1.688	0.0474872	0.568011
ENSG00000100401	RANGAP1	Ran GTPase activating protein 1	5.29902	5.01696	-0.282059	0.238158	0.162238
ENSG00000100403	ZC3H7B	zinc finger CCCH-type containing 7B	6.3026	6.15633	-0.146272	0.481287	0.13397
ENSG00000100410	PHF5A	PHD finger protein 5A	6.16188	6.13421	-0.0276668	0.943001	0.203905
ENSG00000100412	ACO2	aconitase 2	4.58399	4.25314	-0.330848	0.130766	0.149051
ENSG00000100413	POLR3H	RNA polymerase III subunit H	3.11671	2.76945	-0.347264	0.21907	0.191932
ENSG00000100416	TRMU	tRNA mitochondrial 2-thiouridylase	4.68343	4.41009	-0.273336	0.167876	0.135198
ENSG00000100417	PMM1	phosphomannomutase 1	2.68675	2.27347	-0.413275	0.332191	0.285671
ENSG00000100418	DESI1	desumoylating isopeptidase 1	7.16766	7.02073	-0.146927	0.423682	0.120787
ENSG00000100422	CERK	ceramide kinase	6.02976	6.08913	0.0593618	0.781733	0.12372
ENSG00000100425	BRD1	bromodomain containing 1	2.96947	3.43144	0.461969	0.146292	0.216672
ENSG00000100426	ZBED4	zinc finger BED-type containing 4	3.25985	3.85418	0.594332	0.112022	0.254202
ENSG00000100439	ABHD4	abhydrolase domain containing 4, N-acyl phospholipase B	2.37999	2.35342	-0.0265697	0.954691	0.251651
ENSG00000100441	KHNYN	KH and NYN domain containing	4.54042	4.58795	0.0475323	0.851855	0.143482
ENSG00000100442	FKBP3	FKBP prolyl isomerase 3	2.29446	2.42473	0.130276	0.740146	0.230351
ENSG00000100445	SDR39U1	short chain dehydrogenase/reductase family 39U member 1	2.65567	2.48184	-0.173829	0.674548	0.25161
ENSG00000100461	RBM23	RNA binding motif protein 23	6.61874	6.40836	-0.210387	0.181734	0.107261
ENSG00000100462	PRMT5	protein arginine methyltransferase 5	2.42982	2.29949	-0.130336	0.759922	0.24777
ENSG00000100473	COCH	cochlin	0.299593	-0.57786	-0.877453	0.479634	0.801161
ENSG00000100478	AP4S1	adaptor related protein complex 4 subunit sigma 1	4.09484	3.77022	-0.324616	0.240918	0.18785
ENSG00000100479	POLE2	DNA polymerase epsilon 2, accessory subunit	3.97132	3.35936	-0.61196	0.0264467	0.177427
ENSG00000100483	VCPKMT	valosin containing protein lysine methyltransferase	3.91894	3.9553	0.0363668	0.913809	0.181676
ENSG00000100485	SOS2	SOS Ras/Rho guanine nucleotide exchange factor 2	5.30074	5.48089	0.18015	0.347924	0.128202
ENSG00000100490	CDKL1	cyclin dependent kinase like 1	3.59007	3.56567	-0.024398	0.939183	0.168644
ENSG00000100503	NIN	ninein	6.76856	7.095	0.32644	0.0839888	0.128031
ENSG00000100504	PYGL	glycogen phosphorylase L	5.1947	5.41594	0.221247	0.240836	0.127991
ENSG00000100519	PSMC6	proteasome 26S subunit, ATPase 6	4.59976	4.98841	0.388647	0.265705	0.23601
ENSG00000100522	GNPNAT1	glucosamine-phosphate N-acetyltransferase 1	7.08448	7.02778	-0.0567005	0.76048	0.108298
ENSG00000100523	DDHD1	DDHD domain containing 1	4.4034	4.57458	0.171179	0.414715	0.138177
ENSG00000100526	CDKN3	cyclin dependent kinase inhibitor 3	5.6786	5.28352	-0.395079	0.0398423	0.12674
ENSG00000100528	CNIH1	cornichon family member 1	6.92819	7.13859	0.210404	0.127654	0.094057
ENSG00000100532	CGRRF1	cell growth regulator with ring finger domain 1	5.10512	5.07552	-0.0296021	0.928239	0.176751
ENSG00000100554	ATP6V1D	ATPase H+ transporting V1 subunit D	6.82797	6.77872	-0.0492529	0.75289	0.0914183
ENSG00000100558	PLEK2	pleckstrin 2	4.60537	4.47308	-0.132288	0.557631	0.142687
ENSG00000100564	PIGH	phosphatidylinositol glycan anchor biosynthesis class H	2.89036	2.72839	-0.161968	0.677301	0.236137
ENSG00000100567	PSMA3	proteasome 20S subunit alpha 3	2.5674	2.81975	0.252347	0.533106	0.257529
ENSG00000100568	VTI1B	vesicle transport through interaction with t-SNAREs 1B	4.98694	5.30749	0.320549	0.101525	0.133088
ENSG00000100575	TIMM9	translocase of inner mitochondrial membrane 9	4.05022	4.55856	0.508337	0.0522459	0.175093
ENSG00000100577	GSTZ1	glutathione S-transferase zeta 1	4.30237	3.76937	-0.532997	0.0743794	0.201808
ENSG00000100578	KIAA0586	KIAA0586	4.65791	5.06759	0.409684	0.0567001	0.144296
ENSG00000100580	TMED8	transmembrane p24 trafficking protein family member 8	5.31049	5.88026	0.569768	0.0154571	0.144855
ENSG00000100583	SAMD15	sterile alpha motif domain containing 15	1.21242	1.55878	0.346362	0.511046	0.336699
ENSG00000100591	AHSA1	activator of HSP90 ATPase activity 1	5.22705	5.15166	-0.0753906	0.655934	0.10369
ENSG00000100592	DAAM1	dishevelled associated activator of morphogenesis 1	5.46188	5.77874	0.316858	0.0730395	0.119356
ENSG00000100596	SPTLC2	serine palmitoyltransferase long chain base subunit 2	6.70162	7.0592	0.357581	0.0473948	0.120252
ENSG00000100599	RIN3	Ras and Rab interactor 3	1.96638	1.39593	-0.570456	0.23124	0.322834
ENSG00000100600	LGMN	legumain	4.46504	4.78189	0.316849	0.0762602	0.120819
ENSG00000100601	ALKBH1	alkB homolog 1, histone H2A dioxygenase	5.43503	5.22005	-0.214979	0.23597	0.12307
ENSG00000100603	SNW1	SNW domain containing 1	4.07241	4.68855	0.61614	0.00774637	0.130881
ENSG00000100605	ITPK1	inositol-tetrakisphosphate 1-kinase	3.68327	3.86292	0.179648	0.568823	0.198641
ENSG00000100612	DHRS7	dehydrogenase/reductase 7	3.68558	3.73417	0.0485911	0.867198	0.162441
ENSG00000100614	PPM1A	protein phosphatase, Mg2+/Mn2+ dependent 1A	6.10317	6.41773	0.314557	0.0889702	0.125414
ENSG00000100625	SIX4	SIX homeobox 4	3.12068	3.26277	0.142097	0.581321	0.161463
ENSG00000100629	CEP128	centrosomal protein 128	2.5621	2.87206	0.309957	0.445487	0.265195
ENSG00000100632	ERH	ERH mRNA splicing and mitosis factor	6.74188	6.79703	0.0551531	0.814833	0.134454
ENSG00000100644	HIF1A	hypoxia inducible factor 1 subunit alpha	8.39069	8.49345	0.102754	0.439338	0.0868746
ENSG00000100647	SUSD6	sushi domain containing 6	4.32027	4.51645	0.196182	0.486784	0.18154
ENSG00000100650	SRSF5	serine and arginine rich splicing factor 5	5.40508	5.13419	-0.270887	0.0824145	0.105558
ENSG00000100664	EIF5	eukaryotic translation initiation factor 5	7.43679	7.59364	0.156852	0.23155	0.0888396
ENSG00000100697	DICER1	dicer 1, ribonuclease III	6.76634	7.09691	0.330568	0.0604106	0.118278
ENSG00000100711	ZFYVE21	zinc finger FYVE-type containing 21	3.17833	2.99749	-0.180837	0.664709	0.25486
ENSG00000100714	MTHFD1	methylenetetrahydrofolate dehydrogenase, cyclohydrolase and formyltetrahydrofolate synthetase 1	2.96983	3.21697	0.24714	0.3278	0.169244
ENSG00000100722	ZC3H14	zinc finger CCCH-type containing 14	6.7261	6.58562	-0.140481	0.296341	0.0905098
ENSG00000100726	TELO2	telomere maintenance 2	4.64853	4.14647	-0.502054	0.109502	0.213185
ENSG00000100731	PCNX1	pecanex 1	5.49155	6.05451	0.56297	0.0221778	0.156061
ENSG00000100744	GSKIP	GSK3B interacting protein	6.00836	6.05976	0.0514002	0.825356	0.132016
ENSG00000100749	VRK1	VRK serine/threonine kinase 1	4.81713	4.70401	-0.11312	0.607683	0.137264
ENSG00000100764	PSMC1	proteasome 26S subunit, ATPase 1	0.41461	-0.269183	-0.683793	0.343726	0.48248
ENSG00000100767	PAPLN	papilin, proteoglycan like sulfated glycoprotein	2.67571	2.49569	-0.180029	0.615753	0.222983
ENSG00000100784	RPS6KA5	ribosomal protein S6 kinase A5	3.64875	4.07034	0.421583	0.0834071	0.164971
ENSG00000100796	PPP4R3A	protein phosphatase 4 regulatory subunit 3A	6.47743	6.95732	0.479891	0.00555282	0.0947238
ENSG00000100802	C14orf93	chromosome 14 open reading frame 93	2.87634	2.30479	-0.571549	0.0731395	0.215385
ENSG00000100804	PSMB5	proteasome 20S subunit beta 5	7.24977	6.84032	-0.409445	0.0434451	0.134507
ENSG00000100811	YY1	YY1 transcription factor	6.7248	7.17775	0.452949	0.0102592	0.103683
ENSG00000100813	ACIN1	apoptotic chromatin condensation inducer 1	5.04218	5.45132	0.40914	0.0663303	0.149884
ENSG00000100814	CCNB1IP1	cyclin B1 interacting protein 1	5.4201	5.34451	-0.0755898	0.760239	0.144131
ENSG00000100815	TRIP11	thyroid hormone receptor interactor 11	5.32607	5.7925	0.466426	0.0317425	0.141475
ENSG00000100823	APEX1	apurinic/apyrimidinic endodeoxyribonuclease 1	5.09729	5.30693	0.209639	0.401637	0.165095
ENSG00000100836	PABPN1	poly(A) binding protein nuclear 1	3.20856	2.76755	-0.441012	0.18115	0.224487
ENSG00000100852	ARHGAP5	Rho GTPase activating protein 5	6.38768	6.52846	0.140775	0.353596	0.101225
ENSG00000100865	CINP	cyclin dependent kinase 2 interacting protein	6.63648	6.16234	-0.474144	0.0164999	0.122476
ENSG00000100883	SRP54	signal recognition particle 54	5.87326	5.60228	-0.270983	0.0718423	0.101592
ENSG00000100888	CHD8	chromodomain helicase DNA binding protein 8	5.59392	6.05214	0.458221	0.0444515	0.151373
ENSG00000100889	PCK2	phosphoenolpyruvate carboxykinase 2, mitochondrial	4.43297	3.8348	-0.598172	0.0497283	0.203503
ENSG00000100890	PRORP	protein only RNase P catalytic subunit	3.40455	2.97497	-0.429587	0.137494	0.196725
ENSG00000100897	DCAF11	DDB1 and CUL4 associated factor 11	4.70644	4.30643	-0.400012	0.0663211	0.146488
ENSG00000100902	PSMA6	proteasome 20S subunit alpha 6	3.28141	3.0718	-0.209609	0.51499	0.205877
ENSG00000100906	NFKBIA	NFKB inhibitor alpha	6.72526	6.62385	-0.101417	0.628351	0.129953
ENSG00000100908	EMC9	ER membrane protein complex subunit 9	2.96326	2.5469	-0.416367	0.361551	0.303904
ENSG00000100911	PSME2	proteasome activator subunit 2	2.63327	2.4118	-0.221471	0.618492	0.276503
ENSG00000100916	BRMS1L	BRMS1 like transcriptional repressor	3.00465	3.23089	0.226233	0.600692	0.269572
ENSG00000100918	REC8	REC8 meiotic recombination protein	0.265045	0.924028	0.658983	0.636716	0.8622
ENSG00000100926	TM9SF1	transmembrane 9 superfamily member 1	3.68691	3.34546	-0.34145	0.217311	0.187961
ENSG00000100934	SEC23A	SEC23 homolog A, COPII coat complex component	8.72345	8.86797	0.144516	0.461065	0.127386
ENSG00000100938	GMPR2	guanosine monophosphate reductase 2	3.61161	3.28244	-0.329165	0.175501	0.165524
ENSG00000100941	PNN	pinin, desmosome associated protein	4.01402	4.71153	0.697508	0.0219303	0.192788
ENSG00000100949	RABGGTA	Rab geranylgeranyltransferase subunit alpha	2.10601	2.06719	-0.0388256	0.946137	0.301128
ENSG00000100968	NFATC4	nuclear factor of activated T cells 4	4.67064	4.45609	-0.214544	0.364038	0.157448
ENSG00000100979	PLTP	phospholipid transfer protein	1.37298	1.30075	-0.0722258	0.888571	0.282621
ENSG00000100982	PCIF1	phosphorylated CTD interacting factor 1	3.68844	3.58104	-0.107401	0.73285	0.185236
ENSG00000100983	GSS	glutathione synthetase	6.18564	5.74872	-0.436928	0.0141133	0.108311
ENSG00000100991	TRPC4AP	transient receptor potential cation channel subfamily C member 4 associated protein	6.40279	6.35761	-0.0451814	0.817787	0.111856
ENSG00000100994	PYGB	glycogen phosphorylase B	5.33547	5.15589	-0.179582	0.502918	0.171571
ENSG00000100997	ABHD12	abhydrolase domain containing 12, lysophospholipase	3.62683	3.28348	-0.343348	0.271836	0.210918
ENSG00000101000	PROCR	protein C receptor	9.50434	9.28941	-0.214935	0.158536	0.10394
ENSG00000101003	GINS1	GINS complex subunit 1	5.32909	5.01978	-0.309316	0.12165	0.136266
ENSG00000101004	NINL	ninein like	2.71165	2.47488	-0.236766	0.498046	0.223878
ENSG00000101017	CD40	CD40 molecule	3.73621	2.83425	-0.901954	0.010177	0.206026
ENSG00000101019	UQCC1	ubiquinol-cytochrome c reductase complex assembly factor 1	3.54004	3.56919	0.0291554	0.948039	0.234952
ENSG00000101040	ZMYND8	zinc finger MYND-type containing 8	5.83365	6.28422	0.450563	0.0520821	0.155039
ENSG00000101052	IFT52	intraflagellar transport 52	4.67665	4.47047	-0.206186	0.307776	0.135737
ENSG00000101057	MYBL2	MYB proto-oncogene like 2	3.1699	3.1774	0.00750068	0.987879	0.255707
ENSG00000101079	NDRG3	NDRG family member 3	5.24836	5.29143	0.0430717	0.819745	0.107648
ENSG00000101084	RAB5IF	RAB5 interacting factor	6.6807	6.1288	-0.551899	0.0322458	0.168123
ENSG00000101096	NFATC2	nuclear factor of activated T cells 2	3.24828	3.92569	0.677407	0.0321036	0.206077
ENSG00000101109	STK4	serine/threonine kinase 4	5.13793	5.28479	0.146858	0.473841	0.132669
ENSG00000101126	ADNP	activity dependent neuroprotector homeobox	7.05048	7.55206	0.501575	0.0179254	0.132195
ENSG00000101132	PFDN4	prefoldin subunit 4	5.87697	5.62312	-0.253846	0.1354	0.115681
ENSG00000101134	DOK5	docking protein 5	1.69924	1.91451	0.215267	0.592844	0.25151
ENSG00000101138	CSTF1	cleavage stimulation factor subunit 1	5.54534	5.50181	-0.0435351	0.797275	0.0976618
ENSG00000101146	RAE1	ribonucleic acid export 1	5.41289	5.06955	-0.343332	0.0712907	0.128434
ENSG00000101150	TPD52L2	TPD52 like 2	8.90749	8.5405	-0.366994	0.0282256	0.108313
ENSG00000101152	DNAJC5	DnaJ heat shock protein family (Hsp40) member C5	5.78732	5.74744	-0.039873	0.875289	0.141419
ENSG00000101160	CTSZ	cathepsin Z	5.02816	5.26624	0.238083	0.333424	0.165005
ENSG00000101161	PRPF6	pre-mRNA processing factor 6	3.55683	3.79731	0.240486	0.416384	0.194747
ENSG00000101166	PRELID3B	PRELI domain containing 3B	6.88982	6.90849	0.0186698	0.92391	0.105231
ENSG00000101181	MTG2	mitochondrial ribosome associated GTPase 2	2.75476	2.5056	-0.249152	0.563139	0.271829
ENSG00000101182	PSMA7	proteasome 20S subunit alpha 7	7.73205	7.60877	-0.123275	0.367007	0.0909614
ENSG00000101187	SLCO4A1	solute carrier organic anion transporter family member 4A1	2.87397	2.66058	-0.213387	0.565616	0.23411
ENSG00000101188	NTSR1	neurotensin receptor 1	2.31351	1.86396	-0.449544	0.267143	0.273667
ENSG00000101189	MRGBP	MRG domain binding protein	4.98009	4.84965	-0.130441	0.560317	0.141575
ENSG00000101190	TCFL5	transcription factor like 5	4.34929	4.28172	-0.067568	0.806991	0.158512
ENSG00000101191	DIDO1	death inducer-obliterator 1	5.49335	5.73048	0.237137	0.113444	0.101916
ENSG00000101193	GID8	GID complex subunit 8 homolog	5.62854	5.85482	0.226279	0.181844	0.115417
ENSG00000101194	SLC17A9	solute carrier family 17 member 9	3.70845	3.32911	-0.37934	0.145038	0.177316
ENSG00000101199	ARFGAP1	ADP ribosylation factor GTPase activating protein 1	3.35453	2.88504	-0.469489	0.11198	0.200754
ENSG00000101216	GMEB2	glucocorticoid modulatory element binding protein 2	3.2156	2.62893	-0.586663	0.0840213	0.230179
ENSG00000101220	ADISSP	adipose secreted signaling protein	5.23312	4.51769	-0.715433	0.0371696	0.226088
ENSG00000101224	CDC25B	cell division cycle 25B	3.83415	4.14257	0.308418	0.167892	0.152576
ENSG00000101236	RNF24	ring finger protein 24	2.80675	3.70171	0.894967	0.0132909	0.217804
ENSG00000101246	ARFRP1	ADP ribosylation factor related protein 1	4.51668	4.13704	-0.379633	0.167184	0.187428
ENSG00000101247	NDUFAF5	NADH:ubiquinone oxidoreductase complex assembly factor 5	3.93051	4.09444	0.163939	0.549671	0.173673
ENSG00000101255	TRIB3	tribbles pseudokinase 3	6.41801	6.25097	-0.167041	0.3278	0.114387
ENSG00000101265	RASSF2	Ras association domain family member 2	5.80697	5.83919	0.0322232	0.912731	0.15809
ENSG00000101266	CSNK2A1	casein kinase 2 alpha 1	5.48845	5.94341	0.454964	0.0216052	0.125392
ENSG00000101290	CDS2	CDP-diacylglycerol synthase 2	5.27296	5.34978	0.0768267	0.711618	0.123486
ENSG00000101294	HM13	histocompatibility minor 13	4.94907	4.98267	0.0336084	0.916726	0.174158
ENSG00000101298	SNPH	syntaphilin	2.82173	2.75761	-0.0641205	0.91306	0.315425
ENSG00000101306	MYLK2	myosin light chain kinase 2	0.795156	0.740687	-0.0544693	0.945698	0.420167
ENSG00000101310	SEC23B	SEC23 homolog B, COPII coat complex component	4.24422	4.30717	0.0629512	0.833537	0.169806
ENSG00000101311	FERMT1	FERM domain containing kindlin 1	2.11477	2.37172	0.256948	0.495496	0.241619
ENSG00000101331	CCM2L	CCM2 like scaffold protein	3.75317	3.46441	-0.28876	0.343987	0.203844
ENSG00000101333	PLCB4	phospholipase C beta 4	2.19718	2.47214	0.274959	0.419848	0.224169
ENSG00000101335	MYL9	myosin light chain 9	3.22558	3.8791	0.653518	0.111095	0.278767
ENSG00000101337	TM9SF4	transmembrane 9 superfamily member 4	4.08175	4.14753	0.0657847	0.827964	0.17099
ENSG00000101343	CRNKL1	crooked neck pre-mRNA splicing factor 1	6.1937	6.33931	0.145604	0.330609	0.100316
ENSG00000101346	POFUT1	protein O-fucosyltransferase 1	6.14636	6.01342	-0.13294	0.478049	0.12099
ENSG00000101347	SAMHD1	SAM and HD domain containing deoxynucleoside triphosphate triphosphohydrolase 1	3.79611	3.93981	0.143708	0.607416	0.174249
ENSG00000101350	KIF3B	kinesin family member 3B	4.57929	4.84105	0.261756	0.273427	0.161252
ENSG00000101353	MROH8	maestro heat like repeat family member 8	-0.0891594	-0.667331	-0.578171	0.743468	1.03493
ENSG00000101361	NOP56	NOP56 ribonucleoprotein	5.76049	5.91414	0.153651	0.318713	0.103318
ENSG00000101363	MANBAL	mannosidase beta like	4.72134	4.67433	-0.0470075	0.880105	0.171831
ENSG00000101365	IDH3B	isocitrate dehydrogenase (NAD(+)) 3 non-catalytic subunit beta	3.22954	3.72482	0.495278	0.0784812	0.190277
ENSG00000101367	MAPRE1	microtubule associated protein RP/EB family member 1	5.07558	5.6704	0.594825	0.0204634	0.16196
ENSG00000101384	JAG1	jagged canonical Notch ligand 1	4.14775	4.57888	0.431129	0.0697035	0.160218
ENSG00000101391	CDK5RAP1	CDK5 regulatory subunit associated protein 1	2.45208	2.05604	-0.396034	0.286347	0.249831
ENSG00000101400	SNTA1	syntrophin alpha 1	2.82791	2.6395	-0.188407	0.620643	0.236558
ENSG00000101407	TTI1	TELO2 interacting protein 1	5.96072	5.88094	-0.0797779	0.618083	0.0994773
ENSG00000101412	E2F1	E2F transcription factor 1	3.98778	3.41409	-0.57369	0.0350955	0.178777
ENSG00000101413	RPRD1B	regulation of nuclear pre-mRNA domain containing 1B	4.50516	5.1036	0.598443	0.00951983	0.133722
ENSG00000101417	PXMP4	peroxisomal membrane protein 4	4.78275	4.51793	-0.264818	0.128781	0.118703
ENSG00000101421	CHMP4B	charged multivesicular body protein 4B	2.56829	3.29163	0.723334	0.0416557	0.234605
ENSG00000101439	CST3	cystatin C	7.11263	6.64505	-0.467579	0.0830325	0.182703
ENSG00000101442	ACTR5	actin related protein 5	3.76202	3.50142	-0.260599	0.286347	0.164386
ENSG00000101444	AHCY	adenosylhomocysteinase	5.73077	5.83915	0.108379	0.521285	0.10785
ENSG00000101445	PPP1R16B	protein phosphatase 1 regulatory subunit 16B	4.7626	5.06683	0.304233	0.275459	0.188236
ENSG00000101447	FAM83D	family with sequence similarity 83 member D	6.24387	6.20245	-0.0414167	0.797199	0.0928068
ENSG00000101452	DHX35	DEAH-box helicase 35	4.2193	3.87124	-0.348061	0.110487	0.148138
ENSG00000101457	DNTTIP1	deoxynucleotidyltransferase terminal interacting protein 1	2.01346	2.49435	0.480882	0.279344	0.299617
ENSG00000101460	MAP1LC3A	microtubule associated protein 1 light chain 3 alpha	3.15184	3.00489	-0.146951	0.705819	0.231537
ENSG00000101464	PIGU	phosphatidylinositol glycan anchor biosynthesis class U	3.57636	3.28376	-0.292604	0.465285	0.260127
ENSG00000101473	ACOT8	acyl-CoA thioesterase 8	4.46613	4.04284	-0.423288	0.0804631	0.163836
ENSG00000101474	APMAP	adipocyte plasma membrane associated protein	5.75485	5.51127	-0.243585	0.179041	0.12342
ENSG00000101493	ZNF516	zinc finger protein 516	3.81161	3.92114	0.10953	0.699585	0.169634
ENSG00000101544	ADNP2	ADNP homeobox 2	5.5781	5.83768	0.259581	0.168131	0.128482
ENSG00000101546	RBFA	ribosome binding factor A	4.00084	3.60145	-0.399385	0.0537351	0.138568
ENSG00000101557	USP14	ubiquitin specific peptidase 14	6.73689	7.25728	0.520391	0.0135621	0.127502
ENSG00000101558	VAPA	VAMP associated protein A	8.75939	8.7146	-0.044784	0.793874	0.0985697
ENSG00000101574	METTL4	methyltransferase 4, N6-adenosine	3.97977	4.27259	0.292822	0.149559	0.138434
ENSG00000101577	LPIN2	lipin 2	4.82524	5.0104	0.185166	0.495131	0.173989
ENSG00000101596	SMCHD1	structural maintenance of chromosomes flexible hinge domain containing 1	5.88258	6.36135	0.478764	0.0180461	0.126474
ENSG00000101608	MYL12A	myosin light chain 12A	10.2471	10.1054	-0.141669	0.309706	0.0936451
ENSG00000101624	CEP76	centrosomal protein 76	3.23192	3.40347	0.171546	0.488116	0.159196
ENSG00000101639	CEP192	centrosomal protein 192	6.20015	6.1333	-0.0668505	0.672224	0.0961525
ENSG00000101654	RNMT	RNA guanine-7 methyltransferase	5.8764	5.89391	0.0175045	0.932073	0.109669
ENSG00000101665	SMAD7	SMAD family member 7	2.44174	2.58966	0.147926	0.737203	0.258644
ENSG00000101670	LIPG	lipase G, endothelial type	8.75692	8.71476	-0.0421573	0.794574	0.0933051
ENSG00000101695	RNF125	ring finger protein 125	3.08627	3.40483	0.318564	0.404817	0.252222
ENSG00000101745	ANKRD12	ankyrin repeat domain 12	5.92605	6.29961	0.37356	0.0500682	0.127317
ENSG00000101751	POLI	DNA polymerase iota	5.37807	5.24037	-0.137703	0.438206	0.116206
ENSG00000101752	MIB1	MIB E3 ubiquitin protein ligase 1	7.83056	8.14815	0.317588	0.0701822	0.118253
ENSG00000101773	RBBP8	RB binding protein 8, endonuclease	5.03292	5.13254	0.0996173	0.629466	0.128008
ENSG00000101782	RIOK3	RIO kinase 3	5.2724	5.72163	0.449231	0.0210957	0.123088
ENSG00000101811	CSTF2	cleavage stimulation factor subunit 2	4.09044	4.0632	-0.027235	0.930755	0.168259
ENSG00000101842	VSIG1	V-set and immunoglobulin domain containing 1	3.79898	3.71795	-0.0810356	0.834917	0.220061
ENSG00000101843	PSMD10	proteasome 26S subunit, non-ATPase 10	7.53095	7.39915	-0.131807	0.512169	0.128648
ENSG00000101844	ATG4A	autophagy related 4A cysteine peptidase	6.33717	6.26069	-0.0764793	0.663454	0.10726
ENSG00000101846	STS	steroid sulfatase	3.60203	4.22392	0.621883	0.025636	0.178605
ENSG00000101849	TBL1X	transducin beta like 1 X-linked	2.65004	3.19677	0.546724	0.208189	0.295273
ENSG00000101850	GPR143	G protein-coupled receptor 143	4.51345	4.41406	-0.0993908	0.669194	0.141794
ENSG00000101856	PGRMC1	progesterone receptor membrane component 1	6.85008	6.86601	0.0159346	0.936353	0.105703
ENSG00000101868	POLA1	DNA polymerase alpha 1, catalytic subunit	3.40154	3.69262	0.291084	0.227726	0.163549
ENSG00000101871	MID1	midline 1	5.15095	5.51859	0.367645	0.0785294	0.141307
ENSG00000101882	NKAP	NFKB activating protein	3.4669	3.67047	0.203563	0.499534	0.193104
ENSG00000101888	NXT2	nuclear transport factor 2 like export factor 2	4.57111	4.46728	-0.103831	0.611416	0.12723
ENSG00000101901	ALG13	ALG13 UDP-N-acetylglucosaminyltransferase subunit	5.62923	5.73572	0.106493	0.566866	0.117137
ENSG00000101911	PRPS2	phosphoribosyl pyrophosphate synthetase 2	5.94131	6.15853	0.217217	0.271882	0.133451
ENSG00000101928	MOSPD1	motile sperm domain containing 1	6.36254	6.4265	0.0639695	0.770107	0.127466
ENSG00000101935	AMMECR1	AMMECR nuclear protein 1	5.48095	5.81663	0.335683	0.0362028	0.10533
ENSG00000101940	WDR13	WD repeat domain 13	6.13191	5.58668	-0.545229	0.0498594	0.185622
ENSG00000101945	SUV39H1	SUV39H1 histone lysine methyltransferase	3.18151	2.95005	-0.231455	0.450769	0.200141
ENSG00000101955	SRPX	sushi repeat containing protein X-linked	7.28615	7.49142	0.205272	0.103927	0.085775
ENSG00000101966	XIAP	X-linked inhibitor of apoptosis	6.36888	6.4846	0.11572	0.402177	0.0912141
ENSG00000101972	STAG2	STAG2 cohesin complex component	7.1286	7.33001	0.20141	0.320668	0.135902
ENSG00000101974	ATP11C	ATPase phospholipid transporting 11C	6.8576	7.19185	0.334258	0.113511	0.143691
ENSG00000101986	ABCD1	ATP binding cassette subfamily D member 1	1.39806	1.62698	0.228923	0.677274	0.33319
ENSG00000101997	CCDC22	coiled-coil domain containing 22	3.48289	2.98235	-0.500543	0.238158	0.287901
ENSG00000102007	PLP2	proteolipid protein 2	5.93033	5.45732	-0.473008	0.0247444	0.134545
ENSG00000102010	BMX	BMX non-receptor tyrosine kinase	8.20301	8.13453	-0.0684804	0.639052	0.0901144
ENSG00000102024	PLS3	plastin 3	10.1503	10.1495	-0.000818268	0.996108	0.0823004
ENSG00000102030	NAA10	N-alpha-acetyltransferase 10, NatA catalytic subunit	6.03949	5.61431	-0.425179	0.0471439	0.142722
ENSG00000102034	ELF4	E74 like ETS transcription factor 4	3.5495	4.16615	0.616645	0.0398401	0.197793
ENSG00000102038	SMARCA1	SWI/SNF related, matrix associated, actin dependent regulator of chromatin, subfamily a, member 1	4.65245	4.60874	-0.043714	0.855581	0.13527
ENSG00000102048	ASB9	ankyrin repeat and SOCS box containing 9	3.59589	3.25619	-0.339699	0.212944	0.185382
ENSG00000102054	RBBP7	RB binding protein 7, chromatin remodeling factor	5.70046	6.12409	0.423621	0.0251399	0.121133
ENSG00000102078	SLC25A14	solute carrier family 25 member 14	2.43294	2.22542	-0.207513	0.645571	0.277969
ENSG00000102081	FMR1	fragile X messenger ribonucleoprotein 1	5.09602	5.71257	0.616551	0.0332419	0.189554
ENSG00000102096	PIM2	Pim-2 proto-oncogene, serine/threonine kinase	3.96448	4.0403	0.0758167	0.843066	0.215595
ENSG00000102098	SCML2	Scm polycomb group protein like 2	0.730312	0.0399403	-0.690371	0.382071	0.524147
ENSG00000102100	SLC35A2	solute carrier family 35 member A2	3.79257	3.73133	-0.0612429	0.846182	0.177437
ENSG00000102103	PQBP1	polyglutamine binding protein 1	4.0407	3.81436	-0.226338	0.411648	0.181588
ENSG00000102119	EMD	emerin	4.75959	4.42797	-0.331612	0.174595	0.166363
ENSG00000102125	TAFAZZIN	tafazzin, phospholipid-lysophospholipid transacylase	4.66166	4.16716	-0.494506	0.0471909	0.166067
ENSG00000102144	PGK1	phosphoglycerate kinase 1	8.02275	8.20982	0.187071	0.435751	0.157132
ENSG00000102158	MAGT1	magnesium transporter 1	8.63602	8.58628	-0.0497407	0.780547	0.103123
ENSG00000102172	SMS	spermine synthase	4.46839	4.80419	0.335797	0.139766	0.154825
ENSG00000102174	PHEX	phosphate regulating endopeptidase X-linked	2.00415	2.04389	0.0397369	0.943012	0.294164
ENSG00000102178	UBL4A	ubiquitin like 4A	5.79109	5.48744	-0.303654	0.115436	0.13131
ENSG00000102181	CD99L2	CD99 molecule like 2	3.95615	3.70939	-0.246756	0.531331	0.250635
ENSG00000102189	EEA1	early endosome antigen 1	6.17926	6.87267	0.693412	0.0189504	0.185506
ENSG00000102218	RP2	RP2 activator of ARL3 GTPase	6.71871	6.85359	0.134878	0.408482	0.107524
ENSG00000102221	JADE3	jade family PHD finger 3	4.70215	4.86675	0.1646	0.536528	0.169162
ENSG00000102225	CDK16	cyclin dependent kinase 16	5.87809	5.59858	-0.279509	0.171092	0.139235
ENSG00000102226	USP11	ubiquitin specific peptidase 11	0.933135	1.5084	0.575265	0.260811	0.346131
ENSG00000102241	HTATSF1	HIV-1 Tat specific factor 1	3.43357	3.77249	0.338918	0.212944	0.184926
ENSG00000102265	TIMP1	TIMP metallopeptidase inhibitor 1	2.58776	2.40359	-0.184168	0.653783	0.251584
ENSG00000102271	KLHL4	kelch like family member 4	6.80081	6.77509	-0.0257239	0.890023	0.102275
ENSG00000102287	GABRE	gamma-aminobutyric acid type A receptor subunit epsilon	2.32167	3.12636	0.804693	0.0141043	0.199213
ENSG00000102302	FGD1	FYVE, RhoGEF and PH domain containing 1	-0.239456	0.669415	0.908871	0.230656	0.513797
ENSG00000102309	PIN4	peptidylprolyl cis/trans isomerase, NIMA-interacting 4	0.490518	1.06945	0.578932	0.294778	0.37165
ENSG00000102312	PORCN	porcupine O-acyltransferase	1.67489	1.20745	-0.467445	0.450808	0.404306
ENSG00000102316	MAGED2	MAGE family member D2	8.24915	7.82781	-0.421344	0.0338544	0.130065
ENSG00000102317	RBM3	RNA binding motif protein 3	9.04759	8.8462	-0.201391	0.0937128	0.0815644
ENSG00000102359	SRPX2	sushi repeat containing protein X-linked 2	6.53339	6.41042	-0.122974	0.450376	0.106214
ENSG00000102362	SYTL4	synaptotagmin like 4	4.15444	4.16338	0.00894786	0.974172	0.1437
ENSG00000102384	CENPI	centromere protein I	5.16249	5.07257	-0.0899271	0.674553	0.130181
ENSG00000102387	TAF7L	TATA-box binding protein associated factor 7 like	0.375973	0.688671	0.312697	0.672111	0.449573
ENSG00000102390	PBDC1	polysaccharide biosynthesis domain containing 1	3.25076	3.7406	0.489843	0.0330322	0.15026
ENSG00000102393	GLA	galactosidase alpha	5.37549	5.20543	-0.170059	0.408218	0.135506
ENSG00000102401	ARMCX3	armadillo repeat containing X-linked 3	4.61915	5.07145	0.452295	0.0476699	0.152335
ENSG00000102409	BEX4	brain expressed X-linked 4	3.09963	3.34297	0.243332	0.3615	0.177574
ENSG00000102452	NALCN	sodium leak channel, non-selective	3.78511	3.91203	0.126919	0.550909	0.134962
ENSG00000102466	FGF14	fibroblast growth factor 14	0.71792	0.271833	-0.446087	0.621692	0.561274
ENSG00000102471	NDFIP2	Nedd4 family interacting protein 2	5.66533	5.68447	0.0191327	0.929845	0.116655
ENSG00000102531	FNDC3A	fibronectin type III domain containing 3A	7.47192	7.77493	0.303006	0.103196	0.126402
ENSG00000102543	CDADC1	cytidine and dCMP deaminase domain containing 1	1.80591	2.00728	0.201376	0.677301	0.29346
ENSG00000102547	CAB39L	calcium binding protein 39 like	3.92432	3.79696	-0.127357	0.621995	0.16038
ENSG00000102554	KLF5	KLF transcription factor 5	1.73956	2.65081	0.911247	0.0117245	0.215159
ENSG00000102572	STK24	serine/threonine kinase 24	3.04788	3.71151	0.663627	0.0591789	0.236298
ENSG00000102575	ACP5	acid phosphatase 5, tartrate resistant	0.248403	-0.728792	-0.977195	0.21936	0.540432
ENSG00000102580	DNAJC3	DnaJ heat shock protein family (Hsp40) member C3	8.07053	8.15967	0.0891345	0.503726	0.0852733
ENSG00000102595	UGGT2	UDP-glucose glycoprotein glucosyltransferase 2	5.55827	5.41655	-0.141723	0.509453	0.137306
ENSG00000102606	ARHGEF7	Rho guanine nucleotide exchange factor 7	5.77872	6.19771	0.418993	0.025697	0.120462
ENSG00000102699	PARP4	poly(ADP-ribose) polymerase family member 4	5.09943	5.35259	0.253161	0.27543	0.156616
ENSG00000102710	SUPT20H	SPT20 homolog, SAGA complex component	5.20833	5.08163	-0.1267	0.563689	0.138408
ENSG00000102738	MRPS31	mitochondrial ribosomal protein S31	5.19435	4.77291	-0.421445	0.03076	0.126854
ENSG00000102743	SLC25A15	solute carrier family 25 member 15	5.12596	4.91005	-0.215914	0.236367	0.123719
ENSG00000102753	KPNA3	karyopherin subunit alpha 3	6.89908	7.54649	0.647407	0.0110454	0.150748
ENSG00000102755	FLT1	fms related receptor tyrosine kinase 1	6.77471	7.26788	0.493165	0.00781774	0.105029
ENSG00000102760	RGCC	regulator of cell cycle	5.345	5.04248	-0.302519	0.237975	0.173932
ENSG00000102763	VWA8	von Willebrand factor A domain containing 8	3.60825	3.94257	0.334325	0.149468	0.158016
ENSG00000102780	DGKH	diacylglycerol kinase eta	5.99896	6.30345	0.304488	0.144889	0.142283
ENSG00000102781	KATNAL1	katanin catalytic subunit A1 like 1	5.92232	6.12986	0.207536	0.337478	0.144854
ENSG00000102786	INTS6	integrator complex subunit 6	6.32894	6.40676	0.0778206	0.62965	0.100114
ENSG00000102802	MEDAG	mesenteric estrogen dependent adipogenesis	6.94395	7.00861	0.0646547	0.685537	0.0962893
ENSG00000102804	TSC22D1	TSC22 domain family member 1	6.81578	7.18455	0.368776	0.0163517	0.0950883
ENSG00000102805	CLN5	CLN5 intracellular trafficking protein	4.72293	4.74283	0.0198988	0.947094	0.157713
ENSG00000102858	MGRN1	mahogunin ring finger 1	2.44252	2.7602	0.317682	0.525076	0.318369
ENSG00000102870	ZNF629	zinc finger protein 629	1.92074	2.79143	0.870694	0.0992396	0.359013
ENSG00000102871	TRADD	TNFRSF1A associated via death domain	3.22336	3.19846	-0.0249062	0.947285	0.197898
ENSG00000102879	CORO1A	coronin 1A	1.37482	1.30907	-0.0657446	0.934914	0.428034
ENSG00000102882	MAPK3	mitogen-activated protein kinase 3	4.89395	4.61959	-0.274362	0.378543	0.207124
ENSG00000102890	ELMO3	engulfment and cell motility 3	2.17241	1.87262	-0.299789	0.60673	0.362661
ENSG00000102893	PHKB	phosphorylase kinase regulatory subunit beta	5.93795	6.08547	0.147525	0.301002	0.095968
ENSG00000102897	LYRM1	LYR motif containing 1	7.48866	7.15687	-0.331796	0.0624131	0.119674
ENSG00000102898	NUTF2	nuclear transport factor 2	6.94619	6.75214	-0.194046	0.194192	0.101637
ENSG00000102900	NUP93	nucleoporin 93	4.30875	4.6443	0.335553	0.163601	0.164351
ENSG00000102901	CENPT	centromere protein T	4.52563	4.01141	-0.514213	0.112667	0.220479
ENSG00000102908	NFAT5	nuclear factor of activated T cells 5	6.45268	7.04012	0.587435	0.0123055	0.140578
ENSG00000102910	LONP2	lon peptidase 2, peroxisomal	6.72287	6.59491	-0.127966	0.390699	0.0987392
ENSG00000102921	N4BP1	NEDD4 binding protein 1	4.46357	4.67608	0.212508	0.308345	0.140092
ENSG00000102931	ARL2BP	ADP ribosylation factor like GTPase 2 binding protein	4.544	3.94866	-0.595341	0.0227475	0.166271
ENSG00000102934	PLLP	plasmolipin	4.47196	4.61341	0.141451	0.575748	0.158872
ENSG00000102935	ZNF423	zinc finger protein 423	1.57849	1.65538	0.0768936	0.88826	0.300086
ENSG00000102967	DHODH	dihydroorotate dehydrogenase (quinone)	3.8879	3.52293	-0.364964	0.171954	0.182121
ENSG00000102974	CTCF	CCCTC-binding factor	4.14924	4.56155	0.412306	0.14764	0.193926
ENSG00000102977	ACD	ACD shelterin complex subunit and telomerase recruitment factor	2.80228	2.01119	-0.79109	0.0455191	0.263189
ENSG00000102978	POLR2C	RNA polymerase II subunit C	6.9428	6.6789	-0.263901	0.0745682	0.0999761
ENSG00000102981	PARD6A	par-6 family cell polarity regulator alpha	2.04566	0.842398	-1.20327	0.0544155	0.418877
ENSG00000102984	ZNF821	zinc finger protein 821	0.36193	-0.34582	-0.707749	0.443528	0.603328
ENSG00000102996	MMP15	matrix metallopeptidase 15	2.82355	2.72197	-0.101576	0.799391	0.230106
ENSG00000103005	USB1	U6 snRNA biogenesis phosphodiesterase 1	4.29086	4.30408	0.0132198	0.975111	0.222287
ENSG00000103018	CYB5B	cytochrome b5 type B	7.94132	7.72357	-0.217741	0.110668	0.0927349
ENSG00000103024	NME3	NME/NM23 nucleoside diphosphate kinase 3	6.16341	5.77164	-0.391773	0.0427438	0.12811
ENSG00000103034	NDRG4	NDRG family member 4	4.33196	4.4755	0.143538	0.50429	0.137554
[truncated: 11,402 more rows]

## Sheet: HCMEC
Ensembl	GeneID	Fullnames	Control.avg	Stretch.avg	Log2FC	adj.P.Value	Moderated_standard_error
ENSG00000000003	TSPAN6	tetraspanin 6	7.42747	7.3155	-0.111968	0.572999	0.107292
ENSG00000000419	DPM1	dolichyl-phosphate mannosyltransferase subunit 1, catalytic	6.18157	6.26421	0.0826422	0.739605	0.124892
ENSG00000000457	SCYL3	SCY1 like pseudokinase 3	3.82752	4.04328	0.215762	0.370175	0.138548
ENSG00000000460	C1orf112	NA	3.84737	3.75618	-0.091193	0.770043	0.153769
ENSG00000000971	CFH	complement factor H	6.1205	5.86744	-0.253062	0.178233	0.11054
ENSG00000001036	FUCA2	alpha-L-fucosidase 2	6.49805	6.20882	-0.289224	0.203832	0.133542
ENSG00000001084	GCLC	glutamate-cysteine ligase catalytic subunit	4.42092	4.47105	0.0501272	0.885988	0.155656
ENSG00000001167	NFYA	nuclear transcription factor Y subunit alpha	4.99946	5.39241	0.392947	0.102475	0.138269
ENSG00000001460	STPG1	sperm tail PG-rich repeat containing 1	1.92531	2.04902	0.123704	0.856348	0.313698
ENSG00000001461	NIPAL3	NIPA like domain containing 3	3.81364	3.76281	-0.0508314	0.919221	0.212975
ENSG00000001497	LAS1L	LAS1 like ribosome biogenesis factor	3.74741	3.82975	0.0823414	0.824773	0.176943
ENSG00000001561	ENPP4	ectonucleotide pyrophosphatase/phosphodiesterase 4	1.01223	1.23836	0.22613	0.711096	0.31046
ENSG00000001617	SEMA3F	semaphorin 3F	5.81456	5.79636	-0.0181961	0.963355	0.160643
ENSG00000001629	ANKIB1	ankyrin repeat and IBR domain containing 1	6.63265	6.95946	0.326806	0.167114	0.139098
ENSG00000001630	CYP51A1	cytochrome P450 family 51 subfamily A member 1	5.01713	4.15582	-0.861311	0.0407863	0.229759
ENSG00000001631	KRIT1	KRIT1 ankyrin repeat containing	4.44524	4.6219	0.17666	0.519448	0.151122
ENSG00000002016	RAD52	RAD52 homolog, DNA repair protein	2.65126	2.81367	0.162408	0.709112	0.221529
ENSG00000002330	BAD	BCL2 associated agonist of cell death	4.72496	4.59966	-0.125296	0.735191	0.186867
ENSG00000002549	LAP3	leucine aminopeptidase 3	4.71181	5.05292	0.341107	0.296281	0.18999
ENSG00000002586	CD99	CD99 molecule (Xg blood group)	7.75168	7.34331	-0.408371	0.107666	0.14599
ENSG00000002834	LASP1	LIM and SH3 protein 1	7.03452	7.01318	-0.0213386	0.942767	0.123466
ENSG00000002919	SNX11	sorting nexin 11	5.06218	5.13783	0.0756465	0.787011	0.136578
ENSG00000003056	M6PR	mannose-6-phosphate receptor, cation dependent	6.50925	6.63244	0.123192	0.584489	0.12128
ENSG00000003096	KLHL13	kelch like family member 13	5.36833	5.29488	-0.073442	0.797432	0.138526
ENSG00000003147	ICA1	islet cell autoantigen 1	3.60462	3.51139	-0.0932253	0.779884	0.163918
ENSG00000003249	DBNDD1	dysbindin domain containing 1	5.60346	5.48077	-0.122697	0.653979	0.144024
ENSG00000003393	ALS2	alsin Rho guanine nucleotide exchange factor ALS2	6.29017	6.62066	0.330492	0.0802209	0.107182
ENSG00000003400	CASP10	caspase 10	7.28819	7.1115	-0.17669	0.328496	0.10466
ENSG00000003402	CFLAR	CASP8 and FADD like apoptosis regulator	8.44549	8.73091	0.285426	0.07278	0.089867
ENSG00000003436	TFPI	tissue factor pathway inhibitor	9.14342	9.46994	0.32652	0.132724	0.126785
ENSG00000003509	NDUFAF7	NADH:ubiquinone oxidoreductase complex assembly factor 7	3.70171	3.92571	0.223994	0.409898	0.155468
ENSG00000003756	RBM5	RNA binding motif protein 5	6.34333	6.33452	-0.00880584	0.97233	0.103444
ENSG00000003987	MTMR7	myotubularin related protein 7	2.84303	3.4231	0.580073	0.140907	0.230164
ENSG00000003989	SLC7A2	solute carrier family 7 member 2	8.82721	9.60202	0.774814	0.00105727	0.118309
ENSG00000004059	ARF5	ADP ribosylation factor 5	5.60118	5.37905	-0.222129	0.446538	0.164516
ENSG00000004139	SARM1	sterile alpha and TIR motif containing 1	-0.0101835	-0.0165135	-0.00632996	0.99498	0.376305
ENSG00000004142	POLDIP2	DNA polymerase delta interacting protein 2	5.46214	5.40143	-0.0607137	0.818884	0.127439
ENSG00000004399	PLXND1	plexin D1	7.2019	7.01783	-0.18407	0.605076	0.189356
ENSG00000004455	AK2	adenylate kinase 2	6.77479	6.94133	0.166535	0.320756	0.0972115
ENSG00000004478	FKBP4	FKBP prolyl isomerase 4	5.19291	5.34277	0.149865	0.513865	0.12659
ENSG00000004487	KDM1A	lysine demethylase 1A	6.05116	6.14465	0.0934886	0.679172	0.117466
ENSG00000004534	RBM6	RNA binding motif protein 6	4.58762	4.62604	0.0384125	0.896592	0.128478
ENSG00000004660	CAMKK1	calcium/calmodulin dependent protein kinase kinase 1	2.59257	2.22757	-0.364994	0.384657	0.241467
ENSG00000004700	RECQL	RecQ like helicase	6.89021	6.99272	0.102517	0.639138	0.114992
ENSG00000004766	VPS50	VPS50 subunit of EARP/GARPII complex	5.09507	5.01059	-0.0844857	0.816196	0.175106
ENSG00000004777	ARHGAP33	Rho GTPase activating protein 33	0.383769	0.27773	-0.106039	0.904892	0.386583
ENSG00000004779	NDUFAB1	NADH:ubiquinone oxidoreductase subunit AB1	6.39978	6.03508	-0.364705	0.148457	0.148184
ENSG00000004799	PDK4	pyruvate dehydrogenase kinase 4	4.1207	3.80936	-0.311345	0.29736	0.173907
ENSG00000004864	SLC25A13	solute carrier family 25 member 13	4.31548	4.15856	-0.156921	0.642217	0.177281
ENSG00000004866	ST7	suppression of tumorigenicity 7	3.249	3.37097	0.121968	0.69358	0.159386
ENSG00000004897	CDC27	cell division cycle 27	7.29373	7.61616	0.322428	0.214345	0.152419
ENSG00000004961	HCCS	holocytochrome c synthase	4.74983	4.88648	0.136653	0.565277	0.128685
ENSG00000004975	DVL2	dishevelled segment polarity protein 2	4.22561	3.92515	-0.300461	0.284948	0.16371
ENSG00000005007	UPF1	UPF1 RNA helicase and ATPase	5.01309	5.12911	0.116016	0.727981	0.168359
ENSG00000005020	SKAP2	src kinase associated phosphoprotein 2	4.11501	4.15681	0.041798	0.912916	0.162271
ENSG00000005022	SLC25A5	solute carrier family 25 member 5	6.69225	6.45415	-0.238095	0.182417	0.105115
ENSG00000005059	MCUB	mitochondrial calcium uniporter dominant negative subunit beta	6.43206	6.43922	0.00715999	0.977538	0.1037
ENSG00000005075	POLR2J	RNA polymerase II subunit J	5.43184	4.82289	-0.608948	0.0372008	0.159134
ENSG00000005100	DHX33	DEAH-box helicase 33	5.65691	5.80343	0.146518	0.561455	0.136969
ENSG00000005108	THSD7A	thrombospondin type 1 domain containing 7A	6.60398	6.43989	-0.164094	0.544115	0.147705
ENSG00000005156	LIG3	DNA ligase 3	4.21107	4.73011	0.519034	0.0673566	0.159852
ENSG00000005175	RPAP3	RNA polymerase II associated protein 3	4.74	5.15901	0.419011	0.0692979	0.130431
ENSG00000005187	ACSM3	acyl-CoA synthetase medium chain family member 3	4.24259	4.03759	-0.205005	0.413161	0.143121
ENSG00000005189	REXO5	RNA exonuclease 5	1.22221	1.24386	0.0216461	0.974501	0.271651
ENSG00000005194	CIAPIN1	cytokine induced apoptosis inhibitor 1	5.00478	4.98306	-0.0217145	0.951148	0.147664
ENSG00000005206	SPPL2B	signal peptide peptidase like 2B	3.59769	3.49453	-0.103164	0.752129	0.162451
ENSG00000005238	ATOSB	atos homolog B	5.77758	5.7019	-0.0756745	0.768711	0.12705
ENSG00000005243	COPZ2	COPI coat complex subunit zeta 2	3.4072	3.13189	-0.275307	0.425548	0.196302
ENSG00000005249	PRKAR2B	protein kinase cAMP-dependent type II regulatory subunit beta	6.75798	7.25422	0.496236	0.109755	0.178685
ENSG00000005302	MSL3	MSL complex subunit 3	5.5456	5.71224	0.166644	0.450073	0.124398
ENSG00000005339	CREBBP	CREB binding protein	5.52428	5.31289	-0.211385	0.495975	0.172258
ENSG00000005436	GCFC2	GC-rich sequence DNA-binding factor 2	4.97616	5.36388	0.38772	0.104686	0.137211
ENSG00000005448	WDR54	WD repeat domain 54	3.33494	2.73847	-0.596478	0.109384	0.214544
ENSG00000005469	CROT	carnitine O-octanoyltransferase	3.17729	3.25885	0.0815517	0.877244	0.23604
ENSG00000005483	KMT2E	lysine methyltransferase 2E (inactive)	5.57173	5.78666	0.214933	0.373714	0.139026
ENSG00000005486	RHBDD2	rhomboid domain containing 2	3.90513	3.68045	-0.224679	0.549042	0.204405
ENSG00000005513	SOX8	SRY-box transcription factor 8	0.147827	0.414693	0.266867	0.863883	0.70904
ENSG00000005700	IBTK	inhibitor of Bruton tyrosine kinase	6.90312	7.19535	0.292223	0.202312	0.134481
ENSG00000005801	ZNF195	zinc finger protein 195	5.77149	6.15884	0.387346	0.0813168	0.126243
ENSG00000005810	MYCBP2	MYC binding protein 2	6.45906	6.54036	0.0812994	0.78723	0.147039
ENSG00000005812	FBXL3	F-box and leucine rich repeat protein 3	6.4791	7.20901	0.729911	0.0256621	0.175414
ENSG00000005882	PDK2	pyruvate dehydrogenase kinase 2	1.53982	0.72456	-0.815255	0.104987	0.288933
ENSG00000005884	ITGA3	integrin subunit alpha 3	6.27639	6.38706	0.110675	0.713613	0.153113
ENSG00000005889	ZFX	zinc finger protein X-linked	6.59613	7.00794	0.411807	0.0626881	0.123825
ENSG00000005893	LAMP2	lysosomal associated membrane protein 2	8.52355	8.53638	0.0128286	0.963355	0.113006
ENSG00000006007	GDE1	glycerophosphodiester phosphodiesterase 1	7.18613	7.04302	-0.143105	0.482498	0.113766
ENSG00000006015	REX1BD	required for excision 1-B domain containing	6.09304	5.64664	-0.446405	0.12689	0.169914
ENSG00000006025	OSBPL7	oxysterol binding protein like 7	3.20839	3.0052	-0.203187	0.64791	0.234304
ENSG00000006042	TMEM98	transmembrane protein 98	5.21922	5.28201	0.0627899	0.808333	0.124973
ENSG00000006062	MAP3K14	mitogen-activated protein kinase kinase kinase 14	2.53041	2.18288	-0.347527	0.387143	0.231096
ENSG00000006118	TMEM132A	transmembrane protein 132A	6.59494	6.52856	-0.0663798	0.814389	0.136049
ENSG00000006125	AP2B1	adaptor related protein complex 2 subunit beta 1	5.44695	5.53247	0.08552	0.782453	0.15208
ENSG00000006194	ZNF263	zinc finger protein 263	4.29564	4.49025	0.194617	0.393706	0.130917
ENSG00000006210	CX3CL1	C-X3-C motif chemokine ligand 1	-0.329327	-0.0901217	0.239205	0.88262	0.721783
ENSG00000006282	SPATA20	spermatogenesis associated 20	4.35387	4.26209	-0.091783	0.763286	0.150854
ENSG00000006327	TNFRSF12A	TNF receptor superfamily member 12A	7.69255	7.27312	-0.419424	0.191835	0.188893
ENSG00000006451	RALA	RAS like proto-oncogene A	8.33373	8.44619	0.112463	0.682228	0.142317
ENSG00000006453	BAIAP2L1	BAR/IMD domain containing adaptor protein 2 like 1	0.606049	0.504824	-0.101225	0.918381	0.419677
ENSG00000006459	KDM7A	lysine demethylase 7A	3.95689	4.28902	0.332133	0.301022	0.186616
ENSG00000006468	ETV1	ETS variant transcription factor 1	1.82772	1.74484	-0.0828813	0.902191	0.294106
ENSG00000006530	AGK	acylglycerol kinase	5.66562	5.50092	-0.164708	0.381867	0.108306
ENSG00000006576	PHTF2	putative homeodomain transcription factor 2	6.26943	6.67914	0.409715	0.116351	0.150664
ENSG00000006607	FARP2	FERM, ARH/RhoGEF and pleckstrin domain protein 2	5.09335	5.1854	0.0920499	0.767614	0.153827
ENSG00000006625	GGCT	gamma-glutamylcyclotransferase	6.06931	5.86326	-0.206055	0.341932	0.125398
ENSG00000006634	DBF4	DBF4-CDC7 kinase regulatory subunit	4.90115	5.06507	0.163915	0.630648	0.179727
ENSG00000006638	TBXA2R	thromboxane A2 receptor	2.12956	1.55504	-0.574519	0.244554	0.289639
ENSG00000006652	IFRD1	interferon related developmental regulator 1	4.90177	5.33135	0.42957	0.116565	0.158129
ENSG00000006695	COX10	cytochrome c oxidase assembly factor heme A:farnesyltransferase COX10	3.88007	3.75099	-0.12908	0.679743	0.162481
ENSG00000006704	GTF2IRD1	GTF2I repeat domain containing 1	1.88358	1.22034	-0.66324	0.218014	0.316064
ENSG00000006712	PAF1	PAF1 homolog, Paf1/RNA polymerase II complex component	2.35511	2.05953	-0.295579	0.483032	0.235343
ENSG00000006715	VPS41	VPS41 subunit of HOPS complex	5.72082	5.87421	0.15339	0.630257	0.167948
ENSG00000006744	ELAC2	elaC ribonuclease Z 2	5.07432	5.07512	0.000797805	0.998584	0.137904
ENSG00000006756	ARSD	arylsulfatase D	3.57878	3.58965	0.0108725	0.979255	0.171818
ENSG00000006757	PNPLA4	patatin like phospholipase domain containing 4	3.25845	2.63252	-0.62593	0.0967112	0.215552
ENSG00000006831	ADIPOR2	adiponectin receptor 2	6.4008	6.39328	-0.00752636	0.98047	0.125942
ENSG00000007047	MARK4	microtubule affinity regulating kinase 4	2.86659	2.23385	-0.632743	0.165833	0.268377
ENSG00000007080	CCDC124	coiled-coil domain containing 124	2.55901	2.2877	-0.271306	0.530117	0.236949
ENSG00000007129	CEACAM21	CEA cell adhesion molecule 21	1.1728	0.935848	-0.236952	0.749834	0.370232
ENSG00000007168	PAFAH1B1	platelet activating factor acetylhydrolase 1b regulatory subunit 1	7.36465	7.54717	0.182513	0.35572	0.114071
ENSG00000007202	BLTP2	bridge-like lipid transfer protein family member 2	6.88504	7.12059	0.235548	0.362266	0.148942
ENSG00000007255	TRAPPC6A	trafficking protein particle complex subunit 6A	2.38677	2.08366	-0.303106	0.546587	0.274453
ENSG00000007312	CD79B	CD79b molecule	0.141241	0.02107	-0.120171	0.90649	0.443927
ENSG00000007341	ST7L	suppression of tumorigenicity 7 like	4.23391	4.21547	-0.0184434	0.953227	0.129427
ENSG00000007376	RPUSD1	RNA pseudouridine synthase domain containing 1	1.89838	2.12125	0.22287	0.726475	0.321546
ENSG00000007384	RHBDF1	rhomboid 5 homolog 1	3.77399	3.78149	0.00749721	0.987187	0.197345
ENSG00000007392	LUC7L	LUC7 like	5.59995	5.63897	0.0390172	0.881729	0.116643
ENSG00000007520	TSR3	TSR3 ribosome maturation factor	4.03715	3.76701	-0.270139	0.372045	0.173968
ENSG00000007541	PIGQ	phosphatidylinositol glycan anchor biosynthesis class Q	4.49488	4.22373	-0.271144	0.255949	0.13985
ENSG00000007545	CRAMP1	cramped chromatin regulator homolog 1	2.6412	2.76203	0.120831	0.778463	0.210892
ENSG00000007866	TEAD3	TEA domain transcription factor 3	0.948954	1.02828	0.0793235	0.924798	0.350818
ENSG00000007908	SELE	selectin E	4.24382	4.56347	0.319645	0.535572	0.282172
ENSG00000007923	DNAJC11	DnaJ heat shock protein family (Hsp40) member C11	3.44593	3.39454	-0.0513929	0.886166	0.159751
ENSG00000007944	MYLIP	myosin regulatory light chain interacting protein	3.8958	3.90375	0.00794584	0.984934	0.179646
ENSG00000007952	NOX1	NADPH oxidase 1	-0.418315	0.677654	1.09597	0.329496	0.650496
ENSG00000007968	E2F2	E2F transcription factor 2	2.70005	2.0365	-0.663551	0.109755	0.238927
ENSG00000008018	PSMB1	proteasome 20S subunit beta 1	8.10956	7.59963	-0.509931	0.0547138	0.146925
ENSG00000008083	JARID2	jumonji and AT-rich interaction domain containing 2	2.53003	1.9682	-0.561824	0.182508	0.248157
ENSG00000008086	CDKL5	cyclin dependent kinase like 5	4.01346	4.08894	0.075479	0.869953	0.208371
ENSG00000008128	CDK11A	cyclin dependent kinase 11A	0.918744	-0.0304083	-0.949152	0.107961	0.339895
ENSG00000008130	NADK	NAD kinase	6.25595	6.37641	0.120465	0.56773	0.113992
ENSG00000008256	CYTH3	cytohesin 3	4.03245	4.09563	0.0631769	0.862925	0.166818
ENSG00000008277	ADAM22	ADAM metallopeptidase domain 22	1.46879	2.29353	0.824749	0.093073	0.279879
ENSG00000008282	SYPL1	synaptophysin like 1	7.83412	8.24119	0.407071	0.171477	0.175166
ENSG00000008283	CYB561	cytochrome b561	3.26767	2.71735	-0.550321	0.0929994	0.186654
ENSG00000008294	SPAG9	sperm associated antigen 9	7.43644	7.61634	0.179902	0.515573	0.152677
ENSG00000008300	CELSR3	cadherin EGF LAG seven-pass G-type receptor 3	0.53328	-0.063964	-0.597244	0.405058	0.41101
ENSG00000008311	AASS	aminoadipate-semialdehyde synthase	5.34712	5.41648	0.0693614	0.760975	0.113069
ENSG00000008323	PLEKHG6	pleckstrin homology and RhoGEF domain containing G6	-0.401532	0.341005	0.742537	0.351379	0.459815
ENSG00000008324	SS18L2	SS18 like 2	5.0675	5.18382	0.116317	0.635029	0.129071
ENSG00000008382	MPND	MPN domain containing	1.08198	1.17058	0.0885905	0.896311	0.295267
ENSG00000008394	MGST1	microsomal glutathione S-transferase 1	6.61974	6.48705	-0.132688	0.657545	0.156897
ENSG00000008405	CRY1	cryptochrome circadian regulator 1	4.82813	5.31984	0.491709	0.0673566	0.151523
ENSG00000008441	NFIX	nuclear factor I X	2.16596	1.71549	-0.450466	0.240089	0.225047
ENSG00000008513	ST3GAL1	ST3 beta-galactoside alpha-2,3-sialyltransferase 1	6.6138	6.47821	-0.135589	0.563868	0.127354
ENSG00000008517	IL32	interleukin 32	5.26359	4.90746	-0.356128	0.211838	0.167366
ENSG00000008710	PKD1	polycystin 1, transient receptor potential channel interacting	3.37781	3.42756	0.0497509	0.913873	0.195022
ENSG00000008838	MED24	mediator complex subunit 24	3.77974	3.65847	-0.121271	0.761452	0.198108
ENSG00000008853	RHOBTB2	Rho related BTB domain containing 2	2.56607	3.03662	0.470552	0.358723	0.295808
ENSG00000008869	HEATR5B	HEAT repeat containing 5B	5.6235	6.03611	0.412606	0.098317	0.143054
ENSG00000008952	SEC62	SEC62 homolog, preprotein translocation factor	6.78218	7.26874	0.486564	0.0711457	0.15229
ENSG00000008988	RPS20	ribosomal protein S20	6.71854	5.953	-0.765543	0.21503	0.362592
ENSG00000009307	CSDE1	cold shock domain containing E1	8.69558	8.76342	0.0678412	0.726873	0.0980701
ENSG00000009335	UBE3C	ubiquitin protein ligase E3C	7.13291	7.26106	0.128149	0.57741	0.123992
ENSG00000009413	REV3L	REV3 like, DNA directed polymerase zeta catalytic subunit	6.88454	6.90388	0.0193409	0.950567	0.129675
ENSG00000009724	MASP2	MBL associated serine protease 2	0.806789	1.45323	0.646443	0.397966	0.438244
ENSG00000009780	FAM76A	family with sequence similarity 76 member A	4.93208	4.99849	0.0664111	0.841678	0.155895
ENSG00000009830	POMT2	protein O-mannosyltransferase 2	3.76826	3.74971	-0.0185498	0.957879	0.143857
ENSG00000009844	VTA1	vesicle trafficking 1	7.2176	7.35966	0.142058	0.534423	0.125157
ENSG00000009954	BAZ1B	bromodomain adjacent to zinc finger domain 1B	6.08138	6.19368	0.112303	0.649045	0.12989
ENSG00000010017	RANBP9	RAN binding protein 9	5.94803	6.08585	0.137819	0.51764	0.117413
ENSG00000010072	SPRTN	SprT-like N-terminal domain	5.66661	5.89419	0.227578	0.311192	0.130542
ENSG00000010165	METTL13	methyltransferase 13, eEF1A N-terminus and K55	3.94149	4.44116	0.499666	0.173778	0.216339
ENSG00000010219	DYRK4	dual specificity tyrosine phosphorylation regulated kinase 4	5.30668	5.1755	-0.131174	0.579214	0.127505
ENSG00000010244	ZNF207	zinc finger protein 207	8.34254	8.42407	0.0815305	0.76383	0.134296
ENSG00000010256	UQCRC1	ubiquinol-cytochrome c reductase core protein 1	4.8429	5.09955	0.256646	0.538543	0.227973
ENSG00000010270	STARD3NL	STARD3 N-terminal like	7.55373	7.65426	0.100529	0.655008	0.118269
ENSG00000010278	CD9	CD9 molecule	11.3912	10.9843	-0.406895	0.0592689	0.11991
ENSG00000010292	NCAPD2	non-SMC condensin I complex subunit D2	5.05821	4.8837	-0.17451	0.677162	0.217795
ENSG00000010295	IFFO1	intermediate filament family orphan 1	4.45786	4.17809	-0.279767	0.280761	0.151474
ENSG00000010318	PHF7	PHD finger protein 7	2.12131	1.56503	-0.556277	0.216969	0.264479
ENSG00000010319	SEMA3G	semaphorin 3G	3.04791	2.80486	-0.243048	0.5141	0.205423
ENSG00000010322	NISCH	nischarin	5.45297	5.57042	0.117447	0.622395	0.126131
ENSG00000010327	STAB1	stabilin 1	6.54253	6.40564	-0.136893	0.574888	0.131802
ENSG00000010361	FUZ	fuzzy planar cell polarity protein	2.1767	1.74139	-0.435313	0.46113	0.33291
ENSG00000010404	IDS	iduronate 2-sulfatase	2.29705	1.94297	-0.354083	0.411387	0.246344
ENSG00000010438	PRSS3	serine protease 3	1.58372	1.20705	-0.376668	0.573576	0.36151
ENSG00000010539	ZNF200	zinc finger protein 200	5.49669	5.61504	0.118353	0.731362	0.173432
ENSG00000010704	HFE	homeostatic iron regulator	3.66595	3.50762	-0.158324	0.629962	0.172984
ENSG00000010803	SCMH1	Scm polycomb group protein homolog 1	4.61063	4.62225	0.011624	0.977991	0.170969
ENSG00000010810	FYN	FYN proto-oncogene, Src family tyrosine kinase	5.77272	5.50904	-0.263682	0.174649	0.114427
ENSG00000010818	HIVEP2	HIVEP zinc finger 2	3.30987	3.23757	-0.0722963	0.896515	0.241544
ENSG00000011007	ELOA	elongin A	5.44907	5.71234	0.263264	0.33568	0.15803
ENSG00000011009	LYPLA2	lysophospholipase 2	3.51295	3.25828	-0.25467	0.453424	0.191762
ENSG00000011021	CLCN6	chloride voltage-gated channel 6	3.33012	3.30279	-0.0273285	0.958475	0.214383
ENSG00000011028	MRC2	mannose receptor C type 2	4.3792	4.51781	0.138618	0.692986	0.180709
ENSG00000011105	TSPAN9	tetraspanin 9	5.9844	6.09765	0.11325	0.806338	0.221636
ENSG00000011114	BTBD7	BTB domain containing 7	5.9626	6.37666	0.414061	0.111189	0.150113
ENSG00000011132	APBA3	amyloid beta precursor protein binding family A member 3	3.45036	3.6838	0.23344	0.433431	0.168713
ENSG00000011143	MKS1	MKS transition zone complex subunit 1	3.33658	2.91535	-0.421227	0.163547	0.177703
ENSG00000011198	ABHD5	abhydrolase domain containing 5, lysophosphatidic acid acyltransferase	6.43263	6.58897	0.156336	0.447954	0.116185
ENSG00000011201	ANOS1	anosmin 1	3.36784	3.19363	-0.174207	0.655803	0.205308
ENSG00000011243	AKAP8L	A-kinase anchoring protein 8 like	3.51217	3.84155	0.329379	0.285218	0.179582
ENSG00000011258	MBTD1	mbt domain containing 1	4.8895	5.05161	0.162106	0.519792	0.138755
ENSG00000011260	UTP18	UTP18 small subunit processome component	3.95199	4.02407	0.0720747	0.824102	0.154499
ENSG00000011275	RNF216	ring finger protein 216	5.14398	5.33038	0.186397	0.431818	0.134261
ENSG00000011295	TTC19	tetratricopeptide repeat domain 19	6.78996	6.93424	0.144282	0.430388	0.103607
ENSG00000011304	PTBP1	polypyrimidine tract binding protein 1	7.11542	7.03074	-0.0846755	0.723885	0.121094
ENSG00000011376	LARS2	leucyl-tRNA synthetase 2, mitochondrial	3.90242	3.79978	-0.102641	0.769641	0.172872
ENSG00000011405	PIK3C2A	phosphatidylinositol-4-phosphate 3-kinase catalytic subunit type 2 alpha	9.09084	9.39373	0.30289	0.209781	0.141615
ENSG00000011422	PLAUR	plasminogen activator, urokinase receptor	5.30504	5.26845	-0.03659	0.916614	0.149211
ENSG00000011426	ANLN	anillin, actin binding protein	7.73391	7.90606	0.172147	0.353339	0.107068
ENSG00000011451	WIZ	WIZ zinc finger	4.17519	3.97254	-0.20265	0.563806	0.190275
ENSG00000011454	RABGAP1	RAB GTPase activating protein 1	4.56742	4.73228	0.164863	0.533188	0.144834
ENSG00000011478	QPCTL	glutaminyl-peptide cyclotransferase like	2.76898	2.71127	-0.0577115	0.919148	0.241618
ENSG00000011485	PPP5C	protein phosphatase 5 catalytic subunit	4.63794	4.63772	-0.000215745	0.999597	0.209039
ENSG00000011523	CEP68	centrosomal protein 68	5.7719	5.74439	-0.0275111	0.930742	0.129916
ENSG00000011566	MAP4K3	mitogen-activated protein kinase kinase kinase kinase 3	5.18488	5.42154	0.236661	0.583761	0.232563
ENSG00000011638	LDAF1	lipid droplet assembly factor 1	4.62234	4.74411	0.121773	0.692986	0.158738
ENSG00000012048	BRCA1	BRCA1 DNA repair associated	4.54347	4.84956	0.306089	0.278449	0.164966
ENSG00000012061	ERCC1	ERCC excision repair 1, endonuclease non-catalytic subunit	6.10476	5.84032	-0.264438	0.262328	0.137907
ENSG00000012174	MBTPS2	membrane bound transcription factor peptidase, site 2	5.90506	6.0851	0.180042	0.477714	0.142005
ENSG00000012211	PRICKLE3	prickle planar cell polarity protein 3	-0.0545248	0.359453	0.413978	0.802387	0.797924
ENSG00000012232	EXTL3	exostosin like glycosyltransferase 3	3.87188	4.44604	0.574161	0.167114	0.244375
ENSG00000012660	ELOVL5	ELOVL fatty acid elongase 5	6.50904	6.72072	0.211673	0.289739	0.116389
ENSG00000012817	KDM5D	lysine demethylase 5D	3.99817	4.22735	0.229181	0.491485	0.185155
ENSG00000012822	CALCOCO1	calcium binding and coiled-coil domain 1	5.94266	5.89039	-0.0522757	0.816555	0.108588
ENSG00000012963	UBR7	ubiquitin protein ligase E3 component n-recognin 7	6.03725	6.23312	0.195874	0.290928	0.107998
ENSG00000012983	MAP4K5	mitogen-activated protein kinase kinase kinase kinase 5	6.21613	6.57067	0.354535	0.173754	0.15346
ENSG00000013016	EHD3	EH domain containing 3	2.44041	1.85846	-0.581954	0.207642	0.270757
ENSG00000013275	PSMC4	proteasome 26S subunit, ATPase 4	6.46638	6.41212	-0.0542558	0.867549	0.147589
ENSG00000013288	MAN2B2	mannosidase alpha class 2B member 2	4.5516	4.4497	-0.101901	0.800778	0.195104
ENSG00000013293	SLC7A14	solute carrier family 7 member 14	1.57662	1.35033	-0.226292	0.646794	0.259833
ENSG00000013297	CLDN11	claudin 11	10.4217	10.0403	-0.381416	0.0716008	0.119627
ENSG00000013306	SLC25A39	solute carrier family 25 member 39	4.33691	4.00215	-0.334754	0.277949	0.180195
ENSG00000013364	MVP	major vault protein	5.77955	5.89117	0.111618	0.69313	0.145572
ENSG00000013374	NUB1	negative regulator of ubiquitin like proteins 1	5.09221	5.06971	-0.0225062	0.93728	0.117365
ENSG00000013375	PGM3	phosphoglucomutase 3	7.33832	7.79689	0.458565	0.0403029	0.121994
ENSG00000013392	RWDD2A	RWD domain containing 2A	4.04789	4.27836	0.230464	0.356485	0.144328
ENSG00000013441	CLK1	CDC like kinase 1	6.89534	7.15056	0.255221	0.336278	0.153356
ENSG00000013503	POLR3B	RNA polymerase III subunit B	4.0268	3.97688	-0.0499189	0.914298	0.197061
ENSG00000013523	ANGEL1	angel homolog 1	4.46736	4.58413	0.116775	0.745536	0.179804
ENSG00000013561	RNF14	ring finger protein 14	5.581	5.70053	0.119532	0.648422	0.13804
ENSG00000013563	DNASE1L1	deoxyribonuclease 1 like 1	5.83984	5.82604	-0.0138067	0.964872	0.127627
ENSG00000013573	DDX11	DEAD/H-box helicase 11	2.17737	1.59917	-0.578198	0.146758	0.233698
ENSG00000013583	HEBP1	heme binding protein 1	5.58151	5.62649	0.0449801	0.881028	0.133729
ENSG00000013588	GPRC5A	G protein-coupled receptor class C group 5 member A	5.04556	5.31584	0.270278	0.353339	0.168144
ENSG00000013619	MAMLD1	mastermind like domain containing 1	2.54624	2.77966	0.23343	0.567922	0.221099
ENSG00000013810	TACC3	transforming acidic coiled-coil containing protein 3	3.86062	3.81457	-0.0460567	0.90977	0.174223
ENSG00000014123	UFL1	UFM1 specific ligase 1	5.85696	6.32792	0.470958	0.123305	0.17677
ENSG00000014138	POLA2	DNA polymerase alpha 2, accessory subunit	3.11005	2.89098	-0.219073	0.569623	0.208219
ENSG00000014164	ZC3H3	zinc finger CCCH-type containing 3	3.15714	3.21077	0.0536275	0.896963	0.179819
ENSG00000014216	CAPN1	calpain 1	5.1079	4.9065	-0.201401	0.450329	0.150539
ENSG00000014641	MDH1	malate dehydrogenase 1	6.91388	7.18096	0.26708	0.186361	0.118927
ENSG00000014824	SLC30A9	solute carrier family 30 member 9	6.59945	6.86884	0.269399	0.243271	0.135418
ENSG00000014914	MTMR11	myotubularin related protein 11	4.75285	4.40645	-0.3464	0.166185	0.147062
ENSG00000014919	COX15	cytochrome c oxidase assembly homolog COX15	5.79555	5.93164	0.136095	0.617988	0.144587
ENSG00000015133	CCDC88C	coiled-coil domain containing 88C	5.22829	4.75817	-0.470123	0.0377252	0.123323
ENSG00000015153	YAF2	YY1 associated factor 2	5.49961	5.89057	0.390965	0.23078	0.191598
ENSG00000015171	ZMYND11	zinc finger MYND-type containing 11	7.40073	7.5187	0.117969	0.671475	0.144573
ENSG00000015475	BID	BH3 interacting domain death agonist	6.80558	6.62934	-0.176233	0.40366	0.120812
ENSG00000015479	MATR3	matrin 3	4.19307	4.40534	0.21227	0.556592	0.196204
ENSG00000015532	XYLT2	xylosyltransferase 2	3.33688	3.4568	0.119918	0.778957	0.209909
ENSG00000015676	NUDCD3	NudC domain containing 3	6.6992	6.74693	0.0477305	0.845433	0.114008
ENSG00000016864	GLT8D1	glycosyltransferase 8 domain containing 1	6.16465	6.34088	0.176225	0.30736	0.10026
ENSG00000017260	ATP2C1	ATPase secretory pathway Ca2+ transporting 1	6.42325	6.76632	0.343074	0.213924	0.16196
ENSG00000017483	SLC38A5	solute carrier family 38 member 5	3.39069	2.99929	-0.391404	0.314601	0.226024
ENSG00000017797	RALBP1	ralA binding protein 1	3.8681	4.18195	0.313847	0.275417	0.168095
ENSG00000018189	RUFY3	RUN and FYVE domain containing 3	5.29593	5.37253	0.0765986	0.775848	0.132334
ENSG00000018408	WWTR1	WW domain containing transcription regulator 1	9.11293	9.27228	0.159345	0.464806	0.1228
ENSG00000018510	AGPS	alkylglycerone phosphate synthase	7.48485	7.78806	0.303212	0.226545	0.147309
ENSG00000018610	STEEP1	STING1 ER exit protein 1	5.51661	5.32323	-0.193376	0.404187	0.132858
ENSG00000018699	TTC27	tetratricopeptide repeat domain 27	4.87032	4.89223	0.0219065	0.950959	0.148184
ENSG00000018869	ZNF582	zinc finger protein 582	1.80491	2.07823	0.273318	0.614785	0.288188
ENSG00000019102	VSIG2	V-set and immunoglobulin domain containing 2	1.9945	1.78048	-0.214022	0.613057	0.224614
ENSG00000019144	PHLDB1	pleckstrin homology like domain family B member 1	4.3075	4.55228	0.244779	0.363834	0.155308
ENSG00000019485	PRDM11	PR/SET domain 11	3.81215	3.63825	-0.173901	0.532101	0.152445
ENSG00000019549	SNAI2	snail family transcriptional repressor 2	-0.493148	0.0108837	0.504032	0.70253	0.675333
ENSG00000019995	ZRANB1	zinc finger RANBP2-type containing 1	3.73059	4.12615	0.395561	0.162993	0.166642
ENSG00000020129	NCDN	neurochondrin	4.13314	4.3385	0.205359	0.4868	0.16462
ENSG00000020181	ADGRA2	adhesion G protein-coupled receptor A2	4.68551	4.59389	-0.0916157	0.756412	0.146405
ENSG00000020256	ZFP64	ZFP64 zinc finger protein	3.59417	3.11094	-0.483232	0.148314	0.196179
ENSG00000020426	MNAT1	MNAT1 component of CDK activating kinase	5.8919	5.48779	-0.404107	0.0661609	0.123317
ENSG00000020577	SAMD4A	sterile alpha motif domain containing 4A	6.57791	6.63082	0.0529088	0.839658	0.122579
ENSG00000020922	MRE11	MRE11 homolog, double strand break repair nuclease	4.98136	4.94892	-0.0324358	0.912916	0.12582
ENSG00000021355	SERPINB1	serpin family B member 1	5.917	5.70534	-0.211658	0.30314	0.11931
ENSG00000021574	SPAST	spastin	6.26913	6.56997	0.300836	0.216836	0.142989
ENSG00000021645	NRXN3	neurexin 3	1.78961	2.22466	0.435041	0.373594	0.281262
ENSG00000021762	OSBPL5	oxysterol binding protein like 5	2.93639	2.85697	-0.0794201	0.862225	0.20821
ENSG00000021776	AQR	aquarius intron-binding spliceosomal factor	6.14592	6.28662	0.140698	0.479279	0.111236
ENSG00000021826	CPS1	carbamoyl-phosphate synthase 1	3.73036	3.64613	-0.0842274	0.808239	0.167416
ENSG00000022267	FHL1	four and a half LIM domains 1	7.55094	7.38525	-0.165692	0.574415	0.159391
ENSG00000022277	RTF2	replication termination factor 2	4.18233	4.21215	0.0298206	0.935096	0.149655
ENSG00000022567	SLC45A4	solute carrier family 45 member 4	1.40833	2.12623	0.717899	0.195945	0.326061
ENSG00000022840	RNF10	ring finger protein 10	5.72203	5.7608	0.0387689	0.88332	0.11759
ENSG00000022976	ZNF839	zinc finger protein 839	1.84544	2.01019	0.164751	0.79273	0.304484
ENSG00000023041	ZDHHC6	zinc finger DHHC-type palmitoyltransferase 6	6.71465	6.65412	-0.0605294	0.778838	0.105855
ENSG00000023171	GRAMD1B	GRAM domain containing 1B	1.59797	0.836685	-0.761287	0.211507	0.357538
ENSG00000023191	RNH1	ribonuclease/angiogenin inhibitor 1	6.80144	6.61446	-0.186973	0.39813	0.126802
ENSG00000023228	NDUFS1	NADH:ubiquinone oxidoreductase core subunit S1	6.04165	6.32802	0.286364	0.138958	0.113067
ENSG00000023287	RB1CC1	RB1 inducible coiled-coil 1	7.81924	7.92654	0.107302	0.618811	0.114258
ENSG00000023318	ERP44	endoplasmic reticulum protein 44	6.10064	5.67398	-0.426653	0.0524363	0.121378
ENSG00000023330	ALAS1	5'-aminolevulinate synthase 1	5.1785	5.38347	0.204968	0.353171	0.127362
ENSG00000023445	BIRC3	baculoviral IAP repeat containing 3	3.91098	3.74158	-0.169405	0.790772	0.310595
ENSG00000023516	AKAP11	A-kinase anchoring protein 11	7.02011	7.46626	0.446156	0.0985931	0.15494
ENSG00000023572	GLRX2	glutaredoxin 2	6.6543	6.77369	0.119399	0.595836	0.120406
ENSG00000023608	SNAPC1	small nuclear RNA activating complex polypeptide 1	3.42263	3.70707	0.284435	0.329118	0.168712
ENSG00000023697	DERA	deoxyribose-phosphate aldolase	6.09947	6.10446	0.0049867	0.983976	0.106766
ENSG00000023734	STRAP	serine/threonine kinase receptor associated protein	5.82835	6.32434	0.495988	0.0480558	0.137568
ENSG00000023839	ABCC2	ATP binding cassette subfamily C member 2	0.194687	0.579705	0.385018	0.800121	0.735364
ENSG00000023892	DEF6	DEF6 guanine nucleotide exchange factor	0.169589	-0.0547217	-0.224311	0.756846	0.359186
ENSG00000023902	PLEKHO1	pleckstrin homology domain containing O1	5.34626	5.43903	0.0927737	0.740101	0.140489
ENSG00000023909	GCLM	glutamate-cysteine ligase modifier subunit	6.80488	7.46296	0.658086	0.0227147	0.151496
ENSG00000024048	UBR2	ubiquitin protein ligase E3 component n-recognin 2	5.07107	5.18066	0.109598	0.682344	0.138741
ENSG00000024422	EHD2	EH domain containing 2	6.1262	6.20615	0.0799465	0.888267	0.252036
ENSG00000024526	DEPDC1	DEP domain containing 1	5.9761	6.18923	0.213125	0.499824	0.175076
ENSG00000024862	CCDC28A	coiled-coil domain containing 28A	3.44434	3.35755	-0.0867844	0.779884	0.152573
ENSG00000025156	HSF2	heat shock transcription factor 2	4.25428	4.65712	0.402842	0.186239	0.17932
ENSG00000025293	PHF20	PHD finger protein 20	6.78639	6.65017	-0.136225	0.477691	0.107403
ENSG00000025434	NR1H3	nuclear receptor subfamily 1 group H member 3	1.12091	1.0135	-0.10741	0.875883	0.308675
ENSG00000025708	TYMP	thymidine phosphorylase	1.20069	1.38549	0.1848	0.807419	0.364558
ENSG00000025770	NCAPH2	non-SMC condensin II complex subunit H2	4.94529	4.76229	-0.183002	0.568462	0.173543
ENSG00000025772	TOMM34	translocase of outer mitochondrial membrane 34	4.76886	4.98412	0.215259	0.453375	0.162031
ENSG00000025796	SEC63	SEC63 homolog, protein translocation regulator	4.99779	5.21982	0.222031	0.496675	0.181274
ENSG00000025800	KPNA6	karyopherin subunit alpha 6	6.87814	7.22331	0.345168	0.159559	0.144288
ENSG00000026025	VIM	vimentin	11.7818	11.8142	0.0324463	0.932995	0.158501
ENSG00000026036	RTEL1-TNFRSF6B	RTEL1-TNFRSF6B readthrough (NMD candidate)	1.801	1.19665	-0.60435	0.320113	0.352406
ENSG00000026103	FAS	Fas cell surface death receptor	5.43595	5.45649	0.0205405	0.956403	0.154948
ENSG00000026297	RNASET2	ribonuclease T2	2.95325	2.46143	-0.491818	0.263896	0.257282
ENSG00000026508	CD44	CD44 molecule (IN blood group)	7.16682	7.4115	0.244686	0.270913	0.129924
ENSG00000026652	AGPAT4	1-acylglycerol-3-phosphate O-acyltransferase 4	4.23228	4.17096	-0.0613149	0.847232	0.147878
ENSG00000026950	BTN3A1	butyrophilin subfamily 3 member A1	3.71261	3.6763	-0.0363137	0.938686	0.193856
ENSG00000027001	MIPEP	mitochondrial intermediate peptidase	1.86704	1.63242	-0.234619	0.619225	0.250145
ENSG00000027075	PRKCH	protein kinase C eta	8.22113	7.93378	-0.287342	0.0996205	0.100173
ENSG00000027697	IFNGR1	interferon gamma receptor 1	7.64367	7.81282	0.169151	0.458716	0.128863
ENSG00000027847	B4GALT7	beta-1,4-galactosyltransferase 7	6.13267	5.91043	-0.222238	0.267706	0.117214
ENSG00000028116	VRK2	VRK serine/threonine kinase 2	4.65079	4.76208	0.111296	0.645924	0.127224
ENSG00000028137	TNFRSF1B	TNF receptor superfamily member 1B	4.21115	4.02838	-0.182763	0.636193	0.203577
ENSG00000028203	VEZT	vezatin, adherens junctions transmembrane protein	7.37634	7.56512	0.188775	0.388734	0.125936
ENSG00000028277	POU2F2	POU class 2 homeobox 2	1.04287	1.07003	0.0271583	0.976816	0.376016
ENSG00000028310	BRD9	bromodomain containing 9	3.58975	3.5664	-0.023349	0.955598	0.173661
ENSG00000028528	SNX1	sorting nexin 1	5.59238	5.48834	-0.104044	0.626337	0.112665
ENSG00000028839	TBPL1	TATA-box binding protein like 1	5.00956	5.0811	0.071531	0.847402	0.172804
ENSG00000029153	BMAL2	basic helix-loop-helix ARNT like 2	5.76826	6.24805	0.479791	0.12631	0.182297
ENSG00000029363	BCLAF1	BCL2 associated transcription factor 1	7.34459	7.81724	0.472648	0.127465	0.180314
ENSG00000029364	SLC39A9	solute carrier family 39 member 9	7.38459	7.64457	0.259982	0.149096	0.105784
ENSG00000029534	ANK1	ankyrin 1	0.296611	0.368348	0.0717367	0.948756	0.463298
ENSG00000029639	TFB1M	transcription factor B1, mitochondrial	3.97111	3.7814	-0.189714	0.527612	0.164964
ENSG00000029725	RABEP1	rabaptin, RAB GTPase binding effector protein 1	4.59811	4.45329	-0.144819	0.575232	0.139529
ENSG00000029993	HMGB3	high mobility group box 3	4.46232	4.41942	-0.0428998	0.873877	0.121781
ENSG00000030066	NUP160	nucleoporin 160	5.38615	5.63139	0.245236	0.289191	0.134653
ENSG00000030110	BAK1	BCL2 antagonist/killer 1	0.45124	0.684138	0.232898	0.712476	0.321423
ENSG00000030419	IKZF2	IKAROS family zinc finger 2	3.09035	2.50265	-0.587708	0.150892	0.240366
ENSG00000030582	GRN	granulin precursor	6.22482	6.17472	-0.0500976	0.931713	0.239383
ENSG00000031003	FAM13B	family with sequence similarity 13 member B	5.84047	5.79391	-0.0465607	0.885988	0.14364
ENSG00000031081	ARHGAP31	Rho GTPase activating protein 31	6.53728	6.69242	0.155142	0.551513	0.141897
ENSG00000031691	CENPQ	centromere protein Q	3.91084	4.38178	0.470941	0.186369	0.209832
ENSG00000031698	SARS1	seryl-tRNA synthetase 1	7.06795	7.13313	0.065174	0.759634	0.105655
ENSG00000031823	RANBP3	RAN binding protein 3	2.95075	3.1732	0.222455	0.66073	0.265303
ENSG00000032219	ARID4A	AT-rich interaction domain 4A	4.93401	4.9998	0.065788	0.858403	0.169132
ENSG00000032389	EIPR1	EARP complex and GARP complex interacting protein 1	4.86323	4.62186	-0.241374	0.339496	0.145991
ENSG00000032444	PNPLA6	patatin like phospholipase domain containing 6	4.62546	4.54861	-0.0768433	0.818401	0.160838
ENSG00000032742	IFT88	intraflagellar transport 88	3.35152	3.38949	0.0379646	0.939174	0.204503
ENSG00000033011	ALG1	ALG1 chitobiosyldiphosphodolichol beta-mannosyltransferase	3.31816	3.08452	-0.233641	0.524034	0.201667
ENSG00000033030	ZCCHC8	zinc finger CCHC-type containing 8	4.48911	4.90046	0.411354	0.111189	0.149044
ENSG00000033050	ABCF2	ATP binding cassette subfamily F member 2	4.01951	4.30826	0.288753	0.379495	0.188942
ENSG00000033100	CHPF2	chondroitin polymerizing factor 2	6.08646	6.14791	0.0614491	0.81621	0.127414
ENSG00000033122	LRRC7	leucine rich repeat containing 7	1.17983	1.73294	0.553115	0.411873	0.385138
ENSG00000033170	FUT8	fucosyltransferase 8	6.59722	6.48098	-0.11624	0.539644	0.103611
ENSG00000033178	UBA6	ubiquitin like modifier activating enzyme 6	8.03193	8.26642	0.234493	0.319139	0.136519
ENSG00000033327	GAB2	GRB2 associated binding protein 2	4.71923	4.97893	0.259706	0.50629	0.216357
ENSG00000033627	ATP6V0A1	ATPase H+ transporting V0 subunit a1	3.91267	3.70999	-0.202679	0.563806	0.190287
ENSG00000033800	PIAS1	protein inhibitor of activated STAT 1	5.11281	5.11313	0.000315848	0.999367	0.127287
ENSG00000033867	SLC4A7	solute carrier family 4 member 7	6.95199	7.58882	0.636826	0.0813168	0.207468
ENSG00000034053	APBA2	amyloid beta precursor protein binding family A member 2	5.02659	4.95195	-0.0746419	0.755539	0.119017
ENSG00000034152	MAP2K3	mitogen-activated protein kinase kinase 3	2.03349	2.47801	0.444527	0.333436	0.265868
ENSG00000034510	TMSB10	thymosin beta 10	12.0015	11.313	-0.688543	0.0235585	0.16131
ENSG00000034533	ASTE1	asteroid homolog 1	4.2252	4.56744	0.342239	0.141907	0.136205
ENSG00000034677	RNF19A	ring finger protein 19A, RBR E3 ubiquitin protein ligase	6.67244	7.13794	0.465496	0.0335776	0.11837
ENSG00000034693	PEX3	peroxisomal biogenesis factor 3	4.40427	4.67658	0.272318	0.313389	0.156845
ENSG00000034713	GABARAPL2	GABA type A receptor associated protein like 2	6.44956	6.31346	-0.136102	0.551969	0.124614
ENSG00000035115	SH3YL1	SH3 and SYLF domain containing 1	4.35163	4.46207	0.110442	0.717471	0.154834
ENSG00000035141	FAM136A	family with sequence similarity 136 member A	6.05625	6.11439	0.0581429	0.7971	0.109461
ENSG00000035403	VCL	vinculin	8.66025	8.97017	0.309917	0.141907	0.123464
ENSG00000035499	DEPDC1B	DEP domain containing 1B	4.31316	4.39321	0.0800559	0.831635	0.178221
ENSG00000035664	DAPK2	death associated protein kinase 2	-0.121574	-0.1957	-0.0741261	0.966348	0.724546
ENSG00000035681	NSMAF	neutral sphingomyelinase activation associated factor	5.7687	5.74056	-0.028141	0.922473	0.121384
ENSG00000035687	ADSS2	adenylosuccinate synthase 2	5.79446	6.00728	0.212828	0.383896	0.140603
ENSG00000035862	TIMP2	TIMP metallopeptidase inhibitor 2	6.87662	6.83208	-0.044545	0.92256	0.19285
ENSG00000035928	RFC1	replication factor C subunit 1	5.7434	5.85997	0.116574	0.57391	0.111987
ENSG00000036054	TBC1D23	TBC1 domain family member 23	6.63302	7.13555	0.502525	0.101828	0.176349
ENSG00000036257	CUL3	cullin 3	5.81073	5.96338	0.152646	0.513454	0.128788
ENSG00000036549	ZZZ3	zinc finger ZZ-type containing 3	7.29363	7.48122	0.187589	0.35721	0.117668
ENSG00000037042	TUBG2	tubulin gamma 2	2.03914	1.92866	-0.110488	0.826255	0.238838
ENSG00000037241	RPL26L1	ribosomal protein L26 like 1	3.00103	2.43095	-0.570079	0.0902626	0.191425
ENSG00000037280	FLT4	fms related receptor tyrosine kinase 4	1.01483	1.26654	0.251711	0.820207	0.531869
ENSG00000037474	NSUN2	NOP2/Sun RNA methyltransferase 2	4.56242	4.92191	0.359487	0.185773	0.159889
ENSG00000037637	FBXO42	F-box protein 42	5.03551	4.94148	-0.0940255	0.683545	0.119508
ENSG00000037749	MFAP3	microfibril associated protein 3	8.10632	8.36152	0.255203	0.191596	0.114847
ENSG00000037757	MRI1	methylthioribose-1-phosphate isomerase 1	5.49176	5.13556	-0.356206	0.15734	0.148112
ENSG00000037897	METTL1	methyltransferase 1, tRNA methylguanosine	1.45059	1.6072	0.15661	0.7353	0.233762
ENSG00000038002	AGA	aspartylglucosaminidase	4.54864	4.62173	0.0730946	0.820585	0.154667
ENSG00000038210	PI4K2B	phosphatidylinositol 4-kinase type 2 beta	6.88124	7.38544	0.504196	0.102475	0.177421
ENSG00000038219	BOD1L1	biorientation of chromosomes in cell division 1 like 1	5.89274	5.88304	-0.00969851	0.98076	0.166697
ENSG00000038274	MAT2B	methionine adenosyltransferase 2 non-catalytic beta subunit	6.90157	7.14899	0.247425	0.294428	0.137425
ENSG00000038295	TLL1	tolloid like 1	2.69376	2.88529	0.191538	0.741993	0.291881
ENSG00000038358	EDC4	enhancer of mRNA decapping 4	3.98516	4.23124	0.246079	0.476151	0.193547
ENSG00000038382	TRIO	trio Rho guanine nucleotide exchange factor	6.818	6.88043	0.0624325	0.846203	0.149866
ENSG00000038427	VCAN	versican	6.63389	6.97055	0.336665	0.259504	0.174826
ENSG00000038532	CLEC16A	C-type lectin domain containing 16A	3.64356	3.27291	-0.370646	0.40366	0.254156
ENSG00000038945	MSR1	macrophage scavenger receptor 1	1.27582	1.44131	0.165489	0.779518	0.290473
ENSG00000039123	MTREX	Mtr4 exosome RNA helicase	4.86974	5.15283	0.283095	0.217092	0.134624
ENSG00000039139	DNAH5	dynein axonemal heavy chain 5	0.611229	0.318031	-0.293198	0.67518	0.363478
ENSG00000039319	ZFYVE16	zinc finger FYVE-type containing 16	7.6993	8.01811	0.31881	0.123699	0.119877
ENSG00000039523	RIPOR1	RHO family interacting cell polarization regulator 1	4.24027	4.02459	-0.215689	0.492752	0.174734
ENSG00000039560	RAI14	retinoic acid induced 14	8.0505	8.27341	0.222914	0.256228	0.115071
ENSG00000039650	PNKP	polynucleotide kinase 3'-phosphatase	3.47719	3.52053	0.0433427	0.913918	0.17064
ENSG00000040199	PHLPP2	PH domain and leucine rich repeat protein phosphatase 2	4.78506	5.09666	0.311602	0.145102	0.125343
ENSG00000040275	SPDL1	spindle apparatus coiled-coil protein 1	5.61999	5.96005	0.340057	0.126971	0.129582
ENSG00000040341	STAU2	staufen double-stranded RNA binding protein 2	6.16853	6.50869	0.340163	0.225021	0.164697
ENSG00000040487	SLC66A1	solute carrier family 66 member 1	4.31016	3.9491	-0.361067	0.196457	0.164195
ENSG00000040531	CTNS	cystinosin, lysosomal cystine transporter	5.01232	4.82686	-0.185468	0.452663	0.139354
ENSG00000040633	PHF23	PHD finger protein 23	6.15364	6.22785	0.0742153	0.748018	0.115332
ENSG00000040933	INPP4A	inositol polyphosphate-4-phosphatase type I A	4.71433	4.78111	0.0667738	0.853079	0.165485
ENSG00000041357	PSMA4	proteasome 20S subunit alpha 4	8.52187	8.39869	-0.123178	0.578931	0.119552
ENSG00000041802	LSG1	large 60S subunit nuclear export GTPase 1	6.0834	6.38569	0.302284	0.0868232	0.100522
ENSG00000041880	PARP3	poly(ADP-ribose) polymerase family member 3	3.14573	2.76916	-0.376567	0.339098	0.22758
ENSG00000041988	THAP3	THAP domain containing 3	3.85354	3.77773	-0.075819	0.840504	0.176272
ENSG00000042062	RIPOR3	RIPOR family member 3	2.55954	2.27291	-0.28663	0.50283	0.236606
ENSG00000042088	TDP1	tyrosyl-DNA phosphodiesterase 1	4.66761	4.50365	-0.163962	0.470676	0.127648
ENSG00000042286	AIFM2	apoptosis inducing factor mitochondria associated 2	3.02247	2.66377	-0.358699	0.327692	0.212145
ENSG00000042317	SPATA7	spermatogenesis associated 7	4.9016	4.63927	-0.26233	0.360152	0.16529
ENSG00000042429	MED17	mediator complex subunit 17	4.64917	4.68769	0.0385152	0.901011	0.134815
ENSG00000042445	RETSAT	retinol saturase	6.00176	6.04881	0.047049	0.838413	0.108288
ENSG00000042493	CAPG	capping actin protein, gelsolin like	5.79227	5.44549	-0.346771	0.21416	0.163844
ENSG00000042753	AP2S1	adaptor related protein complex 2 subunit sigma 1	8.2009	7.87329	-0.327607	0.136435	0.128316
ENSG00000043093	DCUN1D1	defective in cullin neddylation 1 domain containing 1	5.83172	6.30483	0.473106	0.17094	0.203129
ENSG00000043143	JADE2	jade family PHD finger 2	4.74236	4.41264	-0.329716	0.244959	0.166387
ENSG00000043514	TRIT1	tRNA isopentenyltransferase 1	5.35503	5.32015	-0.0348815	0.900545	0.121694
ENSG00000044090	CUL7	cullin 7	3.23194	3.44653	0.214593	0.623893	0.231314
ENSG00000044115	CTNNA1	catenin alpha 1	8.55961	8.56781	0.00820633	0.975494	0.108721
ENSG00000044446	PHKA2	phosphorylase kinase regulatory subunit alpha 2	2.46033	2.47505	0.0147233	0.976887	0.20837
ENSG00000044459	CNTLN	centlein	4.84313	4.64329	-0.19984	0.344878	0.122239
ENSG00000044574	HSPA5	heat shock protein family A (Hsp70) member 5	7.36663	7.04334	-0.323296	0.128899	0.123834
ENSG00000046647	GEMIN8	gem nuclear organelle associated protein 8	4.44004	4.08666	-0.353379	0.14201	0.14081
ENSG00000046651	OFD1	OFD1 centriole and centriolar satellite protein	3.64609	3.6504	0.00430992	0.989932	0.146329
ENSG00000046889	PREX2	phosphatidylinositol-3,4,5-trisphosphate dependent Rac exchange factor 2	6.89328	7.10006	0.20678	0.48502	0.165168
ENSG00000047056	WDR37	WD repeat domain 37	6.06456	5.90794	-0.156626	0.507995	0.130908
ENSG00000047188	YTHDC2	YTH N6-methyladenosine RNA binding protein C2	6.38393	6.59215	0.208224	0.311192	0.119463
ENSG00000047230	CTPS2	CTP synthase 2	5.03317	4.69162	-0.341559	0.100892	0.119578
ENSG00000047249	ATP6V1H	ATPase H+ transporting V1 subunit H	3.89722	3.85511	-0.0421046	0.928377	0.193313
ENSG00000047315	POLR2B	RNA polymerase II subunit B	7.57952	7.78435	0.20483	0.236234	0.101404
ENSG00000047346	ATOSA	atos homolog A	6.48278	6.52909	0.0463129	0.876589	0.133603
ENSG00000047410	TPR	translocated promoter region, nuclear basket protein	6.46831	6.85175	0.383442	0.118324	0.141824
ENSG00000047578	KATNIP	katanin interacting protein	2.84172	2.63022	-0.211508	0.674314	0.261607
ENSG00000047579	DTNBP1	dystrobrevin binding protein 1	3.20031	2.9524	-0.247906	0.595355	0.249582
ENSG00000047617	ANO2	anoctamin 2	2.32683	1.76495	-0.561873	0.169951	0.240723
ENSG00000047621	C12orf4	NA	6.71324	6.76822	0.0549783	0.853394	0.136486
ENSG00000047634	SCML1	Scm polycomb group protein like 1	5.18584	5.6163	0.430461	0.204253	0.198957
ENSG00000047644	WWC3	WWC family member 3	6.43935	6.26829	-0.171056	0.417568	0.120365
ENSG00000047648	ARHGAP6	Rho GTPase activating protein 6	-0.120779	0.351283	0.472063	0.712425	0.65096
ENSG00000047849	MAP4	microtubule associated protein 4	8.18094	8.3933	0.212366	0.601821	0.217053
ENSG00000047932	GOPC	golgi associated PDZ and coiled-coil motif containing	6.12456	6.70581	0.581242	0.0395814	0.153717
ENSG00000048028	USP28	ubiquitin specific peptidase 28	5.21947	5.08909	-0.130378	0.52745	0.113313
ENSG00000048052	HDAC9	histone deacetylase 9	3.86079	4.14289	0.282103	0.53306	0.247745
ENSG00000048140	TSPAN17	tetraspanin 17	6.35771	6.11728	-0.240433	0.344878	0.147143
ENSG00000048162	NOP16	NOP16 nucleolar protein	4.9973	5.2899	0.292601	0.254077	0.150136
ENSG00000048342	CC2D2A	coiled-coil and C2 domain containing 2A	4.73802	4.44552	-0.292501	0.208653	0.136428
ENSG00000048392	RRM2B	ribonucleotide reductase regulatory TP53 inducible subunit M2B	7.50554	7.85615	0.350614	0.153694	0.144464
ENSG00000048405	ZNF800	zinc finger protein 800	6.41096	6.90585	0.494889	0.050565	0.139245
ENSG00000048471	SNX29	sorting nexin 29	4.31497	3.73737	-0.577596	0.128812	0.221117
ENSG00000048540	LMO3	LIM domain only 3	0.67175	0.574925	-0.0968248	0.924899	0.428598
ENSG00000048544	MRPS10	mitochondrial ribosomal protein S10	6.51674	6.43826	-0.0784789	0.747333	0.121406
ENSG00000048649	RSF1	remodeling and spacing factor 1	6.05969	6.01726	-0.0424239	0.886436	0.132311
ENSG00000048707	VPS13D	vacuolar protein sorting 13 homolog D	5.54154	5.68482	0.143283	0.737032	0.215084
ENSG00000048740	CELF2	CUGBP Elav-like family member 2	6.18669	6.21809	0.0313971	0.93728	0.163893
ENSG00000048828	FAM120A	family with sequence similarity 120 member A	6.84097	7.07871	0.237734	0.28522	0.129707
ENSG00000048991	R3HDM1	R3H domain containing 1	4.73589	4.64603	-0.0898583	0.800121	0.171536
ENSG00000049130	KITLG	KIT ligand	6.76851	8.09706	1.32855	0.00139295	0.209681
ENSG00000049167	ERCC8	ERCC excision repair 8, CSA ubiquitin ligase complex subunit	5.18386	5.24678	0.0629177	0.831486	0.139788
ENSG00000049192	ADAMTS6	ADAM metallopeptidase with thrombospondin type 1 motif 6	7.58629	7.88756	0.30127	0.142748	0.120367
ENSG00000049239	H6PD	hexose-6-phosphate dehydrogenase/glucose 1-dehydrogenase	5.63277	5.59316	-0.0396157	0.916598	0.161357
ENSG00000049245	VAMP3	vesicle associated membrane protein 3	9.38191	9.27384	-0.10807	0.594601	0.1086
ENSG00000049246	PER3	period circadian regulator 3	1.62327	1.83034	0.207071	0.745814	0.319067
ENSG00000049249	TNFRSF9	TNF receptor superfamily member 9	1.62029	1.50091	-0.119375	0.86401	0.318402
ENSG00000049323	LTBP1	latent transforming growth factor beta binding protein 1	4.10435	4.08233	-0.0220234	0.964597	0.200399
ENSG00000049449	RCN1	reticulocalbin 1	5.72834	5.64316	-0.0851785	0.77587	0.147238
ENSG00000049541	RFC2	replication factor C subunit 2	4.29353	4.14997	-0.143566	0.678953	0.180178
ENSG00000049618	ARID1B	AT-rich interaction domain 1B	6.25804	6.20399	-0.0540435	0.877535	0.156644
ENSG00000049656	CLPTM1L	CLPTM1 like	5.52624	5.47804	-0.0482047	0.847457	0.116533
ENSG00000049759	NEDD4L	NEDD4 like E3 ubiquitin protein ligase	4.78828	4.55571	-0.232568	0.46119	0.177968
ENSG00000049769	PPP1R3F	protein phosphatase 1 regulatory subunit 3F	0.922132	0.82393	-0.0982022	0.899174	0.338167
ENSG00000049860	HEXB	hexosaminidase subunit beta	7.0284	6.86898	-0.15942	0.448014	0.118509
ENSG00000049883	PTCD2	pentatricopeptide repeat domain 2	3.61685	3.5372	-0.0796536	0.839652	0.184297
ENSG00000050130	JKAMP	JNK1/MAPK8 associated membrane protein	6.85186	6.78384	-0.0680218	0.764865	0.11263
ENSG00000050165	DKK3	dickkopf WNT signaling pathway inhibitor 3	8.20629	8.23385	0.0275588	0.895955	0.0914794
ENSG00000050344	NFE2L3	NFE2 like bZIP transcription factor 3	6.2409	6.3798	0.138903	0.522731	0.119605
ENSG00000050393	MCUR1	mitochondrial calcium uniporter regulator 1	5.14575	5.19372	0.0479703	0.849089	0.11687
ENSG00000050405	LIMA1	LIM domain and actin binding 1	8.05797	8.20203	0.144054	0.463826	0.110727
ENSG00000050426	LETMD1	LETM1 domain containing 1	4.68748	4.62554	-0.0619393	0.801297	0.11886
ENSG00000050438	SLC4A8	solute carrier family 4 member 8	1.93466	2.17948	0.244829	0.721257	0.347309
ENSG00000050748	MAPK9	mitogen-activated protein kinase 9	5.2155	5.53132	0.315821	0.117908	0.116697
ENSG00000050820	BCAR1	BCAR1 scaffold protein, Cas family member	5.96569	5.84988	-0.115803	0.684073	0.14745
ENSG00000051009	FHIP1B	FHF complex subunit HOOK interacting protein 1B	2.6105	2.71171	0.101202	0.875883	0.291
ENSG00000051108	HERPUD1	homocysteine inducible ER protein with ubiquitin like domain 1	5.75653	5.66881	-0.0877152	0.72264	0.124891
ENSG00000051128	HOMER3	homer scaffold protein 3	4.69452	4.37851	-0.316013	0.430615	0.227072
ENSG00000051180	RAD51	RAD51 recombinase	2.14731	2.41672	0.26941	0.475411	0.211641
ENSG00000051341	POLQ	DNA polymerase theta	3.90875	4.36342	0.454671	0.121855	0.170038
ENSG00000051382	PIK3CB	phosphatidylinositol-4,5-bisphosphate 3-kinase catalytic subunit beta	4.52678	4.56914	0.0423623	0.908501	0.159037
ENSG00000051523	CYBA	cytochrome b-245 alpha chain	2.20529	1.57507	-0.63022	0.221622	0.303206
ENSG00000051620	HEBP2	heme binding protein 2	7.1605	6.95278	-0.207718	0.328496	0.123035
ENSG00000051825	MPHOSPH9	M-phase phosphoprotein 9	5.94208	5.95486	0.0127846	0.96201	0.108337
ENSG00000052126	PLEKHA5	pleckstrin homology domain containing A5	3.53562	3.68572	0.150105	0.659532	0.17851
ENSG00000052723	SIKE1	suppressor of IKBKE 1	6.9348	7.15934	0.224536	0.296075	0.125015
ENSG00000052749	RRP12	ribosomal RNA processing 12 homolog	3.40624	3.57531	0.169065	0.633047	0.186557
ENSG00000052795	FNIP2	folliculin interacting protein 2	4.74037	5.21832	0.477948	0.106437	0.170042
ENSG00000052802	MSMO1	methylsterol monooxygenase 1	9.69994	9.88372	0.183788	0.382986	0.121099
ENSG00000052841	TTC17	tetratricopeptide repeat domain 17	5.54124	5.41611	-0.125129	0.544363	0.112715
ENSG00000053254	FOXN3	forkhead box N3	6.27197	5.94564	-0.326327	0.254674	0.167699
ENSG00000053371	AKR7A2	aldo-keto reductase family 7 member A2	5.56663	5.01343	-0.553196	0.0571447	0.16106
ENSG00000053372	MRTO4	MRT4 homolog, ribosome maturation factor	5.3372	5.51488	0.177681	0.526493	0.15412
ENSG00000053501	USE1	unconventional SNARE in the ER 1	1.82197	1.00802	-0.813946	0.114293	0.297512
ENSG00000053524	MCF2L2	MCF.2 cell line derived transforming sequence-like 2	0.131277	0.629968	0.498691	0.573236	0.478236
ENSG00000053747	LAMA3	laminin subunit alpha 3	0.261481	0.573009	0.311528	0.714449	0.432402
ENSG00000053770	AP5M1	adaptor related protein complex 5 subunit mu 1	6.86593	7.28257	0.416643	0.0834834	0.136705
ENSG00000053900	ANAPC4	anaphase promoting complex subunit 4	4.56044	4.58569	0.0252527	0.941929	0.143407
ENSG00000054116	TRAPPC3	trafficking protein particle complex subunit 3	5.51697	5.59783	0.0808649	0.716125	0.112797
ENSG00000054118	THRAP3	thyroid hormone receptor associated protein 3	5.08432	5.42248	0.338158	0.129695	0.129859
ENSG00000054148	PHPT1	phosphohistidine phosphatase 1	4.86928	4.404	-0.465279	0.191657	0.209416
ENSG00000054219	LY75	lymphocyte antigen 75	4.98068	5.36147	0.380793	0.201805	0.174884
ENSG00000054267	ARID4B	AT-rich interaction domain 4B	5.47287	5.80475	0.33188	0.160313	0.139084
ENSG00000054277	OPN3	opsin 3	4.1009	4.29779	0.196894	0.441254	0.144388
ENSG00000054282	SDCCAG8	SHH signaling and ciliogenesis regulator SDCCAG8	3.49652	3.53849	0.0419749	0.914217	0.165587
ENSG00000054392	HHAT	hedgehog acyltransferase	1.31099	0.671867	-0.639125	0.234779	0.315509
ENSG00000054523	KIF1B	kinesin family member 1B	6.84716	7.26444	0.417281	0.16772	0.177919
ENSG00000054598	FOXC1	forkhead box C1	5.40179	5.54566	0.143874	0.592619	0.143973
ENSG00000054611	TBC1D22A	TBC1 domain family member 22A	4.62418	4.22658	-0.397602	0.125149	0.150154
ENSG00000054654	SYNE2	spectrin repeat containing nuclear envelope protein 2	6.8038	6.76162	-0.0421785	0.906895	0.156439
ENSG00000054793	ATP9A	ATPase phospholipid transporting 9A (putative)	4.293	4.3837	0.0907007	0.81079	0.18255
ENSG00000054965	FAM168A	family with sequence similarity 168 member A	5.76889	5.50218	-0.266705	0.378659	0.174294
ENSG00000054967	RELT	RELT TNF receptor	2.74463	3.03417	0.289535	0.409693	0.200786
ENSG00000054983	GALC	galactosylceramidase	6.5268	6.60037	0.0735662	0.729419	0.107201
ENSG00000055044	NOP58	NOP58 ribonucleoprotein	4.95852	5.02129	0.0627677	0.808239	0.124801
ENSG00000055070	SZRD1	SUZ RNA binding domain containing 1	6.55682	6.36937	-0.187459	0.468463	0.145395
ENSG00000055130	CUL1	cullin 1	5.19419	5.26139	0.0672001	0.786111	0.120893
ENSG00000055147	FAM114A2	family with sequence similarity 114 member A2	5.97238	6.1125	0.140119	0.54379	0.125987
ENSG00000055163	CYFIP2	cytoplasmic FMR1 interacting protein 2	3.20654	3.34862	0.142084	0.761452	0.232127
ENSG00000055208	TAB2	TGF-beta activated kinase 1 (MAP3K7) binding protein 2	7.03743	7.28224	0.244804	0.261345	0.127483
ENSG00000055211	GINM1	glycosylated integral membrane protein 1	6.47092	6.6389	0.167982	0.400593	0.114505
ENSG00000055332	EIF2AK2	eukaryotic translation initiation factor 2 alpha kinase 2	7.1763	6.9986	-0.177705	0.363654	0.112686
ENSG00000055483	USP36	ubiquitin specific peptidase 36	4.16074	4.29896	0.138223	0.676872	0.17236
ENSG00000055609	KMT2C	lysine methyltransferase 2C	6.6255	6.49597	-0.129526	0.681434	0.163516
ENSG00000055813	CCDC85A	coiled-coil domain containing 85A	3.19803	3.25795	0.0599169	0.911596	0.229979
ENSG00000055917	PUM2	pumilio RNA binding family member 2	6.85414	7.10626	0.252113	0.36828	0.161353
ENSG00000055950	MRPL43	mitochondrial ribosomal protein L43	7.00167	6.49108	-0.510589	0.0449015	0.139145
ENSG00000056050	HPF1	histone PARylation factor 1	1.90608	2.06937	0.163287	0.716125	0.227612
ENSG00000056097	ZFR	zinc finger RNA binding protein	7.79865	8.1207	0.322043	0.10288	0.113419
ENSG00000056277	ZNF280C	zinc finger protein 280C	4.37261	4.51289	0.140285	0.569121	0.133198
ENSG00000056558	TRAF1	TNF receptor associated factor 1	3.11777	3.52401	0.406243	0.273246	0.216603
ENSG00000056586	RC3H2	ring finger and CCCH-type domains 2	8.03126	8.3067	0.275436	0.162779	0.115994
ENSG00000056736	IL17RB	interleukin 17 receptor B	2.03257	2.66592	0.633353	0.12631	0.240637
ENSG00000056972	TRAF3IP2	TRAF3 interacting protein 2	4.81416	4.35983	-0.454328	0.0878761	0.151533
ENSG00000057019	DCBLD2	discoidin, CUB and LCCL domain containing 2	8.55009	9.09268	0.542592	0.0273001	0.132538
ENSG00000057252	SOAT1	sterol O-acyltransferase 1	5.59113	5.81762	0.226486	0.344775	0.138498
ENSG00000057294	PKP2	plakophilin 2	5.69046	5.77654	0.0860783	0.778902	0.150595
ENSG00000057608	GDI2	GDP dissociation inhibitor 2	9.31832	9.00669	-0.31163	0.099207	0.108557
ENSG00000057663	ATG5	autophagy related 5	6.86954	6.90341	0.0338707	0.904175	0.122602
ENSG00000057704	TMCC3	transmembrane and coiled-coil domain family 3	5.625	5.21838	-0.406615	0.123699	0.152876
ENSG00000057757	PITHD1	PITH domain containing 1	5.94143	5.74835	-0.193077	0.443374	0.142142
ENSG00000057935	MTA3	metastasis associated 1 family member 3	4.212	3.99974	-0.212261	0.438389	0.154847
ENSG00000058056	USP13	ubiquitin specific peptidase 13	4.87236	4.71332	-0.159045	0.517482	0.135432
ENSG00000058063	ATP11B	ATPase phospholipid transporting 11B (putative)	6.9282	7.23822	0.310027	0.177354	0.135136
ENSG00000058085	LAMC2	laminin subunit gamma 2	0.908647	0.95938	0.0507327	0.960157	0.413256
ENSG00000058091	CDK14	cyclin dependent kinase 14	5.91388	5.56401	-0.349872	0.157717	0.145607
ENSG00000058262	SEC61A1	SEC61 translocon subunit alpha 1	9.03471	9.21994	0.185237	0.313389	0.106678
ENSG00000058272	PPP1R12A	protein phosphatase 1 regulatory subunit 12A	7.13579	7.26452	0.128728	0.626749	0.139504
ENSG00000058453	CROCC	ciliary rootlet coiled-coil, rootletin	1.82368	1.87242	0.048744	0.939715	0.266675
ENSG00000058600	POLR3E	RNA polymerase III subunit E	5.01024	5.03661	0.0263708	0.928377	0.121181
ENSG00000058668	ATP2B4	ATPase plasma membrane Ca2+ transporting 4	7.55112	7.76896	0.21784	0.495975	0.177486
ENSG00000058673	ZC3H11A	zinc finger CCCH-type containing 11A	2.4873	2.37881	-0.108482	0.824193	0.232672
ENSG00000058729	RIOK2	RIO kinase 2	5.38221	5.94382	0.561602	0.0193092	0.124819
ENSG00000058799	YIPF1	Yip1 domain family member 1	4.72819	4.61762	-0.110577	0.709466	0.151174
ENSG00000058804	NDC1	NDC1 transmembrane nucleoporin	7.30391	7.46722	0.163309	0.48084	0.129437
ENSG00000059122	FLYWCH1	FLYWCH-type zinc finger 1	4.53224	4.68607	0.153828	0.645541	0.175534
ENSG00000059145	UNKL	unk like zinc finger	2.82668	2.92288	0.0961963	0.800121	0.183688
ENSG00000059377	TBXAS1	thromboxane A synthase 1	1.59754	2.06147	0.46393	0.367893	0.296584
ENSG00000059378	PARP12	poly(ADP-ribose) polymerase family member 12	6.37122	6.26954	-0.101677	0.617249	0.107794
ENSG00000059573	ALDH18A1	aldehyde dehydrogenase 18 family member A1	6.54972	6.85113	0.301407	0.116242	0.110725
ENSG00000059588	TARBP1	TAR (HIV-1) RNA binding protein 1	4.57465	4.58409	0.00944517	0.978191	0.140133
ENSG00000059691	GATB	glutamyl-tRNA amidotransferase subunit B	4.46836	4.29373	-0.174622	0.639925	0.196233
ENSG00000059728	MXD1	MAX dimerization protein 1	3.67687	3.8807	0.203832	0.44248	0.14979
ENSG00000059758	CDK17	cyclin dependent kinase 17	8.88053	9.27669	0.396155	0.144073	0.158943
ENSG00000059769	DNAJC25	DnaJ heat shock protein family (Hsp40) member C25	3.98394	4.3677	0.383766	0.198173	0.175168
ENSG00000059804	SLC2A3	solute carrier family 2 member 3	3.52514	3.48425	-0.0408882	0.911102	0.15655
ENSG00000060069	CTDP1	CTD phosphatase subunit 1	3.28338	3.29716	0.0137786	0.971134	0.155626
ENSG00000060138	YBX3	Y-box binding protein 3	7.05019	7.06034	0.0101467	0.978813	0.155227
ENSG00000060140	STYK1	serine/threonine/tyrosine kinase 1	5.29966	5.42399	0.124327	0.621508	0.133217
ENSG00000060237	WNK1	WNK lysine deficient protein kinase 1	6.68354	6.74709	0.0635533	0.885988	0.197121
ENSG00000060339	CCAR1	cell division cycle and apoptosis regulator 1	5.84978	5.86181	0.0120252	0.965615	0.114282
ENSG00000060491	OGFR	opioid growth factor receptor	3.94565	3.95843	0.0127827	0.982122	0.235395
ENSG00000060642	PIGV	phosphatidylinositol glycan anchor biosynthesis class V	3.7439	3.75115	0.0072419	0.987187	0.19573
ENSG00000060656	PTPRU	protein tyrosine phosphatase receptor type U	-0.441737	-0.215109	0.226628	0.890673	0.72449
ENSG00000060688	SNRNP40	small nuclear ribonucleoprotein U5 subunit 40	4.6062	4.73987	0.133675	0.652972	0.15632
ENSG00000060749	QSER1	glutamine and serine rich 1	7.54931	7.81445	0.265137	0.298313	0.148331
ENSG00000060762	MPC1	mitochondrial pyruvate carrier 1	3.49272	3.72186	0.229137	0.450261	0.171182
ENSG00000060971	ACAA1	acetyl-CoA acyltransferase 1	2.85803	2.80784	-0.050197	0.921964	0.21525
ENSG00000060982	BCAT1	branched chain amino acid transaminase 1	9.82905	10.2844	0.455359	0.0680374	0.141032
ENSG00000061273	HDAC7	histone deacetylase 7	5.11202	4.80266	-0.309365	0.189416	0.138669
ENSG00000061656	SPAG4	sperm associated antigen 4	2.4154	2.26318	-0.15222	0.782453	0.270775
ENSG00000061676	NCKAP1	NCK associated protein 1	7.98867	8.36215	0.373478	0.114293	0.136508
ENSG00000061794	MRPS35	mitochondrial ribosomal protein S35	6.3441	6.56777	0.223668	0.265639	0.117457
ENSG00000061936	SFSWAP	splicing factor SWAP	4.63281	4.46763	-0.16518	0.46678	0.127767
ENSG00000061938	TNK2	tyrosine kinase non receptor 2	3.95806	3.65068	-0.307382	0.383202	0.202615
ENSG00000061987	MON2	MON2 homolog, regulator of endosome-to-Golgi trafficking	6.12044	6.32146	0.20102	0.391704	0.134708
ENSG00000062194	GPBP1	GC-rich promoter binding protein 1	6.40168	6.6505	0.248827	0.194187	0.112677
ENSG00000062282	DGAT2	diacylglycerol O-acyltransferase 2	1.05979	1.02934	-0.0304492	0.968695	0.318575
ENSG00000062370	ZNF112	zinc finger protein 112	4.93285	4.73733	-0.195521	0.355046	0.122029
ENSG00000062485	CS	citrate synthase	5.94668	5.74607	-0.200608	0.537737	0.177916
ENSG00000062598	ELMO2	engulfment and cell motility 2	4.92568	4.90419	-0.0214918	0.952258	0.148844
ENSG00000062650	WAPL	WAPL cohesin release factor	6.75657	6.86637	0.109807	0.608893	0.114053
ENSG00000062716	VMP1	vacuole membrane protein 1	8.31308	8.51679	0.203719	0.43592	0.147914
ENSG00000062725	APPBP2	amyloid beta precursor protein binding protein 2	7.43517	7.43715	0.0019785	0.994827	0.114096
ENSG00000062822	POLD1	DNA polymerase delta 1, catalytic subunit	4.23863	4.14146	-0.0971713	0.763005	0.159607
ENSG00000063046	EIF4B	eukaryotic translation initiation factor 4B	7.55819	7.50703	-0.0511638	0.851214	0.125777
ENSG00000063169	BICRA	BRD4 interacting chromatin remodeling complex associated protein	1.73497	0.718519	-1.01646	0.116544	0.374022
ENSG00000063176	SPHK2	sphingosine kinase 2	2.60258	2.27317	-0.329411	0.478488	0.260103
ENSG00000063177	RPL18	ribosomal protein L18	4.29503	4.35044	0.0554087	0.90649	0.204581
ENSG00000063241	ISOC2	isochorismatase domain containing 2	5.96741	5.63315	-0.334259	0.143771	0.133961
ENSG00000063244	U2AF2	U2 small nuclear RNA auxiliary factor 2	6.25223	6.0421	-0.210135	0.407698	0.145179
ENSG00000063245	EPN1	epsin 1	4.7904	4.77812	-0.0122746	0.976053	0.165238
ENSG00000063322	MED29	mediator complex subunit 29	5.85803	5.63197	-0.226058	0.283199	0.12284
ENSG00000063438	AHRR	aryl hydrocarbon receptor repressor	0.546779	0.443089	-0.10369	0.889909	0.330132
ENSG00000063587	ZNF275	zinc finger protein 275	4.23816	4.66902	0.430862	0.123699	0.162018
ENSG00000063601	MTMR1	myotubularin related protein 1	4.12538	4.53435	0.408966	0.12548	0.154697
ENSG00000063660	GPC1	glypican 1	6.57524	6.42682	-0.148419	0.522512	0.127715
ENSG00000063761	ADCK1	aarF domain containing kinase 1	1.47058	0.650011	-0.820571	0.134025	0.319559
ENSG00000063854	HAGH	hydroxyacylglutathione hydrolase	2.67011	2.25851	-0.4116	0.312522	0.236633
ENSG00000063978	RNF4	ring finger protein 4	4.68676	4.84353	0.156774	0.527279	0.136219
ENSG00000064012	CASP8	caspase 8	4.84525	4.72685	-0.118404	0.608857	0.122929
ENSG00000064042	LIMCH1	LIM and calponin homology domains 1	5.4812	5.26313	-0.21807	0.392403	0.146387
ENSG00000064102	INTS13	integrator complex subunit 13	5.46426	5.66098	0.196722	0.342325	0.119841
ENSG00000064115	TM7SF3	transmembrane 7 superfamily member 3	5.22501	5.31454	0.0895364	0.715913	0.124725
ENSG00000064199	SPA17	sperm autoantigenic protein 17	0.59516	1.68927	1.09411	0.0639913	0.331102
ENSG00000064225	ST3GAL6	ST3 beta-galactoside alpha-2,3-sialyltransferase 6	5.53072	5.72817	0.197448	0.455454	0.149415
ENSG00000064309	CDON	cell adhesion associated, oncogene regulated	0.860378	1.02234	0.161965	0.805218	0.315807
ENSG00000064313	TAF2	TATA-box binding protein associated factor 2	6.66147	6.87792	0.216449	0.236234	0.107141
ENSG00000064393	HIPK2	homeodomain interacting protein kinase 2	5.48404	5.60274	0.118702	0.797901	0.224218
ENSG00000064419	TNPO3	transportin 3	4.92501	4.80017	-0.124832	0.638961	0.139924
ENSG00000064490	RFXANK	regulatory factor X associated ankyrin containing protein	4.70347	4.35824	-0.345223	0.183613	0.152879
ENSG00000064545	TMEM161A	transmembrane protein 161A	3.08847	2.8544	-0.234073	0.557572	0.216812
ENSG00000064601	CTSA	cathepsin A	4.87011	4.81991	-0.050202	0.904386	0.182147
ENSG00000064607	SUGP2	SURP and G-patch domain containing 2	5.30785	5.59733	0.289474	0.216836	0.137576
ENSG00000064651	SLC12A2	solute carrier family 12 member 2	7.38234	7.7339	0.35156	0.213969	0.166048
ENSG00000064652	SNX24	sorting nexin 24	4.19281	4.08773	-0.10508	0.723885	0.150242
ENSG00000064666	CNN2	calponin 2	6.07908	6.00225	-0.076831	0.807769	0.152269
ENSG00000064687	ABCA7	ATP binding cassette subfamily A member 7	1.51416	0.891879	-0.622285	0.22333	0.300243
ENSG00000064692	SNCAIP	synuclein alpha interacting protein	1.50812	1.65191	0.143791	0.811887	0.290775
ENSG00000064703	DDX20	DEAD-box helicase 20	6.13076	6.45102	0.320255	0.116565	0.117899
ENSG00000064726	BTBD1	BTB domain containing 1	7.97053	8.1744	0.203867	0.327992	0.120648
ENSG00000064763	FAR2	fatty acyl-CoA reductase 2	5.98267	6.03139	0.0487228	0.852255	0.120262
ENSG00000064932	SBNO2	strawberry notch homolog 2	3.97328	4.11643	0.143152	0.811708	0.289029
ENSG00000064933	PMS1	PMS1 homolog 1, mismatch repair system component	5.60807	5.73932	0.131244	0.553886	0.120667
ENSG00000064961	HMG20B	high mobility group 20B	6.68669	6.37811	-0.308581	0.186369	0.137445
ENSG00000064989	CALCRL	calcitonin receptor like receptor	9.87523	10.1614	0.286218	0.24974	0.145754
ENSG00000064995	TAF11	TATA-box binding protein associated factor 11	5.60333	5.68007	0.0767372	0.805903	0.149942
ENSG00000064999	ANKS1A	ankyrin repeat and sterile alpha motif domain containing 1A	3.82474	3.45919	-0.365549	0.225734	0.17721
ENSG00000065000	AP3D1	adaptor related protein complex 3 subunit delta 1	5.92153	5.86749	-0.0540403	0.881028	0.160465
ENSG00000065029	ZNF76	zinc finger protein 76	3.51337	3.22048	-0.292883	0.384097	0.193589
ENSG00000065054	NHERF2	NHERF family PDZ scaffold protein 2	6.19114	5.83189	-0.359249	0.147316	0.145517
ENSG00000065057	NTHL1	nth like DNA glycosylase 1	4.57308	4.17736	-0.395725	0.143438	0.158506
ENSG00000065060	BLTP3A	bridge-like lipid transfer protein family member 3A	5.09348	5.29225	0.198774	0.495975	0.161971
ENSG00000065135	GNAI3	G protein subunit alpha i3	8.61168	8.98313	0.371456	0.0991002	0.129261
ENSG00000065150	IPO5	importin 5	7.80602	8.15865	0.352629	0.0687399	0.109513
ENSG00000065154	OAT	ornithine aminotransferase	8.01229	8.29998	0.287689	0.261177	0.149769
ENSG00000065183	WDR3	WD repeat domain 3	5.69553	5.90646	0.210934	0.336613	0.126822
ENSG00000065243	PKN2	protein kinase N2	6.96231	7.26325	0.30094	0.367551	0.192263
ENSG00000065268	WDR18	WD repeat domain 18	5.0473	4.62447	-0.422821	0.129831	0.162547
ENSG00000065308	TRAM2	translocation associated membrane protein 2	7.3919	7.26503	-0.126872	0.759188	0.205145
ENSG00000065328	MCM10	minichromosome maintenance 10 replication initiation factor	4.7384	5.01883	0.280431	0.202223	0.128981
ENSG00000065357	DGKA	diacylglycerol kinase alpha	4.39888	4.00923	-0.389652	0.161238	0.16362
ENSG00000065413	ANKRD44	ankyrin repeat domain 44	2.50021	2.54124	0.0410333	0.943185	0.240132
ENSG00000065427	KARS1	lysyl-tRNA synthetase 1	5.05303	4.99647	-0.0565659	0.816889	0.11763
ENSG00000065457	ADAT1	adenosine deaminase tRNA specific 1	4.0004	4.28009	0.279685	0.318362	0.162625
ENSG00000065485	PDIA5	protein disulfide isomerase family A member 5	3.56044	3.63292	0.0724823	0.815295	0.149405
ENSG00000065491	TBC1D22B	TBC1 domain family member 22B	3.67402	3.782	0.10798	0.790289	0.197634
ENSG00000065518	NDUFB4	NADH:ubiquinone oxidoreductase subunit B4	4.36722	3.5686	-0.798615	0.098317	0.276909
ENSG00000065526	SPEN	spen family transcriptional repressor	5.65494	5.7778	0.12286	0.726891	0.17769
ENSG00000065534	MYLK	myosin light chain kinase	2.6006	2.66378	0.0631762	0.903774	0.227963
ENSG00000065548	ZC3H15	zinc finger CCCH-type containing 15	6.81555	7.12885	0.3133	0.176102	0.136293
ENSG00000065559	MAP2K4	mitogen-activated protein kinase kinase 4	5.83398	5.85329	0.0193145	0.948821	0.124999
ENSG00000065600	PACC1	proton activated chloride channel 1	5.65825	5.6926	0.0343443	0.901178	0.120399
ENSG00000065613	SLK	STE20 like kinase	7.25107	7.67134	0.420272	0.104845	0.148826
ENSG00000065615	CYB5R4	cytochrome b5 reductase 4	4.39811	4.56187	0.163758	0.545811	0.148035
ENSG00000065618	COL17A1	collagen type XVII alpha 1 chain	0.891613	1.59687	0.705252	0.303214	0.397695
ENSG00000065621	GSTO2	glutathione S-transferase omega 2	1.83687	2.3044	0.467529	0.261074	0.243315
ENSG00000065665	SEC61A2	SEC61 translocon subunit alpha 2	2.34464	2.34812	0.00348813	0.99498	0.208294
ENSG00000065717	TLE2	TLE family member 2, transcriptional corepressor	2.36507	2.51274	0.147665	0.800778	0.28273
ENSG00000065802	ASB1	ankyrin repeat and SOCS box containing 1	4.59049	4.73305	0.142565	0.574238	0.137103
ENSG00000065809	FAM107B	family with sequence similarity 107 member B	8.33239	8.21951	-0.112874	0.54569	0.102004
ENSG00000065833	ME1	malic enzyme 1	5.60686	5.8659	0.259044	0.388945	0.172874
ENSG00000065882	TBC1D1	TBC1 domain family member 1	4.88594	4.83815	-0.0477921	0.894326	0.156543
ENSG00000065883	CDK13	cyclin dependent kinase 13	6.27191	6.45811	0.186202	0.340593	0.112859
ENSG00000065911	MTHFD2	methylenetetrahydrofolate dehydrogenase (NADP+ dependent) 2, methenyltetrahydrofolate cyclohydrolase	6.14347	6.89669	0.753223	0.0105575	0.149969
ENSG00000065923	SLC9A7	solute carrier family 9 member A7	4.57639	4.62315	0.0467598	0.898779	0.159469
ENSG00000065970	FOXJ2	forkhead box J2	3.49504	3.1521	-0.342943	0.458666	0.261174
ENSG00000065978	YBX1	Y-box binding protein 1	5.33549	5.33063	-0.00486169	0.995092	0.301298
ENSG00000065989	PDE4A	phosphodiesterase 4A	1.24212	1.61995	0.377825	0.468329	0.292983
ENSG00000066027	PPP2R5A	protein phosphatase 2 regulatory subunit B'alpha	5.84974	5.81987	-0.0298666	0.911787	0.114804
ENSG00000066044	ELAVL1	ELAV like RNA binding protein 1	7.11905	7.25719	0.138136	0.498312	0.113166
ENSG00000066056	TIE1	tyrosine kinase with immunoglobulin like and EGF like domains 1	8.21831	8.13277	-0.0855369	0.708171	0.116381
ENSG00000066084	DIP2B	disco interacting protein 2 homolog B	6.66046	6.68415	0.0236852	0.943341	0.138856
ENSG00000066117	SMARCD1	SWI/SNF related, matrix associated, actin dependent regulator of chromatin, subfamily d, member 1	5.22694	5.27192	0.0449867	0.896198	0.149833
ENSG00000066135	KDM4A	lysine demethylase 4A	3.19812	3.47191	0.27379	0.4006	0.186644
ENSG00000066136	NFYC	nuclear transcription factor Y subunit gamma	4.00978	3.73588	-0.273899	0.394404	0.184469
ENSG00000066248	NGEF	neuronal guanine nucleotide exchange factor	1.55227	1.32637	-0.225894	0.763696	0.371705
ENSG00000066279	ASPM	assembly factor for spindle microtubules	7.96228	7.97915	0.0168618	0.960851	0.139079
ENSG00000066322	ELOVL1	ELOVL fatty acid elongase 1	5.61855	5.35746	-0.261086	0.213808	0.123221
ENSG00000066379	POLR1H	RNA polymerase I subunit H	3.13842	3.13099	-0.0074301	0.986465	0.187472
ENSG00000066422	ZBTB11	zinc finger and BTB domain containing 11	6.16635	6.86661	0.70026	0.012901	0.144352
ENSG00000066427	ATXN3	ataxin 3	5.09982	5.34275	0.242929	0.336682	0.146118
ENSG00000066455	GOLGA5	golgin A5	5.76772	5.99453	0.226802	0.226281	0.11012
ENSG00000066557	LRRC40	leucine rich repeat containing 40	6.09318	6.5869	0.493723	0.0802279	0.160156
ENSG00000066583	ISOC1	isochorismatase domain containing 1	4.19582	4.70878	0.512961	0.086435	0.17011
ENSG00000066629	EML1	EMAP like 1	5.53467	5.30994	-0.22473	0.525215	0.194419
ENSG00000066651	TRMT11	tRNA methyltransferase 11 homolog	3.12747	3.3727	0.245222	0.465979	0.189336
ENSG00000066654	THUMPD1	THUMP domain containing 1	6.82625	7.26656	0.44031	0.0383045	0.115877
ENSG00000066697	MSANTD3	Myb/SANT DNA binding domain containing 3	5.86175	6.10422	0.242467	0.240936	0.121363
ENSG00000066735	KIF26A	kinesin family member 26A	2.76631	2.37619	-0.390123	0.389183	0.26048
ENSG00000066739	ATG2B	autophagy related 2B	6.09538	6.41194	0.316559	0.195945	0.143759
ENSG00000066777	ARFGEF1	ADP ribosylation factor guanine nucleotide exchange factor 1	6.79321	6.90091	0.107704	0.646308	0.123316
ENSG00000066827	ZFAT	zinc finger and AT-hook domain containing	3.1792	2.833	-0.346198	0.381508	0.227455
ENSG00000066855	MTFR1	mitochondrial fission regulator 1	5.88329	6.31135	0.428058	0.0951431	0.146559
ENSG00000066926	FECH	ferrochelatase	5.38739	5.5706	0.183215	0.424718	0.130491
ENSG00000066933	MYO9A	myosin IXA	5.8276	5.74146	-0.0861349	0.771426	0.146488
ENSG00000067048	DDX3Y	DEAD-box helicase 3 Y-linked	5.78854	6.44761	0.65907	0.0345405	0.169155
ENSG00000067057	PFKP	phosphofructokinase, platelet	6.51832	6.40935	-0.108966	0.768711	0.183058
ENSG00000067064	IDI1	isopentenyl-diphosphate delta isomerase 1	8.97329	9.24523	0.271939	0.305772	0.154224
ENSG00000067066	SP100	SP100 nuclear antigen	6.54959	6.67365	0.12406	0.513774	0.104738
ENSG00000067082	KLF6	KLF transcription factor 6	7.52818	7.99881	0.470629	0.0412592	0.12624
ENSG00000067113	PLPP1	phospholipid phosphatase 1	5.1685	4.99216	-0.176336	0.453504	0.132818
ENSG00000067167	TRAM1	translocation associated membrane protein 1	8.19393	8.87102	0.677087	0.067935	0.209534
ENSG00000067177	PHKA1	phosphorylase kinase regulatory subunit alpha 1	3.10291	3.1986	0.0956961	0.854261	0.238863
ENSG00000067182	TNFRSF1A	TNF receptor superfamily member 1A	6.16206	5.9585	-0.203564	0.418242	0.143445
ENSG00000067191	CACNB1	calcium voltage-gated channel auxiliary subunit beta 1	1.8623	1.60592	-0.256379	0.641201	0.289099
ENSG00000067208	EVI5	ecotropic viral integration site 5	6.0931	6.35978	0.266681	0.326841	0.157201
ENSG00000067221	STOML1	stomatin like 1	5.0404	4.62284	-0.417565	0.0868232	0.138866
ENSG00000067225	PKM	pyruvate kinase M1/2	6.92215	6.86573	-0.0564255	0.86401	0.15042
ENSG00000067248	DHX29	DExH-box helicase 29	5.7896	6.00448	0.214885	0.28522	0.117244
ENSG00000067334	DNTTIP2	deoxynucleotidyltransferase terminal interacting protein 2	6.71226	7.08006	0.367798	0.0475699	0.10147
ENSG00000067365	METTL22	methyltransferase 22, Kin17 lysine	3.64389	3.47096	-0.172928	0.657952	0.204911
ENSG00000067369	TP53BP1	tumor protein p53 binding protein 1	5.27664	5.75876	0.482123	0.0757594	0.154274
ENSG00000067445	TRO	trophinin	2.16875	2.45183	0.283079	0.723885	0.404621
ENSG00000067533	RRP15	ribosomal RNA processing 15 homolog	6.64309	6.88887	0.245776	0.193338	0.11112
ENSG00000067560	RHOA	ras homolog family member A	8.59806	8.57929	-0.0187625	0.956575	0.142117
ENSG00000067596	DHX8	DEAH-box helicase 8	5.147	5.21225	0.0652481	0.818401	0.136634
ENSG00000067646	ZFY	zinc finger protein Y-linked	5.99273	6.51661	0.523884	0.0587149	0.153505
ENSG00000067704	IARS2	isoleucyl-tRNA synthetase 2, mitochondrial	6.02222	6.08929	0.0670702	0.754328	0.106542
ENSG00000067798	NAV3	neuron navigator 3	5.55906	5.80493	0.245868	0.43592	0.17854
ENSG00000067829	IDH3G	isocitrate dehydrogenase (NAD(+)) 3 non-catalytic subunit gamma	3.86441	3.36243	-0.501981	0.0865797	0.166705
ENSG00000067836	ROGDI	rogdi atypical leucine zipper	0.020531	-0.0488381	-0.0693691	0.964597	0.635046
ENSG00000067900	ROCK1	Rho associated coiled-coil containing protein kinase 1	5.71706	5.69127	-0.0257851	0.934239	0.128156
ENSG00000067955	CBFB	core-binding factor subunit beta	7.6635	8.04277	0.379275	0.132724	0.14723
ENSG00000067992	PDK3	pyruvate dehydrogenase kinase 3	2.6025	2.4127	-0.189807	0.70574	0.25673
ENSG00000068001	HYAL2	hyaluronidase 2	10.1218	9.81475	-0.307089	0.12631	0.116654
ENSG00000068024	HDAC4	histone deacetylase 4	3.06237	2.45395	-0.608429	0.188284	0.271989
ENSG00000068028	RASSF1	Ras association domain family member 1	4.48625	4.89129	0.405038	0.139768	0.160357
ENSG00000068078	FGFR3	fibroblast growth factor receptor 3	2.37414	2.30489	-0.069252	0.900545	0.241606
ENSG00000068079	IFI35	interferon induced protein 35	0.880849	1.20094	0.320086	0.727627	0.464073
ENSG00000068097	HEATR6	HEAT repeat containing 6	4.95766	4.88429	-0.0733749	0.79831	0.139047
ENSG00000068120	COASY	Coenzyme A synthase	3.53365	3.28309	-0.250557	0.484552	0.200009
ENSG00000068137	PLEKHH3	pleckstrin homology, MyTH4 and FERM domain containing H3	2.69674	2.43406	-0.262683	0.512967	0.221396
ENSG00000068305	MEF2A	myocyte enhancer factor 2A	6.91438	7.0234	0.109015	0.655355	0.128375
ENSG00000068308	OTUD5	OTU deubiquitinase 5	4.82067	4.70601	-0.114659	0.711575	0.157693
ENSG00000068323	TFE3	transcription factor binding to IGHM enhancer 3	4.44138	4.70671	0.265324	0.33075	0.157881
ENSG00000068354	TBC1D25	TBC1 domain family member 25	2.84629	2.75452	-0.0917633	0.845205	0.218548
ENSG00000068366	ACSL4	acyl-CoA synthetase long chain family member 4	8.39999	8.95437	0.554379	0.0403029	0.147493
ENSG00000068383	INPP5A	inositol polyphosphate-5-phosphatase A	4.8928	4.6481	-0.244702	0.311192	0.140382
ENSG00000068394	GPKOW	G-patch domain and KOW motifs	2.16616	1.9866	-0.179563	0.732199	0.264365
ENSG00000068400	GRIPAP1	GRIP1 associated protein 1	2.72557	2.59221	-0.133362	0.804672	0.25888
ENSG00000068438	FTSJ1	FtsJ RNA 2'-O-methyltransferase 1	6.05805	5.93363	-0.124416	0.613808	0.130892
ENSG00000068489	PRR11	proline rich 11	7.07335	6.98754	-0.0858092	0.662243	0.102788
ENSG00000068650	ATP11A	ATPase phospholipid transporting 11A	5.53161	5.36907	-0.162546	0.585504	0.160471
ENSG00000068654	POLR1A	RNA polymerase I subunit A	5.35491	5.46704	0.112129	0.790999	0.20583
ENSG00000068697	LAPTM4A	lysosomal protein transmembrane 4 alpha	7.54107	7.50066	-0.0404077	0.867661	0.110078
ENSG00000068724	TTC7A	tetratricopeptide repeat domain 7A	3.62823	3.09076	-0.537467	0.154639	0.221936
ENSG00000068745	IP6K2	inositol hexakisphosphate kinase 2	5.26274	5.45452	0.191782	0.396887	0.129767
ENSG00000068784	SRBD1	S1 RNA binding domain 1	5.20378	4.93517	-0.268613	0.285218	0.1465
ENSG00000068796	KIF2A	kinesin family member 2A	6.51136	6.65435	0.142984	0.501215	0.11771
ENSG00000068878	PSME4	proteasome activator subunit 4	6.89725	7.0582	0.160955	0.452877	0.121006
ENSG00000068885	IFT80	intraflagellar transport 80	4.41914	4.47686	0.0577158	0.88326	0.174935
ENSG00000068903	SIRT2	sirtuin 2	4.67782	4.69727	0.0194477	0.959088	0.155156
ENSG00000068912	ERLEC1	endoplasmic reticulum lectin 1	5.96955	6.11811	0.148563	0.452526	0.111554
ENSG00000068971	PPP2R5B	protein phosphatase 2 regulatory subunit B'beta	4.13527	4.31789	0.182626	0.555138	0.168337
ENSG00000069011	PITX1	paired like homeodomain 1	0.103122	0.517491	0.414369	0.762792	0.679812
ENSG00000069020	MAST4	microtubule associated serine/threonine kinase family member 4	6.8694	6.86323	-0.00616634	0.986341	0.153984
ENSG00000069122	ADGRF5	adhesion G protein-coupled receptor F5	6.86962	6.66988	-0.199739	0.375375	0.129557
ENSG00000069248	NUP133	nucleoporin 133	6.54101	6.51479	-0.0262199	0.902363	0.0932676
ENSG00000069275	NUCKS1	nuclear casein kinase and cyclin dependent kinase substrate 1	8.82512	8.99348	0.168354	0.4197	0.118904
ENSG00000069329	VPS35	VPS35 retromer complex component	7.10627	7.30069	0.194411	0.26917	0.102912
ENSG00000069345	DNAJA2	DnaJ heat shock protein family (Hsp40) member A2	7.77729	7.9467	0.169414	0.38489	0.112158
ENSG00000069399	BCL3	BCL3 transcription coactivator	1.50562	1.04345	-0.462161	0.544375	0.416351
ENSG00000069424	KCNAB2	potassium voltage-gated channel subfamily A regulatory beta subunit 2	1.87458	1.37668	-0.4979	0.363451	0.315534
ENSG00000069493	CLEC2D	C-type lectin domain family 2 member D	2.12811	2.39713	0.26902	0.547354	0.243901
ENSG00000069509	FUNDC1	FUN14 domain containing 1	3.59141	3.43234	-0.159075	0.631354	0.174744
ENSG00000069667	RORA	RAR related orphan receptor A	5.91055	5.91978	0.00923062	0.980998	0.162141
ENSG00000069702	TGFBR3	transforming growth factor beta receptor 3	5.63772	5.47546	-0.162259	0.61323	0.170372
ENSG00000069812	HES2	hes family bHLH transcription factor 2	3.491	3.49438	0.00338752	0.994033	0.174136
ENSG00000069849	ATP1B3	ATPase Na+/K+ transporting subunit beta 3	6.20473	6.41248	0.207749	0.323743	0.121803
ENSG00000069869	NEDD4	NEDD4 E3 ubiquitin protein ligase	7.70963	7.98451	0.274881	0.193508	0.12434
ENSG00000069943	PIGB	phosphatidylinositol glycan anchor biosynthesis class B	3.9532	3.92501	-0.0281858	0.930804	0.133357
ENSG00000069956	MAPK6	mitogen-activated protein kinase 6	7.02422	7.4141	0.389879	0.115024	0.14278
ENSG00000069966	GNB5	G protein subunit beta 5	3.00938	2.64105	-0.368325	0.25347	0.188698
ENSG00000069974	RAB27A	RAB27A, member RAS oncogene family	4.03212	4.1701	0.137983	0.695848	0.181452
ENSG00000069998	HDHD5	haloacid dehalogenase like hydrolase domain containing 5	5.69532	5.57895	-0.116366	0.662148	0.139223
ENSG00000070010	UFD1	ubiquitin recognition factor in ER associated degradation 1	3.5809	3.69837	0.117469	0.726112	0.169202
ENSG00000070018	LRP6	LDL receptor related protein 6	6.95207	7.00116	0.0490872	0.875883	0.140825
ENSG00000070047	PHRF1	PHD and ring finger domains 1	2.90285	3.05017	0.14732	0.678953	0.184925
ENSG00000070061	ELP1	elongator acetyltransferase complex subunit 1	4.87979	5.13662	0.256831	0.350374	0.158668
ENSG00000070081	NUCB2	nucleobindin 2	5.62122	5.57359	-0.0476251	0.846459	0.114546
ENSG00000070087	PFN2	profilin 2	7.69934	7.6957	-0.00363206	0.987187	0.0972687
ENSG00000070214	SLC44A1	solute carrier family 44 member 1	7.41696	7.45824	0.0412809	0.868258	0.112692
ENSG00000070269	TMEM260	transmembrane protein 260	5.09614	5.02932	-0.0668198	0.782266	0.118744
ENSG00000070366	SMG6	SMG6 nonsense mediated mRNA decay factor	4.08637	3.97516	-0.111205	0.780641	0.19631
ENSG00000070367	EXOC5	exocyst complex component 5	7.28014	7.80689	0.526752	0.130808	0.20315
ENSG00000070371	CLTCL1	clathrin heavy chain like 1	2.15991	1.72897	-0.430943	0.308036	0.245713
ENSG00000070404	FSTL3	follistatin like 3	5.64553	5.82134	0.175805	0.538098	0.15603
ENSG00000070413	DGCR2	DiGeorge syndrome critical region gene 2	5.06884	4.96242	-0.106424	0.770797	0.180651
ENSG00000070423	RNF126	ring finger protein 126	4.95258	4.78679	-0.16579	0.577801	0.160512
ENSG00000070444	MNT	MAX network transcriptional repressor	2.6631	1.92679	-0.73631	0.075585	0.235466
ENSG00000070476	ZXDC	ZXD family zinc finger C	4.31371	4.51051	0.196799	0.522465	0.169303
ENSG00000070495	JMJD6	jumonji domain containing 6, arginine demethylase and lysine hydroxylase	4.39902	4.63792	0.238901	0.335539	0.143366
ENSG00000070501	POLB	DNA polymerase beta	4.1607	3.90522	-0.255478	0.333813	0.152915
ENSG00000070526	ST6GALNAC1	ST6 N-acetylgalactosaminide alpha-2,6-sialyltransferase 1	0.696701	0.355986	-0.340716	0.677185	0.425604
ENSG00000070540	WIPI1	WD repeat domain, phosphoinositide interacting 1	4.00459	3.7827	-0.221887	0.349569	0.136856
ENSG00000070610	GBA2	glucosylceramidase beta 2	5.34484	5.32801	-0.0168331	0.963355	0.148264
ENSG00000070614	NDST1	N-deacetylase and N-sulfotransferase 1	5.7596	5.82931	0.0697048	0.878905	0.204095
ENSG00000070718	AP3M2	adaptor related protein complex 3 subunit mu 2	5.2605	5.60168	0.341185	0.145546	0.137464
ENSG00000070756	PABPC1	poly(A) binding protein cytoplasmic 1	8.22276	8.21752	-0.00524074	0.990859	0.193088
ENSG00000070759	TESK2	testis associated actin remodelling kinase 2	1.35543	1.12219	-0.233233	0.696205	0.307178
ENSG00000070761	CFAP20	cilia and flagella associated protein 20	6.88288	6.62769	-0.255185	0.278509	0.137561
ENSG00000070770	CSNK2A2	casein kinase 2 alpha 2	4.90649	5.09281	0.186313	0.577233	0.180217
ENSG00000070778	PTPN21	protein tyrosine phosphatase non-receptor type 21	4.30723	4.88343	0.576204	0.0420491	0.155132
ENSG00000070785	EIF2B3	eukaryotic translation initiation factor 2B subunit gamma	5.01448	5.06455	0.0500649	0.840679	0.116471
ENSG00000070814	TCOF1	treacle ribosome biogenesis factor 1	3.47572	3.77236	0.296637	0.496853	0.242352
ENSG00000070831	CDC42	cell division cycle 42	3.74288	4.05371	0.31083	0.30194	0.174901
ENSG00000070882	OSBPL3	oxysterol binding protein like 3	5.38874	5.47336	0.0846218	0.752243	0.133409
ENSG00000070950	RAD18	RAD18 E3 ubiquitin protein ligase	5.80083	5.80411	0.0032778	0.990999	0.12314
ENSG00000070961	ATP2B1	ATPase plasma membrane Ca2+ transporting 1	6.17816	6.57729	0.399132	0.121383	0.149041
ENSG00000071051	NCK2	NCK adaptor protein 2	4.43313	4.29742	-0.135702	0.680936	0.171159
ENSG00000071054	MAP4K4	mitogen-activated protein kinase kinase kinase kinase 4	7.0405	7.10034	0.0598395	0.835619	0.135873
ENSG00000071073	MGAT4A	alpha-1,3-mannosyl-glycoprotein 4-beta-N-acetylglucosaminyltransferase A	7.28389	7.31409	0.0301919	0.930017	0.141355
ENSG00000071082	RPL31	ribosomal protein L31	6.50055	6.3852	-0.115352	0.627989	0.125413
ENSG00000071127	WDR1	WD repeat domain 1	7.97534	8.16019	0.184847	0.34771	0.113591
ENSG00000071189	SNX13	sorting nexin 13	6.1354	6.28418	0.148778	0.609723	0.154764
ENSG00000071205	ARHGAP10	Rho GTPase activating protein 10	4.26134	3.86926	-0.392074	0.145427	0.157905
ENSG00000071242	RPS6KA2	ribosomal protein S6 kinase A2	6.68716	6.61555	-0.071612	0.792419	0.132043
ENSG00000071243	ING3	inhibitor of growth family member 3	4.26612	4.7018	0.435678	0.126141	0.165308
ENSG00000071246	VASH1	vasohibin 1	5.31018	4.96949	-0.340695	0.204253	0.157479
ENSG00000071282	LMCD1	LIM and cysteine rich domains 1	0.339821	1.01947	0.679648	0.595836	0.685521
ENSG00000071462	BUD23	BUD23 rRNA methyltransferase and ribosome maturation factor	2.42223	2.13091	-0.291322	0.441231	0.213598
ENSG00000071537	SEL1L	SEL1L adaptor subunit of SYVN1 ubiquitin ligase	8.09001	8.28469	0.194682	0.408183	0.134615
ENSG00000071539	TRIP13	thyroid hormone receptor interactor 13	5.07477	5.0262	-0.0485684	0.879403	0.142622
ENSG00000071553	ATP6AP1	ATPase H+ transporting accessory protein 1	7.12562	6.88215	-0.243478	0.454819	0.183808
ENSG00000071564	TCF3	transcription factor 3	5.97635	5.97374	-0.00260651	0.992763	0.113852
ENSG00000071575	TRIB2	tribbles pseudokinase 2	5.03317	4.89366	-0.139513	0.620021	0.14906
ENSG00000071626	DAZAP1	DAZ associated protein 1	6.11322	6.00465	-0.108571	0.649078	0.125601
ENSG00000071655	MBD3	methyl-CpG binding domain protein 3	4.57614	4.38107	-0.195069	0.555337	0.179876
ENSG00000071794	HLTF	helicase like transcription factor	4.8816	5.00648	0.124885	0.676812	0.155651
ENSG00000071859	FAM50A	family with sequence similarity 50 member A	4.2616	4.03972	-0.221884	0.317586	0.128776
ENSG00000071889	FAM3A	FAM3 metabolism regulating signaling molecule A	4.74886	4.49337	-0.255492	0.400247	0.174025
ENSG00000071894	CPSF1	cleavage and polyadenylation specific factor 1	2.89061	2.9553	0.0646854	0.885292	0.19872
ENSG00000071967	CYBRD1	cytochrome b reductase 1	7.08578	7.22997	0.144193	0.576326	0.139212
ENSG00000071994	PDCD2	programmed cell death 2	7.08192	7.03131	-0.0506159	0.854876	0.126913
ENSG00000072041	SLC6A15	solute carrier family 6 member 15	3.23307	3.85049	0.617426	0.0749742	0.196668
ENSG00000072042	RDH11	retinol dehydrogenase 11	8.00456	8.01542	0.0108538	0.967587	0.108594
ENSG00000072062	PRKACA	protein kinase cAMP-activated catalytic subunit alpha	4.22283	4.02596	-0.196866	0.594551	0.197773
ENSG00000072071	ADGRL1	adhesion G protein-coupled receptor L1	1.8696	2.25187	0.382264	0.523236	0.329436
ENSG00000072110	ACTN1	actinin alpha 1	7.20613	7.32317	0.117045	0.705029	0.157831
ENSG00000072121	ZFYVE26	zinc finger FYVE-type containing 26	4.96778	5.11623	0.148448	0.597423	0.150212
ENSG00000072133	RPS6KA6	ribosomal protein S6 kinase A6	-0.553127	0.0869051	0.640032	0.617249	0.678469
ENSG00000072134	EPN2	epsin 2	4.78082	4.87539	0.0945714	0.731741	0.139014
ENSG00000072135	PTPN18	protein tyrosine phosphatase non-receptor type 18	3.31198	3.46332	0.151344	0.770054	0.255234
ENSG00000072163	LIMS2	LIM zinc finger domain containing 2	5.02371	4.59487	-0.428843	0.112635	0.155983
ENSG00000072210	ALDH3A2	aldehyde dehydrogenase 3 family member A2	5.38241	5.62888	0.246475	0.232129	0.121103
ENSG00000072274	TFRC	transferrin receptor	8.59012	8.99877	0.408649	0.0594461	0.120933
ENSG00000072310	SREBF1	sterol regulatory element binding transcription factor 1	3.42211	3.46455	0.0424418	0.923845	0.185734
ENSG00000072315	TRPC5	transient receptor potential cation channel subfamily C member 5	-0.196318	-0.0171426	0.179176	0.869501	0.492627
ENSG00000072364	AFF4	ALF transcription elongation factor 4	7.63777	8.14888	0.51111	0.0451624	0.139509
ENSG00000072401	UBE2D1	ubiquitin conjugating enzyme E2 D1	5.40421	6.2394	0.835193	0.0515761	0.236408
ENSG00000072415	PALS1	protein associated with LIN7 1, MAGUK p55 family member	6.09469	6.44248	0.347797	0.183007	0.153783
ENSG00000072422	RHOBTB1	Rho related BTB domain containing 1	6.48296	6.62417	0.141206	0.514927	0.119559
ENSG00000072501	SMC1A	structural maintenance of chromosomes 1A	5.20211	5.40514	0.203032	0.560214	0.189227
ENSG00000072506	HSD17B10	hydroxysteroid 17-beta dehydrogenase 10	5.64204	5.55442	-0.0876138	0.759188	0.141669
ENSG00000072518	MARK2	microtubule affinity regulating kinase 2	3.79343	3.47314	-0.320292	0.30457	0.18119
ENSG00000072571	HMMR	hyaluronan mediated motility receptor	5.42584	5.37774	-0.0480915	0.901929	0.17024
ENSG00000072609	CHFR	checkpoint with forkhead and ring finger domains	5.36463	5.34123	-0.0233999	0.9383	0.123922
ENSG00000072682	P4HA2	prolyl 4-hydroxylase subunit alpha 2	3.8838	4.27422	0.390416	0.2372	0.193865
ENSG00000072736	NFATC3	nuclear factor of activated T cells 3	3.78313	3.52525	-0.257887	0.479101	0.203818
ENSG00000072756	TRNT1	tRNA nucleotidyl transferase 1	5.95576	6.08814	0.132376	0.52049	0.113437
ENSG00000072778	ACADVL	acyl-CoA dehydrogenase very long chain	6.49309	6.53697	0.0438747	0.913019	0.170496
ENSG00000072786	STK10	serine/threonine kinase 10	4.41869	4.15676	-0.261929	0.367293	0.167253
ENSG00000072803	FBXW11	F-box and WD repeat domain containing 11	6.26435	6.41464	0.150288	0.464806	0.115806
ENSG00000072818	ACAP1	ArfGAP with coiled-coil, ankyrin repeat and PH domains 1	1.27451	1.00656	-0.267948	0.681718	0.338546
ENSG00000072832	CRMP1	collapsin response mediator protein 1	3.68827	3.53225	-0.156022	0.742907	0.238391
ENSG00000072840	EVC	EvC ciliary complex subunit 1	4.2793	4.22655	-0.0527504	0.878693	0.154229
ENSG00000072849	DERL2	derlin 2	6.06199	6.24916	0.187171	0.325932	0.11017
ENSG00000072864	NDE1	nudE neurodevelopment protein 1	4.68473	4.29071	-0.394018	0.179951	0.172966
ENSG00000072954	TMEM38A	transmembrane protein 38A	1.16649	1.24269	0.0761979	0.937498	0.399082
ENSG00000072958	AP1M1	adaptor related protein complex 1 subunit mu 1	4.9315	4.91126	-0.0202338	0.955332	0.149473
ENSG00000073008	PVR	PVR cell adhesion molecule	8.87387	8.99508	0.121212	0.538543	0.107674
ENSG00000073050	XRCC1	X-ray repair cross complementing 1	1.2554	1.05948	-0.19592	0.815295	0.403852
ENSG00000073060	SCARB1	scavenger receptor class B member 1	3.85866	3.62951	-0.229153	0.595319	0.230653
ENSG00000073111	MCM2	minichromosome maintenance complex component 2	3.11309	3.5994	0.486307	0.366262	0.31004
ENSG00000073146	MOV10L1	Mov10 like RNA helicase 1	5.46731	5.18517	-0.282141	0.164426	0.119242
ENSG00000073169	SELENOO	selenoprotein O	4.06827	4.12426	0.0559931	0.882335	0.168474
ENSG00000073331	ALPK1	alpha kinase 1	3.88941	3.457	-0.432407	0.12631	0.16429
ENSG00000073350	LLGL2	LLGL scribble cell polarity complex component 2	1.13386	0.896255	-0.237607	0.721138	0.336884
ENSG00000073417	PDE8A	phosphodiesterase 8A	5.5852	5.78511	0.199914	0.356485	0.125164
ENSG00000073464	CLCN4	chloride voltage-gated channel 4	4.60369	4.74142	0.137733	0.662243	0.165054
ENSG00000073536	NLE1	notchless homolog 1	4.72394	4.66487	-0.0590717	0.852691	0.14607
ENSG00000073578	SDHA	succinate dehydrogenase complex flavoprotein subunit A	3.42069	3.8688	0.44811	0.113284	0.163214
ENSG00000073584	SMARCE1	SWI/SNF related, matrix associated, actin dependent regulator of chromatin, subfamily e, member 1	5.30622	5.38332	0.0771039	0.768234	0.129203
ENSG00000073614	KDM5A	lysine demethylase 5A	6.33172	6.6138	0.28208	0.257478	0.145967
ENSG00000073711	PPP2R3A	protein phosphatase 2 regulatory subunit B''alpha	5.38897	5.39413	0.00516621	0.987856	0.146915
ENSG00000073712	FERMT2	FERM domain containing kindlin 2	8.65329	8.89483	0.241543	0.210284	0.113028
ENSG00000073734	ABCB11	ATP binding cassette subfamily B member 11	1.39624	1.76602	0.369779	0.401243	0.252427
ENSG00000073737	DHRS9	dehydrogenase/reductase 9	1.23883	1.62071	0.381878	0.614571	0.402373
ENSG00000073756	PTGS2	prostaglandin-endoperoxide synthase 2	5.68028	6.56861	0.888323	0.0689541	0.276037
ENSG00000073792	IGF2BP2	insulin like growth factor 2 mRNA binding protein 2	6.21407	6.0124	-0.201669	0.371447	0.129763
ENSG00000073803	MAP3K13	mitogen-activated protein kinase kinase kinase 13	5.48394	5.60507	0.12113	0.624971	0.130829
ENSG00000073849	ST6GAL1	ST6 beta-galactoside alpha-2,6-sialyltransferase 1	7.6739	7.53514	-0.138763	0.553565	0.127465
ENSG00000073905	VDAC1P1	voltage dependent anion channel 1 pseudogene 1	3.66634	3.71315	0.046812	0.934026	0.231593
ENSG00000073910	FRY	FRY microtubule binding protein	6.34778	6.01751	-0.330275	0.136508	0.12948
ENSG00000073921	PICALM	phosphatidylinositol binding clathrin assembly protein	7.21658	7.73076	0.514173	0.0572139	0.149749
ENSG00000073969	NSF	N-ethylmaleimide sensitive factor, vesicle fusing ATPase	5.67239	5.70101	0.0286142	0.932995	0.139492
ENSG00000074054	CLASP1	cytoplasmic linker associated protein 1	5.81954	5.68135	-0.138185	0.638434	0.15465
ENSG00000074071	MRPS34	mitochondrial ribosomal protein S34	6.08918	5.56517	-0.524007	0.0508722	0.147698
ENSG00000074201	CLNS1A	chloride nucleotide-sensitive channel 1A	6.79351	6.55924	-0.234278	0.243005	0.117696
ENSG00000074219	TEAD2	TEA domain transcription factor 2	5.5469	5.43697	-0.109935	0.750479	0.172332
ENSG00000074266	EED	embryonic ectoderm development	3.66621	4.13939	0.473173	0.276668	0.254001
ENSG00000074319	TSG101	tumor susceptibility 101	6.05999	6.14008	0.0800835	0.686995	0.102785
ENSG00000074356	NCBP3	nuclear cap binding subunit 3	4.73951	4.90362	0.164108	0.543612	0.147475
ENSG00000074370	ATP2A3	ATPase sarcoplasmic/endoplasmic reticulum Ca2+ transporting 3	2.58029	1.95323	-0.627064	0.111143	0.226855
ENSG00000074410	CA12	carbonic anhydrase 12	0.725332	0.779319	0.0539867	0.943185	0.315739
ENSG00000074416	MGLL	monoglyceride lipase	6.73696	6.70666	-0.030303	0.907709	0.113022
ENSG00000074527	NTN4	netrin 4	8.35046	8.37263	0.0221792	0.9235	0.0968097
ENSG00000074582	BCS1L	BCS1 homolog, ubiquinol-cytochrome c reductase complex chaperone	3.50639	3.43367	-0.0727193	0.860552	0.188754
ENSG00000074590	NUAK1	NUAK family kinase 1	7.05139	6.82435	-0.227038	0.213566	0.107048
ENSG00000074603	DPP8	dipeptidyl peptidase 8	6.04285	6.00132	-0.0415254	0.880015	0.122567
ENSG00000074621	SLC24A1	solute carrier family 24 member 1	2.79163	2.47426	-0.31737	0.537671	0.281295
ENSG00000074657	ZNF532	zinc finger protein 532	5.87244	5.84059	-0.031851	0.927787	0.145053
ENSG00000074660	SCARF1	scavenger receptor class F member 1	6.47245	6.37757	-0.094881	0.608893	0.0985474
ENSG00000074695	LMAN1	lectin, mannose binding 1	8.57534	8.9399	0.364561	0.0960725	0.125251
ENSG00000074696	HACD3	3-hydroxyacyl-CoA dehydratase 3	8.04046	8.08082	0.0403563	0.872498	0.113243
ENSG00000074755	ZZEF1	zinc finger ZZ-type and EF-hand domain containing 1	5.18788	5.20134	0.0134628	0.976887	0.189181
ENSG00000074800	ENO1	enolase 1	7.99343	8.22058	0.227149	0.208445	0.105895
ENSG00000074842	MYDGF	myeloid derived growth factor	7.92546	7.42761	-0.497848	0.0674422	0.153557
ENSG00000074855	ANO8	anoctamin 8	0.737144	0.0556623	-0.681481	0.360154	0.429451
ENSG00000074935	TUBE1	tubulin epsilon 1	4.48673	4.84463	0.357901	0.304437	0.202397
ENSG00000074966	TXK	TXK tyrosine kinase	0.249972	0.696154	0.446182	0.434383	0.323246
ENSG00000075089	ACTR6	actin related protein 6	4.60821	4.78823	0.180029	0.630665	0.197417
ENSG00000075131	TIPIN	TIMELESS interacting protein	3.4569	3.27694	-0.179965	0.647869	0.207447
ENSG00000075142	SRI	sorcin	5.53139	5.98024	0.448841	0.113964	0.163844
ENSG00000075151	EIF4G3	eukaryotic translation initiation factor 4 gamma 3	5.2479	5.13005	-0.117848	0.668024	0.143255
ENSG00000075188	NUP37	nucleoporin 37	5.66948	5.4095	-0.259982	0.21972	0.12436
ENSG00000075213	SEMA3A	semaphorin 3A	3.15686	2.96412	-0.192743	0.640853	0.217032
ENSG00000075218	GTSE1	G2 and S-phase expressed 1	3.08985	2.93128	-0.158575	0.671573	0.194747
ENSG00000075223	SEMA3C	semaphorin 3C	2.89934	3.18659	0.287249	0.429835	0.206139
ENSG00000075234	TTC38	tetratricopeptide repeat domain 38	5.24408	5.07274	-0.171342	0.449649	0.127756
ENSG00000075239	ACAT1	acetyl-CoA acetyltransferase 1	4.95539	5.19172	0.236332	0.266985	0.124408
ENSG00000075240	GRAMD4	GRAM domain containing 4	3.6111	3.06939	-0.541709	0.106437	0.192695
ENSG00000075275	CELSR1	cadherin EGF LAG seven-pass G-type receptor 1	1.49589	1.42315	-0.0727419	0.938686	0.387877
ENSG00000075292	ZNF638	zinc finger protein 638	7.76269	7.93346	0.170771	0.327692	0.100987
ENSG00000075303	SLC25A40	solute carrier family 25 member 40	4.49872	4.97104	0.472318	0.191921	0.212868
ENSG00000075336	TIMM21	translocase of inner mitochondrial membrane 21	4.8157	4.84472	0.029025	0.915942	0.117062
ENSG00000075391	RASAL2	RAS protein activator like 2	5.38411	5.01811	-0.366002	0.23495	0.180739
ENSG00000075399	VPS9D1	VPS9 domain containing 1	2.85694	2.7636	-0.0933429	0.7795	0.163663
ENSG00000075407	ZNF37A	zinc finger protein 37A	4.88606	5.21509	0.32903	0.180667	0.144721
ENSG00000075413	MARK3	microtubule affinity regulating kinase 3	6.87575	6.86835	-0.00740218	0.97453	0.0943585
ENSG00000075415	SLC25A3	solute carrier family 25 member 3	8.18793	8.24048	0.052545	0.857375	0.134162
ENSG00000075420	FNDC3B	fibronectin type III domain containing 3B	9.21221	9.26857	0.0563575	0.861049	0.146718
ENSG00000075426	FOSL2	FOS like 2, AP-1 transcription factor subunit	7.0162	7.27453	0.258329	0.320847	0.150833
ENSG00000075539	FRYL	FRY like transcription coactivator	7.25047	7.28028	0.0298109	0.93132	0.14156
ENSG00000075568	TMEM131	transmembrane protein 131	4.53017	4.28964	-0.240525	0.524379	0.207728
ENSG00000075618	FSCN1	fascin actin-bundling protein 1	7.81193	7.47986	-0.332067	0.127893	0.126816
ENSG00000075624	ACTB	actin beta	11.5684	11.2736	-0.294815	0.278086	0.15876
ENSG00000075643	MOCOS	molybdenum cofactor sulfurase	1.9332	2.00091	0.0677192	0.885988	0.210032
ENSG00000075651	PLD1	phospholipase D1	5.93563	5.7063	-0.229337	0.302771	0.129205
ENSG00000075702	WDR62	WD repeat domain 62	2.7356	2.10378	-0.631813	0.111143	0.228487
ENSG00000075711	DLG1	discs large MAGUK scaffold protein 1	6.62533	6.40435	-0.220977	0.352961	0.137244
ENSG00000075785	RAB7A	RAB7A, member RAS oncogene family	5.81928	5.76862	-0.0506579	0.855747	0.128086
ENSG00000075790	BCAP29	B cell receptor associated protein 29	3.17228	3.52077	0.348482	0.191835	0.156997
ENSG00000075826	SEC31B	SEC31 homolog B, COPII coat complex component	0.921354	1.22483	0.303473	0.617433	0.321888
ENSG00000075856	SART3	spliceosome associated factor 3, U4/U6 recycling protein	4.75612	4.95306	0.196942	0.458716	0.150071
ENSG00000075914	EXOSC7	exosome component 7	3.21984	3.40868	0.188832	0.565188	0.177775
ENSG00000075945	KIFAP3	kinesin associated protein 3	5.03545	4.82379	-0.21166	0.311134	0.121361
ENSG00000075975	MKRN2	makorin ring finger protein 2	3.86732	4.2092	0.341886	0.207642	0.159055
ENSG00000076003	MCM6	minichromosome maintenance complex component 6	5.38509	5.7051	0.320018	0.120331	0.119116
ENSG00000076043	REXO2	RNA exonuclease 2	7.56935	7.31741	-0.251941	0.249573	0.128247
ENSG00000076053	RBM7	RNA binding motif protein 7	5.36041	6.00987	0.649459	0.0684057	0.201469
ENSG00000076067	RBMS2	RNA binding motif single stranded interacting protein 2	6.38328	6.30045	-0.082827	0.813171	0.168323
ENSG00000076108	BAZ2A	bromodomain adjacent to zinc finger domain 2A	4.94086	4.92374	-0.017127	0.960331	0.140019
ENSG00000076201	PTPN23	protein tyrosine phosphatase non-receptor type 23	3.04483	3.00659	-0.0382451	0.947714	0.242605
ENSG00000076242	MLH1	mutL homolog 1	5.52786	5.70869	0.180834	0.401516	0.123513
ENSG00000076248	UNG	uracil DNA glycosylase	6.34075	6.14757	-0.193173	0.455884	0.146265
ENSG00000076258	FMO4	flavin containing dimethylaniline monoxygenase 4	1.39381	1.55518	0.161375	0.771426	0.27446
ENSG00000076321	KLHL20	kelch like family member 20	5.01377	5.43187	0.418097	0.0915832	0.140903
ENSG00000076344	RGS11	regulator of G protein signaling 11	0.603105	1.60076	0.99765	0.433803	0.721607
ENSG00000076351	SLC46A1	solute carrier family 46 member 1	0.717734	0.0207059	-0.697028	0.248261	0.353897
ENSG00000076356	PLXNA2	plexin A2	7.38791	7.28931	-0.0986041	0.804709	0.191453
ENSG00000076382	SPAG5	sperm associated antigen 5	4.93713	4.95067	0.0135419	0.965791	0.129848
ENSG00000076513	ANKRD13A	ankyrin repeat domain 13A	6.48246	6.61804	0.135582	0.486678	0.108656
ENSG00000076604	TRAF4	TNF receptor associated factor 4	3.77731	4.1017	0.324396	0.306139	0.184075
ENSG00000076650	GPATCH1	G-patch domain containing 1	1.97424	1.67471	-0.299526	0.623922	0.322925
ENSG00000076685	NT5C2	5'-nucleotidase, cytosolic II	4.23277	4.25357	0.0207968	0.959353	0.166974
ENSG00000076706	MCAM	melanoma cell adhesion molecule	10.1372	10.2896	0.152436	0.385965	0.1011
ENSG00000076770	MBNL3	muscleblind like splicing regulator 3	3.55519	3.81723	0.262041	0.436796	0.190527
ENSG00000076924	XAB2	XPA binding protein 2	2.35156	2.6582	0.306637	0.586668	0.303447
ENSG00000076928	ARHGEF1	Rho guanine nucleotide exchange factor 1	3.34423	2.83651	-0.507723	0.206167	0.235438
ENSG00000076944	STXBP2	syntaxin binding protein 2	1.89063	1.33582	-0.554816	0.296018	0.30884
ENSG00000076984	MAP2K7	mitogen-activated protein kinase kinase 7	3.14241	3.36872	0.226312	0.627398	0.245727
ENSG00000077044	DGKD	diacylglycerol kinase delta	2.56186	2.70536	0.143492	0.720865	0.20331
ENSG00000077092	RARB	retinoic acid receptor beta	4.92563	4.96412	0.0384946	0.922473	0.166258
ENSG00000077097	TOP2B	DNA topoisomerase II beta	6.87317	7.14277	0.269598	0.212979	0.12696
ENSG00000077147	TM9SF3	transmembrane 9 superfamily member 3	7.63844	8.1272	0.488759	0.0747279	0.15552
ENSG00000077150	NFKB2	nuclear factor kappa B subunit 2	2.88734	2.70546	-0.181874	0.662825	0.218421
ENSG00000077152	UBE2T	ubiquitin conjugating enzyme E2 T	4.88443	4.64283	-0.241597	0.423985	0.171764
ENSG00000077157	PPP1R12B	protein phosphatase 1 regulatory subunit 12B	2.28971	2.32619	0.0364815	0.968379	0.374256
ENSG00000077232	DNAJC10	DnaJ heat shock protein family (Hsp40) member C10	8.36881	8.52876	0.159944	0.447071	0.118707
ENSG00000077235	GTF3C1	general transcription factor IIIC subunit 1	5.04501	5.46238	0.417369	0.2372	0.207245
ENSG00000077238	IL4R	interleukin 4 receptor	5.51905	5.63357	0.114519	0.70253	0.153489
ENSG00000077254	USP33	ubiquitin specific peptidase 33	6.89873	7.23955	0.340819	0.174094	0.147675
ENSG00000077312	SNRPA	small nuclear ribonucleoprotein polypeptide A	5.55542	5.23865	-0.316764	0.273063	0.168754
ENSG00000077348	EXOSC5	exosome component 5	3.66315	3.05088	-0.612276	0.0639746	0.18497
ENSG00000077380	DYNC1I2	dynein cytoplasmic 1 intermediate chain 2	4.74305	5.00858	0.265533	0.31452	0.153266
ENSG00000077454	LRCH4	leucine rich repeats and calponin homology domain containing 4	2.70266	2.18637	-0.516291	0.296419	0.287714
ENSG00000077458	FAM76B	family with sequence similarity 76 member B	4.86144	5.51387	0.652436	0.0823033	0.213459
ENSG00000077463	SIRT6	sirtuin 6	3.87282	3.57158	-0.301241	0.330424	0.179158
ENSG00000077514	POLD3	DNA polymerase delta 3, accessory subunit	4.64348	4.56617	-0.0773049	0.736684	0.115835
ENSG00000077522	ACTN2	actinin alpha 2	2.17167	2.35401	0.182344	0.726005	0.262554
ENSG00000077549	CAPZB	capping actin protein of muscle Z-line subunit beta	6.29	6.0351	-0.254903	0.226942	0.124008
ENSG00000077585	GPR137B	G protein-coupled receptor 137B	4.00742	3.71305	-0.294366	0.36271	0.186254
ENSG00000077616	NAALAD2	N-acetylated alpha-linked acidic dipeptidase 2	1.27239	2.46381	1.19142	0.0682886	0.369405
ENSG00000077684	JADE1	jade family PHD finger 1	5.60964	5.96247	0.352823	0.118648	0.130599
ENSG00000077713	SLC25A43	solute carrier family 25 member 43	5.23793	5.44821	0.210287	0.383896	0.138938
ENSG00000077721	UBE2A	ubiquitin conjugating enzyme E2 A	7.12365	7.09108	-0.0325711	0.913397	0.126826
ENSG00000077782	FGFR1	fibroblast growth factor receptor 1	4.90037	4.97777	0.0774062	0.815306	0.159624
ENSG00000078018	MAP2	microtubule associated protein 2	7.03832	7.21175	0.173425	0.399378	0.117917
ENSG00000078043	PIAS2	protein inhibitor of activated STAT 2	5.10028	5.13697	0.0366957	0.923964	0.160991
ENSG00000078061	ARAF	A-Raf proto-oncogene, serine/threonine kinase	4.41546	4.03206	-0.383407	0.149228	0.156105
ENSG00000078070	MCCC1	methylcrotonyl-CoA carboxylase subunit 1	4.33845	3.81116	-0.527295	0.0677548	0.162908
ENSG00000078081	LAMP3	lysosomal associated membrane protein 3	4.36999	4.39249	0.0225012	0.950567	0.150837
ENSG00000078114	NEBL	nebulette	3.44865	3.52505	0.0763991	0.861049	0.198926
ENSG00000078124	ACER3	alkaline ceramidase 3	6.38967	6.44289	0.0532201	0.846103	0.127693
ENSG00000078140	UBE2K	ubiquitin conjugating enzyme E2 K	6.16595	6.40773	0.241783	0.374808	0.156705
ENSG00000078142	PIK3C3	phosphatidylinositol 3-kinase catalytic subunit type 3	5.30245	5.4009	0.0984486	0.706126	0.133341
ENSG00000078177	N4BP2	NEDD4 binding protein 2	5.02789	5.28642	0.25853	0.372108	0.166514
ENSG00000078237	TIGAR	TP53 induced glycolysis regulatory phosphatase	4.15524	4.45518	0.299939	0.288973	0.16455
ENSG00000078246	TULP3	TUB like protein 3	3.61532	3.67796	0.0626487	0.865591	0.168703
ENSG00000078269	SYNJ2	synaptojanin 2	7.25318	7.211	-0.0421726	0.88262	0.127175
ENSG00000078304	PPP2R5C	protein phosphatase 2 regulatory subunit B'gamma	6.1019	6.13656	0.0346642	0.897194	0.116436
ENSG00000078369	GNB1	G protein subunit beta 1	7.93964	7.94669	0.0070519	0.97985	0.114409
ENSG00000078401	EDN1	endothelin 1	10.5188	10.5233	0.00458974	0.985852	0.108965
ENSG00000078403	MLLT10	MLLT10 histone lysine methyltransferase DOT1L cofactor	5.37975	5.40652	0.0267718	0.938954	0.143889
ENSG00000078596	ITM2A	integral membrane protein 2A	7.82619	7.86186	0.035673	0.91728	0.146222
ENSG00000078618	NRDC	nardilysin convertase	5.43688	5.2964	-0.140481	0.543612	0.126227
ENSG00000078668	VDAC3	voltage dependent anion channel 3	7.28204	7.14313	-0.138904	0.503372	0.115074
ENSG00000078674	PCM1	pericentriolar material 1	6.68204	6.93379	0.251747	0.237838	0.125218
ENSG00000078687	TNRC6C	trinucleotide repeat containing adaptor 6C	3.62007	2.92569	-0.69438	0.0614377	0.207692
ENSG00000078699	CBFA2T2	CBFA2/RUNX1 partner transcriptional co-repressor 2	3.6282	3.40211	-0.226082	0.508433	0.18915
ENSG00000078747	ITCH	itchy E3 ubiquitin protein ligase	6.65551	6.71336	0.0578437	0.831744	0.12883
ENSG00000078804	TP53INP2	tumor protein p53 inducible nuclear protein 2	4.64585	4.84024	0.194391	0.658994	0.230886
ENSG00000078808	SDF4	stromal cell derived factor 4	5.667	5.65531	-0.0116942	0.97254	0.138063
ENSG00000078814	MYH7B	myosin heavy chain 7B	-0.0597839	0.510189	0.569973	0.660311	0.679149
ENSG00000078902	TOLLIP	toll interacting protein	3.34153	3.32798	-0.0135497	0.97985	0.219017
ENSG00000078967	UBE2D4	ubiquitin conjugating enzyme E2 D4 (putative)	3.91152	3.74244	-0.169081	0.531535	0.148044
ENSG00000079102	RUNX1T1	RUNX1 partner transcriptional co-repressor 1	4.15817	3.3864	-0.771767	0.0229125	0.178587
ENSG00000079134	THOC1	THO complex subunit 1	4.78844	4.81959	0.0311509	0.944147	0.184907
ENSG00000079150	FKBP7	FKBP prolyl isomerase 7	4.163	4.05561	-0.107388	0.645924	0.1227
ENSG00000079156	OSBPL6	oxysterol binding protein like 6	4.56678	3.93149	-0.635288	0.0432537	0.171809
ENSG00000079246	XRCC5	X-ray repair cross complementing 5	8.52523	8.60933	0.0841045	0.682673	0.10662
ENSG00000079257	LXN	latexin	6.94724	6.50352	-0.443718	0.0669633	0.136308
ENSG00000079277	MKNK1	MAPK interacting serine/threonine kinase 1	4.14223	3.74661	-0.395623	0.126971	0.150768
ENSG00000079308	TNS1	tensin 1	5.83036	5.66194	-0.168428	0.684045	0.214425
ENSG00000079313	REXO1	RNA exonuclease 1 homolog	3.33288	3.20821	-0.124665	0.744199	0.191064
ENSG00000079332	SAR1A	secretion associated Ras related GTPase 1A	7.84696	8.11063	0.263671	0.149941	0.10751
ENSG00000079335	CDC14A	cell division cycle 14A	4.13569	4.19766	0.0619644	0.862429	0.162792
ENSG00000079337	RAPGEF3	Rap guanine nucleotide exchange factor 3	2.89901	2.84845	-0.0505542	0.904112	0.182728
ENSG00000079385	CEACAM1	CEA cell adhesion molecule 1	3.13235	2.61596	-0.516394	0.130248	0.198929
ENSG00000079387	SENP1	SUMO specific peptidase 1	5.64022	5.60071	-0.0395078	0.865952	0.106586
ENSG00000079432	CIC	capicua transcriptional repressor	3.84283	3.96676	0.123932	0.803592	0.239754
ENSG00000079435	LIPE	lipase E, hormone sensitive type	1.66012	0.462293	-1.19782	0.0543815	0.344468
ENSG00000079459	FDFT1	farnesyl-diphosphate farnesyltransferase 1	8.73768	8.57834	-0.159339	0.383385	0.105071
ENSG00000079462	PAFAH1B3	platelet activating factor acetylhydrolase 1b catalytic subunit 3	3.87156	3.45151	-0.420055	0.196672	0.191089
ENSG00000079482	OPHN1	oligophrenin 1	4.51385	4.33384	-0.180007	0.581257	0.175934
ENSG00000079616	KIF22	kinesin family member 22	5.11767	5.15006	0.0323861	0.934239	0.160992
ENSG00000079691	CARMIL1	capping protein regulator and myosin 1 linker 1	2.56502	1.65331	-0.911718	0.0580686	0.266518
ENSG00000079739	PGM1	phosphoglucomutase 1	1.6235	1.57058	-0.0529202	0.932995	0.258548
ENSG00000079785	DDX1	DEAD-box helicase 1	5.82118	6.06596	0.244782	0.203832	0.113018
ENSG00000079805	DNM2	dynamin 2	5.55154	5.36993	-0.181611	0.466945	0.140525
ENSG00000079819	EPB41L2	erythrocyte membrane protein band 4.1 like 2	4.96991	4.89788	-0.0720299	0.852903	0.178288
ENSG00000079841	RIMS1	regulating synaptic membrane exocytosis 1	3.24216	3.46566	0.223496	0.560214	0.208328
ENSG00000079950	STX7	syntaxin 7	6.68751	6.97534	0.287833	0.264114	0.1507
ENSG00000079974	RABL2B	RAB, member of RAS oncogene family like 2B	0.871219	1.02553	0.154315	0.794709	0.287644
ENSG00000079999	KEAP1	kelch like ECH associated protein 1	4.91042	4.97738	0.0669599	0.831486	0.148567
ENSG00000080189	SLC35C2	solute carrier family 35 member C2	4.38671	3.98895	-0.397762	0.161136	0.166937
ENSG00000080200	CRYBG3	crystallin beta-gamma domain containing 3	5.70913	5.99765	0.288521	0.32225	0.168809
ENSG00000080298	RFX3	regulatory factor X3	4.6756	4.47758	-0.198021	0.507544	0.165302
ENSG00000080345	RIF1	replication timing regulatory factor 1	7.53664	8.16898	0.632348	0.0227164	0.145638
ENSG00000080371	RAB21	RAB21, member RAS oncogene family	6.07869	6.50109	0.422396	0.116343	0.155259
ENSG00000080503	SMARCA2	SWI/SNF related, matrix associated, actin dependent regulator of chromatin, subfamily a, member 2	5.30751	5.48068	0.173176	0.471521	0.135074
ENSG00000080546	SESN1	sestrin 1	5.67137	5.98255	0.311188	0.184814	0.138157
ENSG00000080561	MID2	midline 2	6.03202	6.05474	0.0227134	0.939214	0.122609
ENSG00000080603	SRCAP	Snf2 related CREBBP activator protein	2.38905	1.94535	-0.443702	0.275801	0.237788
ENSG00000080608	PUM3	pumilio RNA binding family member 3	5.49906	5.52116	0.0221028	0.950777	0.149107
ENSG00000080802	CNOT4	CCR4-NOT transcription complex subunit 4	4.75685	4.72393	-0.0329107	0.927316	0.149266
ENSG00000080815	PSEN1	presenilin 1	6.34165	6.48366	0.142003	0.515609	0.120529
ENSG00000080819	CPOX	coproporphyrinogen oxidase	3.29637	4.27773	0.981367	0.0495559	0.274596
ENSG00000080822	CLDND1	claudin domain containing 1	6.68786	6.93379	0.245935	0.186621	0.109652
ENSG00000080823	MOK	MOK protein kinase	4.05224	3.98841	-0.0638242	0.827682	0.139372
ENSG00000080824	HSP90AA1	heat shock protein 90 alpha family class A member 1	6.40416	6.93541	0.531252	0.0711447	0.166253
ENSG00000080839	RBL1	RB transcriptional corepressor like 1	5.37257	5.3645	-0.00806781	0.978283	0.120273
ENSG00000080845	DLGAP4	DLG associated protein 4	4.43324	4.31209	-0.121151	0.813353	0.247162
ENSG00000080986	NDC80	NDC80 kinetochore complex component	4.3202	4.54778	0.227585	0.485021	0.181801
ENSG00000081014	AP4E1	adaptor related protein complex 4 subunit epsilon 1	4.91899	5.03836	0.119377	0.678953	0.149797
ENSG00000081019	RSBN1	round spermatid basic protein 1	5.27779	5.70486	0.427072	0.0664772	0.130877
ENSG00000081026	MAGI3	membrane associated guanylate kinase, WW and PDZ domain containing 3	4.50924	4.41241	-0.0968366	0.81079	0.194918
ENSG00000081041	CXCL2	C-X-C motif chemokine ligand 2	3.77995	2.83734	-0.942606	0.0144448	0.198309
ENSG00000081059	TCF7	transcription factor 7	1.11072	1.80723	0.696517	0.126141	0.264244
ENSG00000081087	OSTM1	osteoclastogenesis associated transmembrane protein 1	6.71092	7.18205	0.471127	0.0661609	0.143776
ENSG00000081148	IMPG2	interphotoreceptor matrix proteoglycan 2	2.43768	2.20997	-0.227709	0.626256	0.24653
ENSG00000081154	PCNP	PEST proteolytic signal containing nuclear protein	6.58331	7.00643	0.423119	0.137178	0.166263
ENSG00000081177	EXD2	exonuclease 3'-5' domain containing 2	4.5113	4.58266	0.0713528	0.848231	0.17316
ENSG00000081181	ARG2	arginase 2	2.00442	2.38765	0.383231	0.322399	0.224271
ENSG00000081189	MEF2C	myocyte enhancer factor 2C	6.30855	5.76823	-0.540325	0.0159554	0.115983
ENSG00000081307	UBA5	ubiquitin like modifier activating enzyme 5	5.07608	5.31357	0.237499	0.394414	0.16002
ENSG00000081320	STK17B	serine/threonine kinase 17b	6.43719	6.63265	0.195459	0.327431	0.115497
ENSG00000081377	CDC14B	cell division cycle 14B	0.560452	0.178128	-0.382323	0.567692	0.361679
ENSG00000081386	ZNF510	zinc finger protein 510	6.04395	6.24434	0.200387	0.2381	0.0997321
ENSG00000081665	ZNF506	zinc finger protein 506	5.38019	5.52835	0.148165	0.514927	0.125476
ENSG00000081692	JMJD4	jumonji domain containing 4	4.26375	4.07445	-0.189296	0.509621	0.158682
ENSG00000081721	DUSP12	dual specificity phosphatase 12	4.55062	4.58175	0.0311373	0.936415	0.159795
ENSG00000081760	AACS	acetoacetyl-CoA synthetase	4.34955	4.41247	0.0629202	0.837994	0.144504
ENSG00000081791	DELE1	DAP3 binding cell death enhancer 1	5.45214	5.43007	-0.0220773	0.941929	0.1252
ENSG00000081803	CADPS2	calcium dependent secretion activator 2	6.78377	6.72414	-0.0596372	0.77845	0.104062
ENSG00000081853	PCDHGA2	protocadherin gamma subfamily A, 2	1.73459	1.90245	0.167856	0.747902	0.260121
ENSG00000081870	IFT25	intraflagellar transport 25	4.07691	4.06389	-0.0130158	0.972412	0.153231
ENSG00000081913	PHLPP1	PH domain and leucine rich repeat protein phosphatase 1	4.58158	3.93781	-0.643775	0.03059	0.160906
ENSG00000081923	ATP8B1	ATPase phospholipid transporting 8B1	7.08037	7.37053	0.290161	0.285565	0.158382
ENSG00000082014	SMARCD3	SWI/SNF related, matrix associated, actin dependent regulator of chromatin, subfamily d, member 3	0.490228	0.884061	0.393834	0.711381	0.541365
ENSG00000082068	WDR70	WD repeat domain 70	3.79557	3.25211	-0.543464	0.067935	0.168187
ENSG00000082126	MPP4	MAGUK p55 scaffold protein 4	2.51745	2.04008	-0.477373	0.216836	0.226878
ENSG00000082146	STRADB	STE20 related adaptor beta	3.57036	3.51131	-0.0590499	0.904367	0.214105
ENSG00000082153	BZW1	basic leucine zipper and W2 domains 1	6.10272	6.32683	0.224117	0.408233	0.154997
ENSG00000082212	ME2	malic enzyme 2	5.686	6.08691	0.400908	0.129883	0.154278
ENSG00000082213	C5orf22	chromosome 5 open reading frame 22	5.70171	5.82849	0.126782	0.530875	0.11089
ENSG00000082258	CCNT2	cyclin T2	7.00769	7.50553	0.497839	0.0523771	0.141282
ENSG00000082269	FAM135A	family with sequence similarity 135 member A	5.35906	5.55626	0.197194	0.48324	0.157068
ENSG00000082397	EPB41L3	erythrocyte membrane protein band 4.1 like 3	6.35332	6.69673	0.343404	0.191993	0.154843
ENSG00000082438	COBLL1	cordon-bleu WH2 repeat protein like 1	5.41176	5.60565	0.193886	0.437322	0.141163
ENSG00000082458	DLG3	discs large MAGUK scaffold protein 3	1.12427	1.13575	0.0114824	0.990964	0.428518
ENSG00000082497	SERTAD4	SERTA domain containing 4	3.30459	3.43754	0.132951	0.751277	0.20879
ENSG00000082512	TRAF5	TNF receptor associated factor 5	3.71369	3.8092	0.0955115	0.779518	0.1677
ENSG00000082515	MRPL22	mitochondrial ribosomal protein L22	4.77562	4.54723	-0.228385	0.292783	0.126414
ENSG00000082516	GEMIN5	gem nuclear organelle associated protein 5	5.90037	6.15874	0.258373	0.281965	0.140136
ENSG00000082641	NFE2L1	NFE2 like bZIP transcription factor 1	6.99262	7.35339	0.360775	0.141681	0.143434
ENSG00000082701	GSK3B	glycogen synthase kinase 3 beta	6.7495	6.77245	0.0229436	0.941862	0.129813
ENSG00000082781	ITGB5	integrin subunit beta 5	6.02534	6.31403	0.288693	0.382728	0.190087
ENSG00000082805	ERC1	ELKS/RAB6-interacting/CAST family member 1	5.2172	5.0599	-0.157291	0.537931	0.13955
ENSG00000082898	XPO1	exportin 1	7.55733	7.91888	0.361556	0.0791082	0.116891
ENSG00000082996	RNF13	ring finger protein 13	5.06961	5.20263	0.133017	0.583051	0.130486
ENSG00000083067	TRPM3	transient receptor potential cation channel subfamily M member 3	0.793797	0.646265	-0.147532	0.873696	0.417618
ENSG00000083093	PALB2	partner and localizer of BRCA2	5.71514	5.78094	0.0658028	0.826147	0.142148
ENSG00000083097	DOP1A	DOP1 leucine zipper like protein A	6.07525	6.32769	0.25244	0.251063	0.128848
ENSG00000083099	LYRM2	LYR motif containing 2	5.72306	6.00543	0.282369	0.306546	0.16033
ENSG00000083123	BCKDHB	branched chain keto acid dehydrogenase E1 subunit beta	4.08223	3.92419	-0.158043	0.543612	0.142027
ENSG00000083168	KAT6A	lysine acetyltransferase 6A	5.87483	6.18422	0.309384	0.219164	0.147709
ENSG00000083223	TUT7	terminal uridylyl transferase 7	5.42448	5.57191	0.147432	0.486994	0.118294
ENSG00000083290	ULK2	unc-51 like autophagy activating kinase 2	3.90608	4.15287	0.246782	0.319932	0.143857
ENSG00000083312	TNPO1	transportin 1	9.86202	10.3705	0.508449	0.114555	0.186008
ENSG00000083444	PLOD1	procollagen-lysine,2-oxoglutarate 5-dioxygenase 1	6.55665	6.50552	-0.0511294	0.901772	0.180492
ENSG00000083457	ITGAE	integrin subunit alpha E	4.75747	4.76644	0.00897091	0.979913	0.146823
ENSG00000083520	DIS3	DIS3 homolog, exosome endoribonuclease and 3'-5' exoribonuclease	6.55243	6.94318	0.39075	0.107961	0.139833
ENSG00000083535	PIBF1	progesterone immunomodulatory binding factor 1	4.32954	4.33813	0.00859027	0.977667	0.125119
ENSG00000083544	TDRD3	tudor domain containing 3	4.90415	4.87355	-0.0305959	0.932534	0.147801
ENSG00000083635	NUFIP1	nuclear FMR1 interacting protein 1	2.68879	2.69038	0.00158156	0.998196	0.238781
ENSG00000083642	PDS5B	PDS5 cohesin associated factor B	5.6709	5.868	0.197101	0.451167	0.147649
ENSG00000083720	OXCT1	3-oxoacid CoA-transferase 1	5.27575	5.35346	0.0777105	0.737424	0.116799
ENSG00000083750	RRAGB	Ras related GTP binding B	3.77465	3.44479	-0.329861	0.292783	0.182593
ENSG00000083799	CYLD	CYLD lysine 63 deubiquitinase	6.49578	6.81413	0.318347	0.127971	0.121612
ENSG00000083807	SLC27A5	solute carrier family 27 member 5	1.76921	1.43749	-0.331722	0.507759	0.277022
ENSG00000083812	ZNF324	zinc finger protein 324	4.12414	4.55742	0.433276	0.102475	0.152467
ENSG00000083814	ZNF671	zinc finger protein 671	3.34315	3.58053	0.237386	0.397903	0.16091
ENSG00000083817	ZNF416	zinc finger protein 416	2.65921	2.96854	0.309327	0.432117	0.222965
ENSG00000083828	ZNF586	zinc finger protein 586	4.89508	4.98397	0.0888898	0.670686	0.108681
ENSG00000083838	ZNF446	zinc finger protein 446	1.70154	1.95008	0.24854	0.687438	0.319302
ENSG00000083844	ZNF264	zinc finger protein 264	5.47615	5.9804	0.504245	0.0256621	0.120953
ENSG00000083845	RPS5	ribosomal protein S5	5.05855	4.72164	-0.336909	0.387674	0.224303
ENSG00000083896	YTHDC1	YTH N6-methyladenosine RNA binding protein C1	4.99335	5.37782	0.384468	0.12689	0.146383
ENSG00000083937	CHMP2B	charged multivesicular body protein 2B	6.18081	6.267	0.0861964	0.763696	0.141876
ENSG00000084070	SMAP2	small ArfGAP2	4.43323	4.38247	-0.050757	0.892032	0.163489
ENSG00000084072	PPIE	peptidylprolyl isomerase E	5.54475	5.28839	-0.256362	0.389127	0.171138
ENSG00000084073	ZMPSTE24	zinc metallopeptidase STE24	7.32281	7.64081	0.318003	0.158434	0.132477
ENSG00000084090	STARD7	StAR related lipid transfer domain containing 7	8.20036	8.14722	-0.0531469	0.818401	0.111337
ENSG00000084092	NOA1	nitric oxide associated 1	5.48226	5.38226	-0.0999986	0.683992	0.127272
ENSG00000084093	REST	RE1 silencing transcription factor	6.6528	7.29407	0.641266	0.0235585	0.15037
ENSG00000084112	SSH1	slingshot protein phosphatase 1	5.77362	5.72785	-0.0457789	0.901925	0.161851
ENSG00000084207	GSTP1	glutathione S-transferase pi 1	8.20451	7.52384	-0.680674	0.0409255	0.182079
ENSG00000084234	APLP2	amyloid beta precursor like protein 2	7.59405	7.5801	-0.0139483	0.963355	0.122793
ENSG00000084444	FAM234B	family with sequence similarity 234 member B	3.60621	3.73753	0.131315	0.714995	0.182518
ENSG00000084463	WBP11	WW domain binding protein 11	5.05349	5.00751	-0.0459817	0.919728	0.193466
ENSG00000084623	EIF3I	eukaryotic translation initiation factor 3 subunit I	6.41882	6.34132	-0.077494	0.770284	0.130853
ENSG00000084652	TXLNA	taxilin alpha	6.33113	6.51082	0.179685	0.399378	0.122174
ENSG00000084676	NCOA1	nuclear receptor coactivator 1	4.77284	4.53472	-0.238119	0.450959	0.178257
ENSG00000084693	AGBL5	AGBL carboxypeptidase 5	4.14969	4.26903	0.119347	0.723678	0.170425
ENSG00000084731	KIF3C	kinesin family member 3C	3.16719	3.25456	0.0873647	0.830556	0.192975
ENSG00000084733	RAB10	RAB10, member RAS oncogene family	7.11919	7.66001	0.540817	0.0672286	0.166414
ENSG00000084734	GCKR	glucokinase regulator	0.933288	1.32473	0.391443	0.508412	0.32744
ENSG00000084754	HADHA	hydroxyacyl-CoA dehydrogenase trifunctional multienzyme complex subunit alpha	5.95073	5.89894	-0.0517895	0.845433	0.123572
ENSG00000084764	MAPRE3	microtubule associated protein RP/EB family member 3	1.08711	0.386649	-0.700462	0.277333	0.376528
ENSG00000084774	CAD	carbamoyl-phosphate synthetase 2, aspartate transcarbamylase, and dihydroorotase	4.65878	4.83324	0.17446	0.682892	0.221415
ENSG00000085063	CD59	CD59 molecule (CD59 blood group)	11.2869	11.4448	0.157906	0.360746	0.0995937
ENSG00000085117	CD82	CD82 molecule	1.47296	1.30077	-0.172196	0.822982	0.367565
ENSG00000085185	BCORL1	BCL6 corepressor like 1	1.69717	1.28149	-0.415673	0.474075	0.325581
ENSG00000085224	ATRX	ATRX chromatin remodeler	6.95774	7.16693	0.209189	0.468906	0.162383
ENSG00000085231	AK6	adenylate kinase 6	4.73158	5.01004	0.278461	0.38489	0.184352
ENSG00000085274	MYNN	myoneurin	5.07108	5.52858	0.457496	0.0747279	0.145551
ENSG00000085276	MECOM	MDS1 and EVI1 complex locus	7.4747	7.46012	-0.0145746	0.961808	0.122852
ENSG00000085365	SCAMP1	secretory carrier membrane protein 1	7.4266	7.77969	0.353091	0.317258	0.204759
ENSG00000085377	PREP	prolyl endopeptidase	5.14194	5.00891	-0.133028	0.544932	0.120011
ENSG00000085382	HACE1	HECT domain and ankyrin repeat containing E3 ubiquitin protein ligase 1	4.1681	4.622	0.453899	0.133607	0.176584
ENSG00000085415	SEH1L	SEH1 like nucleoporin	6.80839	6.92145	0.113068	0.590286	0.112647
ENSG00000085433	WDR47	WD repeat domain 47	5.81738	6.30819	0.490801	0.0288335	0.121401
ENSG00000085449	WDFY1	WD repeat and FYVE domain containing 1	8.10307	8.6143	0.511239	0.0485905	0.142349
ENSG00000085491	SLC25A24	solute carrier family 25 member 24	6.91945	7.4435	0.52405	0.12689	0.199429
ENSG00000085511	MAP3K4	mitogen-activated protein kinase kinase kinase 4	4.19266	4.07206	-0.1206	0.706094	0.163287
ENSG00000085563	ABCB1	ATP binding cassette subfamily B member 1	2.71504	3.11918	0.404139	0.392621	0.271389
ENSG00000085644	ZNF213	zinc finger protein 213	1.03398	1.23628	0.202303	0.815306	0.417216
ENSG00000085662	AKR1B1	aldo-keto reductase family 1 member B	6.73348	6.50491	-0.228572	0.345741	0.140071
ENSG00000085719	CPNE3	copine 3	8.12999	8.29652	0.166536	0.483032	0.132564
ENSG00000085721	RRN3	RRN3 homolog, RNA polymerase I transcription factor	5.49195	6.01415	0.522196	0.0509132	0.147256
ENSG00000085733	CTTN	cortactin	5.87323	6.1877	0.314468	0.251639	0.160672
ENSG00000085760	MTIF2	mitochondrial translational initiation factor 2	4.4685	4.52367	0.0551707	0.862321	0.144806
ENSG00000085788	DDHD2	DDHD domain containing 2	6.42867	6.53736	0.108695	0.596099	0.109708
ENSG00000085831	TTC39A	tetratricopeptide repeat domain 39A	0.655807	0.71111	0.0553027	0.950961	0.375075
ENSG00000085832	EPS15	epidermal growth factor receptor pathway substrate 15	7.53353	7.55664	0.023118	0.929057	0.107172
ENSG00000085840	ORC1	origin recognition complex subunit 1	3.63742	3.73267	0.0952498	0.807715	0.188523
ENSG00000085871	MGST2	microsomal glutathione S-transferase 2	6.23209	5.26408	-0.968011	0.00616724	0.177154
ENSG00000085872	CHERP	calcium homeostasis endoplasmic reticulum protein	1.84366	2.05411	0.210453	0.756965	0.337285
ENSG00000085978	ATG16L1	autophagy related 16 like 1	5.47079	5.62644	0.15565	0.466129	0.12025
ENSG00000085982	USP40	ubiquitin specific peptidase 40	5.48565	5.49721	0.0115606	0.966438	0.113397
ENSG00000085998	POMGNT1	protein O-linked mannose N-acetylglucosaminyltransferase 1 (beta 1,2-)	4.83025	4.71198	-0.118268	0.716347	0.165115
ENSG00000085999	RAD54L	RAD54 like	0.2327	0.779437	0.546737	0.447071	0.405842
ENSG00000086015	MAST2	microtubule associated serine/threonine kinase 2	3.5397	3.53744	-0.00225381	0.997087	0.235794
ENSG00000086061	DNAJA1	DnaJ heat shock protein family (Hsp40) member A1	6.46272	6.96362	0.500898	0.0235585	0.117719
ENSG00000086062	B4GALT1	beta-1,4-galactosyltransferase 1	7.15907	7.10739	-0.0516831	0.84548	0.123492
ENSG00000086065	CHMP5	charged multivesicular body protein 5	5.67709	6.32714	0.650054	0.236234	0.32178
ENSG00000086102	NFX1	nuclear transcription factor, X-box binding 1	5.02565	5.05989	0.0342373	0.901772	0.120834
ENSG00000086189	DIMT1	DIM1 rRNA methyltransferase and ribosome maturation factor	4.91755	4.79718	-0.120368	0.676063	0.14963
ENSG00000086200	IPO11	importin 11	7.31146	7.46396	0.1525	0.481485	0.121049
ENSG00000086232	EIF2AK1	eukaryotic translation initiation factor 2 alpha kinase 1	5.04668	5.00493	-0.0417495	0.886166	0.129886
ENSG00000086475	SEPHS1	selenophosphate synthetase 1	4.56429	4.83496	0.270668	0.258804	0.140412
ENSG00000086504	MRPL28	mitochondrial ribosomal protein L28	5.16427	5.08785	-0.0764282	0.806457	0.149707
ENSG00000086544	ITPKC	inositol-trisphosphate 3-kinase C	5.22737	5.43897	0.211602	0.381621	0.139078
ENSG00000086589	RBM22	RNA binding motif protein 22	4.59168	4.64215	0.0504694	0.865362	0.135606
ENSG00000086598	TMED2	transmembrane p24 trafficking protein 2	9.68952	9.7163	0.0267764	0.927316	0.121457
ENSG00000086619	ERO1B	endoplasmic reticulum oxidoreductase 1 beta	4.21197	4.50429	0.292316	0.276668	0.156904
ENSG00000086666	ZFAND6	zinc finger AN1-type containing 6	5.28412	5.57917	0.295048	0.544115	0.265553
ENSG00000086712	TXLNG	taxilin gamma	4.34814	4.60123	0.253094	0.336671	0.1522
ENSG00000086730	LAT2	linker for activation of T cells family member 2	0.852309	0.391313	-0.460995	0.518427	0.393496
ENSG00000086758	HUWE1	HECT, UBA and WWE domain containing E3 ubiquitin protein ligase 1	6.05079	6.18907	0.138271	0.789104	0.251806
ENSG00000086827	ZW10	zw10 kinetochore protein	5.35665	5.48307	0.126415	0.52348	0.108991
ENSG00000086848	ALG9	ALG9 alpha-1,2-mannosyltransferase	3.69327	3.5703	-0.122961	0.758103	0.19795
ENSG00000086991	NOX4	NADPH oxidase 4	4.19565	4.36707	0.171417	0.532101	0.150275
ENSG00000087008	ACOX3	acyl-CoA oxidase 3, pristanoyl	4.22087	4.31466	0.0937862	0.761452	0.153253
ENSG00000087053	MTMR2	myotubularin related protein 2	7.297	7.42352	0.126521	0.543612	0.113654
ENSG00000087074	PPP1R15A	protein phosphatase 1 regulatory subunit 15A	4.88438	5.58167	0.697286	0.026573	0.168745
ENSG00000087076	HSD17B14	hydroxysteroid 17-beta dehydrogenase 14	3.70383	3.02112	-0.682705	0.0747279	0.21693
ENSG00000087077	TRIP6	thyroid hormone receptor interactor 6	7.85012	7.33916	-0.510963	0.0412742	0.137202
ENSG00000087085	ACHE	acetylcholinesterase (Yt blood group)	0.270803	0.457498	0.186695	0.818401	0.391078
ENSG00000087086	FTL	ferritin light chain	8.73812	7.73045	-1.00767	0.0134883	0.208878
ENSG00000087087	SRRT	serrate, RNA effector molecule	4.00265	3.90889	-0.0937649	0.800121	0.179043
ENSG00000087088	BAX	BCL2 associated X, apoptosis regulator	4.65727	4.59273	-0.0645355	0.873456	0.182058
ENSG00000087095	NLK	nemo like kinase	6.15354	6.31654	0.163005	0.385965	0.108119
ENSG00000087111	PIGS	phosphatidylinositol glycan anchor biosynthesis class S	5.31261	5.35287	0.0402611	0.901929	0.142468
ENSG00000087152	ATXN7L3	ataxin 7 like 3	4.59866	4.79199	0.193327	0.419423	0.136471
ENSG00000087157	PGS1	phosphatidylglycerophosphate synthase 1	5.23391	4.93697	-0.296932	0.165321	0.12584
ENSG00000087191	PSMC5	proteasome 26S subunit, ATPase 5	3.95552	4.18302	0.227496	0.395429	0.153591
ENSG00000087206	UIMC1	ubiquitin interaction motif containing 1	5.3451	5.369	0.0238993	0.927983	0.10904
ENSG00000087245	MMP2	matrix metallopeptidase 2	7.60216	7.55635	-0.0458014	0.900362	0.159494
ENSG00000087253	LPCAT2	lysophosphatidylcholine acyltransferase 2	8.64149	8.87621	0.234714	0.263605	0.122642
ENSG00000087263	OGFOD1	2-oxoglutarate and iron dependent oxygenase domain containing 1	6.63915	6.63918	2.8944e-05	0.99989	0.149294
ENSG00000087266	SH3BP2	SH3 domain binding protein 2	5.46016	5.18785	-0.272304	0.226281	0.132234
ENSG00000087269	NOP14	NOP14 nucleolar protein	3.91261	3.84799	-0.064614	0.863587	0.171352
ENSG00000087274	ADD1	adducin 1	6.98782	7.15443	0.166604	0.610927	0.173823
ENSG00000087299	L2HGDH	L-2-hydroxyglutarate dehydrogenase	2.11524	2.33782	0.222586	0.617249	0.235882
ENSG00000087301	TXNDC16	thioredoxin domain containing 16	3.73931	3.7949	0.0555899	0.878484	0.162243
ENSG00000087302	RTRAF	RNA transcription, translation and transport factor	7.15226	6.54211	-0.61015	0.0285258	0.150654
ENSG00000087303	NID2	nidogen 2	3.59723	3.34922	-0.24801	0.615923	0.262017
ENSG00000087338	GMCL1	germ cell-less 1, spermatogenesis associated	4.30138	4.87451	0.573134	0.0570028	0.166781
ENSG00000087365	SF3B2	splicing factor 3b subunit 2	5.24557	5.23292	-0.012651	0.98076	0.217351
ENSG00000087448	KLHL42	kelch like family member 42	6.30079	6.62557	0.324774	0.107961	0.116226
ENSG00000087460	GNAS	GNAS complex locus	8.80835	8.62595	-0.182405	0.400378	0.124275
ENSG00000087470	DNM1L	dynamin 1 like	6.90489	7.22988	0.324997	0.0813168	0.105952
ENSG00000087494	PTHLH	parathyroid hormone like hormone	1.99599	2.39387	0.39788	0.496986	0.325209
ENSG00000087502	ERGIC2	ERGIC and golgi 2	6.00766	6.08717	0.0795102	0.7309	0.116369
ENSG00000087586	AURKA	aurora kinase A	5.16536	4.87172	-0.29364	0.145664	0.118347
ENSG00000087842	PIR	pirin	5.1297	4.92967	-0.200032	0.54379	0.179853
ENSG00000087884	AAMDC	adipogenesis associated Mth938 domain containing	2.90668	2.19256	-0.714122	0.106529	0.254341
ENSG00000087903	RFX2	regulatory factor X2	2.81584	2.30801	-0.507832	0.234132	0.250414
ENSG00000087995	METTL2A	methyltransferase 2A, tRNA N3-cytidine	3.88566	3.88702	0.00135888	0.997675	0.174163
ENSG00000088035	ALG6	ALG6 alpha-1,3-glucosyltransferase	5.22395	5.06666	-0.157294	0.555719	0.145176
ENSG00000088038	CNOT3	CCR4-NOT transcription complex subunit 3	1.44408	1.74689	0.302811	0.664535	0.364984
ENSG00000088179	PTPN4	protein tyrosine phosphatase non-receptor type 4	6.16416	6.08586	-0.0783005	0.788708	0.142314
ENSG00000088205	DDX18	DEAD-box helicase 18	5.55212	5.74506	0.19294	0.403512	0.132197
ENSG00000088247	KHSRP	KH-type splicing regulatory protein	4.70361	4.64543	-0.058178	0.861049	0.151465
ENSG00000088256	GNA11	G protein subunit alpha 11	6.16154	6.02112	-0.140426	0.503181	0.116128
ENSG00000088280	ASAP3	ArfGAP with SH3 domain, ankyrin repeat and PH domain 3	3.86497	3.70962	-0.15535	0.630629	0.170284
ENSG00000088298	EDEM2	ER degradation enhancing alpha-mannosidase like protein 2	5.68679	5.3808	-0.305994	0.263972	0.160097
ENSG00000088305	DNMT3B	DNA methyltransferase 3 beta	2.31967	1.79576	-0.523907	0.22293	0.252601
ENSG00000088320	REM1	RRAD and GEM like GTPase 1	0.227331	0.453767	0.226435	0.786398	0.408045
ENSG00000088325	TPX2	TPX2 microtubule nucleation factor	5.35895	5.30911	-0.049846	0.861049	0.129753
ENSG00000088340	FER1L4	fer-1 like family member 4 (pseudogene)	0.19107	0.411719	0.22065	0.807043	0.43403
ENSG00000088356	PDRG1	p53 and DNA damage regulated 1	3.64837	3.82173	0.173355	0.565532	0.163354
ENSG00000088367	EPB41L1	erythrocyte membrane protein band 4.1 like 1	3.11988	2.94338	-0.176507	0.729419	0.257229
ENSG00000088387	DOCK9	dedicator of cytokinesis 9	6.77325	6.46071	-0.312547	0.160313	0.13094
ENSG00000088448	ANKRD10	ankyrin repeat domain 10	6.14797	6.21326	0.0652861	0.777325	0.113526
ENSG00000088451	TGDS	TDP-glucose 4,6-dehydratase	3.04057	3.85787	0.817299	0.0573715	0.238417
ENSG00000088543	C3orf18	chromosome 3 open reading frame 18	3.15343	2.32599	-0.827435	0.0855143	0.273695
ENSG00000088682	COQ9	coenzyme Q9	5.02697	5.04942	0.0224538	0.946309	0.138611
ENSG00000088727	KIF9	kinesin family member 9	3.82285	3.62759	-0.19526	0.517982	0.166487
ENSG00000088766	CRLS1	cardiolipin synthase 1	4.31822	4.43576	0.117542	0.77703	0.204099
ENSG00000088808	PPP1R13B	protein phosphatase 1 regulatory subunit 13B	3.35442	3.20747	-0.146956	0.741882	0.223847
ENSG00000088812	ATRN	attractin	5.57904	5.55349	-0.0255461	0.958858	0.201463
ENSG00000088826	SMOX	spermine oxidase	2.95449	3.25685	0.302353	0.521407	0.259552
ENSG00000088832	FKBP1A	FKBP prolyl isomerase 1A	8.54356	8.45218	-0.0913725	0.679361	0.114918
ENSG00000088833	NSFL1C	NSFL1 cofactor	4.48475	4.61856	0.133808	0.676063	0.166422
ENSG00000088836	SLC4A11	solute carrier family 4 member 11	2.90803	2.52368	-0.384348	0.377482	0.250507
ENSG00000088854	DNAAF9	dynein axonemal assembly factor 9	5.72651	5.74378	0.0172698	0.950567	0.115807
ENSG00000088876	ZNF343	zinc finger protein 343	2.81952	3.16785	0.348324	0.356126	0.21789
ENSG00000088888	MAVS	mitochondrial antiviral signaling protein	5.32477	5.31176	-0.0130117	0.968695	0.136235
ENSG00000088899	LZTS3	leucine zipper tumor suppressor family member 3	2.66593	3.05018	0.384257	0.301853	0.216158
ENSG00000088930	XRN2	5'-3' exoribonuclease 2	4.96697	5.58887	0.6219	0.0701684	0.194135
ENSG00000088970	KIZ	kizuna centrosomal protein	3.42989	3.28122	-0.148667	0.633377	0.164224
ENSG00000088986	DYNLL1	dynein light chain LC8-type 1	7.49706	7.34293	-0.154131	0.645924	0.176079
ENSG00000089006	SNX5	sorting nexin 5	6.33321	6.43561	0.102397	0.630257	0.112078
ENSG00000089009	RPL6	ribosomal protein L6	4.97053	4.77922	-0.19131	0.454933	0.144582
ENSG00000089022	MAPKAPK5	MAPK activated protein kinase 5	4.65093	4.79934	0.148405	0.652934	0.173484
ENSG00000089048	ESF1	ESF1 nucleolar pre-rRNA processing protein homolog	3.23363	3.64442	0.410789	0.227918	0.200231
ENSG00000089050	RBBP9	RB binding protein 9, serine hydrolase	6.9457	6.97167	0.0259741	0.937087	0.134884
ENSG00000089053	ANAPC5	anaphase promoting complex subunit 5	7.96984	7.82694	-0.142899	0.433059	0.103146
ENSG00000089057	SLC23A2	solute carrier family 23 member 2	5.16079	5.05343	-0.107363	0.807419	0.211573
ENSG00000089060	SLC8B1	solute carrier family 8 member B1	4.06108	3.94467	-0.116413	0.727474	0.168645
ENSG00000089063	TMEM230	transmembrane protein 230	6.55674	6.46747	-0.0892728	0.747902	0.138494
ENSG00000089091	DZANK1	double zinc ribbon and ankyrin repeat domains 1	0.355305	0.30842	-0.0468848	0.968695	0.492316
ENSG00000089094	KDM2B	lysine demethylase 2B	4.76753	4.61804	-0.149494	0.54569	0.135018
ENSG00000089123	TASP1	taspase 1	2.10341	2.4212	0.317784	0.496853	0.259686
ENSG00000089127	OAS1	2'-5'-oligoadenylate synthetase 1	3.92508	3.27192	-0.653154	0.0747279	0.207605
ENSG00000089154	GCN1	GCN1 activator of EIF2AK4	5.58405	5.85271	0.268661	0.30736	0.152805
ENSG00000089157	RPLP0	ribosomal protein lateral stalk subunit P0	7.30863	6.89549	-0.413146	0.147316	0.167342
ENSG00000089159	PXN	paxillin	5.13031	5.18308	0.0527653	0.914998	0.210607
ENSG00000089163	SIRT4	sirtuin 4	0.456032	0.884397	0.428365	0.758927	0.691972
ENSG00000089177	KIF16B	kinesin family member 16B	3.11118	2.87897	-0.232219	0.620487	0.248435
ENSG00000089195	TRMT6	tRNA methyltransferase 6 non-catalytic subunit	3.03503	3.53481	0.499778	0.0879392	0.166731
ENSG00000089220	PEBP1	phosphatidylethanolamine binding protein 1	7.99231	7.81774	-0.174579	0.368421	0.111762
ENSG00000089234	BRAP	BRCA1 associated protein	4.42219	4.5389	0.11671	0.718087	0.164097
ENSG00000089248	ERP29	endoplasmic reticulum protein 29	5.37505	5.4641	0.0890517	0.749884	0.139293
ENSG00000089280	FUS	FUS RNA binding protein	5.00726	5.03668	0.0294169	0.915439	0.117963
ENSG00000089289	IGBP1	immunoglobulin binding protein 1	6.68625	6.4247	-0.261551	0.244435	0.131783
ENSG00000089327	FXYD5	FXYD domain containing ion transport regulator 5	6.15959	5.7808	-0.378791	0.164443	0.160106
ENSG00000089335	ZNF302	zinc finger protein 302	5.04067	5.30548	0.264806	0.318651	0.15405
ENSG00000089351	GRAMD1A	GRAM domain containing 1A	3.40063	3.23975	-0.16088	0.597645	0.162874
ENSG00000089486	CDIP1	cell death inducing p53 target 1	5.11847	5.16483	0.0463604	0.920201	0.196258
ENSG00000089505	CMTM1	CKLF like MARVEL transmembrane domain containing 1	1.02531	1.27831	0.252994	0.671843	0.310914
ENSG00000089597	GANAB	glucosidase II alpha subunit	6.55823	6.57695	0.0187282	0.961647	0.157446
ENSG00000089639	GMIP	GEM interacting protein	2.57374	2.51844	-0.0553045	0.900946	0.193477
ENSG00000089682	RBM41	RNA binding motif protein 41	4.35885	4.67739	0.318542	0.164426	0.134626
ENSG00000089685	BIRC5	baculoviral IAP repeat containing 5	7.28677	7.04215	-0.244621	0.189362	0.10961
ENSG00000089693	MLF2	myeloid leukemia factor 2	6.80622	6.64506	-0.161156	0.544375	0.145193
ENSG00000089723	OTUB2	OTU deubiquitinase, ubiquitin aldehyde binding 2	0.958157	0.902382	-0.0557747	0.944566	0.333037
ENSG00000089737	DDX24	DEAD-box helicase 24	6.91645	7.2732	0.356752	0.0798644	0.115593
ENSG00000089775	ZBTB25	zinc finger and BTB domain containing 25	4.49641	4.43023	-0.0661808	0.832444	0.147841
ENSG00000089818	NECAP1	NECAP endocytosis associated 1	6.10175	6.18041	0.0786599	0.802387	0.151614
ENSG00000089820	ARHGAP4	Rho GTPase activating protein 4	0.841367	0.114618	-0.726749	0.353175	0.451695
ENSG00000089876	DHX32	DEAH-box helicase 32 (putative)	5.71029	5.82823	0.117943	0.543153	0.105829
ENSG00000089902	RCOR1	REST corepressor 1	6.28851	6.44458	0.156072	0.512854	0.131514
ENSG00000089916	GPATCH2L	G-patch domain containing 2 like	6.45503	7.05246	0.597429	0.0200369	0.134008
ENSG00000090006	LTBP4	latent transforming growth factor beta binding protein 4	2.00534	1.60146	-0.403881	0.486132	0.323413
ENSG00000090013	BLVRB	biliverdin reductase B	4.63854	4.09878	-0.539765	0.0498266	0.151376
ENSG00000090020	SLC9A1	solute carrier family 9 member A1	3.04357	2.95321	-0.0903624	0.841476	0.211468
ENSG00000090054	SPTLC1	serine palmitoyltransferase long chain base subunit 1	6.76282	7.23475	0.471924	0.0807836	0.153426
ENSG00000090060	PAPOLA	poly(A) polymerase alpha	7.75939	8.10106	0.341677	0.189362	0.153119
ENSG00000090061	CCNK	cyclin K	4.24847	4.04068	-0.207792	0.481043	0.164834
ENSG00000090097	PCBP4	poly(rC) binding protein 4	4.19604	4.05582	-0.140217	0.745111	0.215629
ENSG00000090238	YPEL3	yippee like 3	3.78587	3.21058	-0.575291	0.0970949	0.19861
ENSG00000090263	MRPS33	mitochondrial ribosomal protein S33	5.81357	5.50086	-0.312709	0.139213	0.123566
ENSG00000090266	NDUFB2	NADH:ubiquinone oxidoreductase subunit B2	5.14162	4.92562	-0.215993	0.377663	0.14082
ENSG00000090273	NUDC	nuclear distribution C, dynein complex regulator	3.31017	3.01766	-0.292507	0.49465	0.237708
ENSG00000090316	MAEA	macrophage erythroblast attacher, E3 ubiquitin ligase	5.14429	5.19586	0.0515724	0.865559	0.138791
ENSG00000090339	ICAM1	intercellular adhesion molecule 1	5.2605	5.6099	0.349397	0.308461	0.199357
ENSG00000090372	STRN4	striatin 4	5.46354	5.50417	0.0406245	0.899174	0.139892
ENSG00000090376	IRAK3	interleukin 1 receptor associated kinase 3	5.61295	5.73625	0.123304	0.571806	0.117798
ENSG00000090432	MUL1	mitochondrial E3 ubiquitin protein ligase 1	4.7193	4.80439	0.085095	0.788048	0.154261
ENSG00000090447	TFAP4	transcription factor AP-4	1.74255	1.54232	-0.200225	0.709718	0.274041
ENSG00000090470	PDCD7	programmed cell death 7	5.06009	5.1102	0.0501151	0.852621	0.123865
ENSG00000090487	SPG21	SPG21 abhydrolase domain containing, maspardin	5.77175	5.55123	-0.220521	0.350037	0.136106
ENSG00000090520	DNAJB11	DnaJ heat shock protein family (Hsp40) member B11	5.55302	5.22845	-0.324569	0.141907	0.129138
ENSG00000090530	P3H2	prolyl 3-hydroxylase 2	1.84495	1.99	0.145058	0.788815	0.263898
ENSG00000090565	RAB11FIP3	RAB11 family interacting protein 3	5.16734	5.00469	-0.162647	0.557572	0.150654
ENSG00000090581	GNPTG	N-acetylglucosamine-1-phosphate transferase subunit gamma	2.92319	3.01893	0.0957393	0.845382	0.228168
ENSG00000090612	ZNF268	zinc finger protein 268	6.10195	6.30651	0.20456	0.355276	0.12775
ENSG00000090615	GOLGA3	golgin A3	6.05765	6.1015	0.0438539	0.879883	0.129321
ENSG00000090621	PABPC4	poly(A) binding protein cytoplasmic 4	6.37815	6.34212	-0.0360312	0.907896	0.1347
ENSG00000090674	MCOLN1	mucolipin TRP cation channel 1	2.52578	2.30451	-0.221265	0.674314	0.273655
ENSG00000090686	USP48	ubiquitin specific peptidase 48	6.01855	6.0343	0.0157523	0.958858	0.124287
ENSG00000090776	EFNB1	ephrin B1	5.73644	5.75504	0.0185974	0.962745	0.161221
ENSG00000090857	PDPR	pyruvate dehydrogenase phosphatase regulatory subunit	4.51132	4.55206	0.0407386	0.914957	0.162167
ENSG00000090861	AARS1	alanyl-tRNA synthetase 1	5.21044	5.20835	-0.00209823	0.995298	0.143127
ENSG00000090863	GLG1	golgi glycoprotein 1	6.34269	6.40011	0.0574197	0.861888	0.150179
ENSG00000090889	KIF4A	kinesin family member 4A	3.49333	3.15421	-0.339124	0.351382	0.210018
ENSG00000090905	TNRC6A	trinucleotide repeat containing adaptor 6A	5.86627	5.98646	0.120191	0.630257	0.131478
ENSG00000090924	PLEKHG2	pleckstrin homology and RhoGEF domain containing G2	4.47198	4.28241	-0.189568	0.633342	0.209357
ENSG00000090932	DLL3	delta like canonical Notch ligand 3	0.941117	1.04448	0.103363	0.924415	0.455713
ENSG00000090971	NAT14	N-acetyltransferase 14 (putative)	4.99854	4.52977	-0.468779	0.114322	0.171385
ENSG00000090975	PITPNM2	phosphatidylinositol transfer protein membrane associated 2	2.97467	2.81545	-0.159225	0.797166	0.299894
ENSG00000090989	EXOC1	exocyst complex component 1	5.97649	6.21178	0.235289	0.341932	0.14324
ENSG00000091009	RBM27	RNA binding motif protein 27	4.97649	5.51706	0.540574	0.128812	0.206994
ENSG00000091039	OSBPL8	oxysterol binding protein like 8	7.74152	8.29572	0.554207	0.105439	0.196741
ENSG00000091073	DTX2	deltex E3 ubiquitin ligase 2	0.0800851	0.485819	0.405734	0.807777	0.804377
ENSG00000091127	PUS7	pseudouridine synthase 7	5.34103	5.28382	-0.0572125	0.869501	0.157264
ENSG00000091128	LAMB4	laminin subunit beta 4	0.822887	1.04564	0.22275	0.767665	0.372358
ENSG00000091129	NRCAM	neuronal cell adhesion molecule	9.00704	9.29829	0.291254	0.250604	0.148493
ENSG00000091136	LAMB1	laminin subunit beta 1	8.38268	8.37055	-0.0121319	0.968521	0.125333
ENSG00000091137	SLC26A4	solute carrier family 26 member 4	1.19328	0.925142	-0.268135	0.718877	0.377904
ENSG00000091140	DLD	dihydrolipoamide dehydrogenase	5.77557	6.283	0.507437	0.093738	0.172734
ENSG00000091157	WDR7	WD repeat domain 7	4.8551	4.55242	-0.302677	0.350356	0.186974
ENSG00000091164	TXNL1	thioredoxin like 1	6.20824	5.94015	-0.268095	0.236674	0.132848
ENSG00000091317	CMTM6	CKLF like MARVEL transmembrane domain containing 6	8.95425	9.10484	0.15059	0.473041	0.117758
ENSG00000091409	ITGA6	integrin subunit alpha 6	6.75744	6.84289	0.0854537	0.726873	0.12349
ENSG00000091428	RAPGEF4	Rap guanine nucleotide exchange factor 4	2.753	2.53494	-0.218067	0.617988	0.231696
ENSG00000091436	MAP3K20	mitogen-activated protein kinase kinase kinase 20	5.7115	5.84391	0.132406	0.580928	0.12923
ENSG00000091483	FH	fumarate hydratase	6.70992	6.77244	0.0625213	0.837978	0.143533
ENSG00000091490	SEL1L3	SEL1L family member 3	6.90252	6.95184	0.049317	0.828776	0.108147
ENSG00000091527	CDV3	CDV3 homolog	8.83575	9.20826	0.372516	0.0386377	0.0981924
ENSG00000091542	ALKBH5	alkB homolog 5, RNA demethylase	6.36197	6.42504	0.0630731	0.850169	0.154272
ENSG00000091592	NLRP1	NLR family pyrin domain containing 1	4.56204	4.66783	0.105794	0.738723	0.15951
ENSG00000091622	PITPNM3	PITPNM family member 3	3.01422	2.94626	-0.0679593	0.894206	0.221956
ENSG00000091640	SPAG7	sperm associated antigen 7	4.69458	4.73082	0.036242	0.931713	0.173103
ENSG00000091651	ORC6	origin recognition complex subunit 6	4.66914	5.05877	0.389624	0.0955102	0.133607
ENSG00000091656	ZFHX4	zinc finger homeobox 4	6.50893	6.61557	0.106639	0.70253	0.142906
ENSG00000091732	ZC3HC1	zinc finger C3HC-type containing 1	5.21361	5.04355	-0.170065	0.458716	0.129585
ENSG00000091844	RGS17	regulator of G protein signaling 17	1.92333	2.55951	0.636182	0.226022	0.308568
ENSG00000091879	ANGPT2	angiopoietin 2	6.57542	6.46693	-0.108489	0.683545	0.137932
ENSG00000091947	TMEM101	transmembrane protein 101	5.76358	5.4808	-0.28278	0.254041	0.145081
ENSG00000091972	CD200	CD200 molecule	4.60162	4.52772	-0.0738989	0.826755	0.160392
ENSG00000091986	CCDC80	coiled-coil domain containing 80	4.59935	4.48028	-0.11907	0.736696	0.178449
ENSG00000092010	PSME1	proteasome activator subunit 1	5.70442	4.80331	-0.901114	0.0476775	0.249317
ENSG00000092020	PPP2R3C	protein phosphatase 2 regulatory subunit B''gamma	4.82883	4.889	0.0601712	0.857473	0.153783
ENSG00000092036	HAUS4	HAUS augmin like complex subunit 4	2.72957	2.30262	-0.426943	0.202312	0.196557
ENSG00000092094	OSGEP	O-sialoglycoprotein endopeptidase	4.04669	3.95065	-0.0960415	0.746082	0.148183
ENSG00000092096	SLC22A17	solute carrier family 22 member 17	-0.368842	0.000184269	0.369026	0.811277	0.743848
ENSG00000092098	RNF31	ring finger protein 31	0.236015	0.0721202	-0.163895	0.884569	0.501437
ENSG00000092108	SCFD1	sec1 family domain containing 1	5.01988	5.27692	0.257034	0.335826	0.154351
ENSG00000092140	G2E3	G2/M-phase specific E3 ubiquitin protein ligase	5.2921	5.77694	0.484845	0.2372	0.240751
ENSG00000092148	HECTD1	HECT domain E3 ubiquitin protein ligase 1	7.02525	7.3175	0.292249	0.238401	0.145565
ENSG00000092199	HNRNPC	heterogeneous nuclear ribonucleoprotein C	6.8607	6.85279	-0.00791383	0.978813	0.122963
ENSG00000092201	SUPT16H	SPT16 homolog, facilitates chromatin remodeling subunit	5.58874	5.5921	0.00336109	0.990111	0.115645
ENSG00000092203	TOX4	TOX high mobility group box family member 4	5.89408	5.96516	0.0710708	0.759548	0.115158
ENSG00000092208	GEMIN2	gem nuclear organelle associated protein 2	4.3783	4.3074	-0.0709065	0.837368	0.162294
ENSG00000092330	TINF2	TERF1 interacting nuclear factor 2	4.82276	4.80912	-0.0136414	0.962742	0.118168
ENSG00000092421	SEMA6A	semaphorin 6A	0.412346	0.308908	-0.103439	0.916318	0.418566
ENSG00000092439	TRPM7	transient receptor potential cation channel subfamily M member 7	5.89481	6.11172	0.216907	0.310954	0.124293
ENSG00000092445	TYRO3	TYRO3 protein tyrosine kinase	2.32576	2.51391	0.188147	0.705465	0.254189
ENSG00000092470	WDR76	WD repeat domain 76	5.11543	4.93984	-0.175592	0.378659	0.114744
ENSG00000092531	SNAP23	synaptosome associated protein 23	6.15606	6.47672	0.320656	0.160313	0.134362
ENSG00000092621	PHGDH	phosphoglycerate dehydrogenase	2.24526	2.32872	0.0834583	0.899113	0.28583
ENSG00000092820	EZR	ezrin	5.16338	5.46223	0.298847	0.220306	0.143156
ENSG00000092841	MYL6	myosin light chain 6	8.36743	8.59824	0.230811	0.355046	0.144056
ENSG00000092847	AGO1	argonaute RISC component 1	5.27928	5.36755	0.0882684	0.835265	0.200136
ENSG00000092853	CLSPN	claspin	4.47149	4.48969	0.0181988	0.965615	0.172768
ENSG00000092871	RFFL	ring finger and FYVE like domain containing E3 ubiquitin protein ligase	2.96347	3.12541	0.16194	0.70253	0.217017
ENSG00000092929	UNC13D	unc-13 homolog D	2.50756	2.26176	-0.245805	0.539439	0.218963
ENSG00000092931	MFSD11	major facilitator superfamily domain containing 11	4.93782	4.9602	0.0223731	0.932995	0.109365
ENSG00000092964	DPYSL2	dihydropyrimidinase like 2	8.20132	8.02874	-0.172581	0.441091	0.126472
ENSG00000092969	TGFB2	transforming growth factor beta 2	6.88508	7.50972	0.624636	0.00631032	0.114816
ENSG00000092978	GPATCH2	G-patch domain containing 2	4.7017	4.72456	0.0228576	0.960851	0.188441
ENSG00000093000	NUP50	nucleoporin 50	6.5381	6.72407	0.18597	0.364878	0.118252
ENSG00000093009	CDC45	cell division cycle 45	2.25024	2.4445	0.194268	0.757086	0.311519
ENSG00000093010	COMT	catechol-O-methyltransferase	6.73424	6.31209	-0.422153	0.142864	0.168725
ENSG00000093072	ADA2	adenosine deaminase 2	4.28351	4.17239	-0.111115	0.809295	0.222196
ENSG00000093144	ECHDC1	ethylmalonyl-CoA decarboxylase 1	6.15891	6.31542	0.156514	0.451167	0.11726
ENSG00000093167	LRRFIP2	LRR binding FLII interacting protein 2	5.6324	5.75212	0.119727	0.544309	0.107826
ENSG00000093183	SEC22C	SEC22 homolog C, vesicle trafficking protein	7.39319	7.57004	0.17685	0.348662	0.108876
ENSG00000093217	XYLB	xylulokinase	1.09	0.907791	-0.182214	0.802645	0.351516
ENSG00000094631	HDAC6	histone deacetylase 6	2.55057	2.8717	0.321126	0.535996	0.283991
ENSG00000094804	CDC6	cell division cycle 6	5.55395	5.7157	0.161754	0.433431	0.116881
ENSG00000094841	UPRT	uracil phosphoribosyltransferase homolog	2.77179	3.00929	0.237499	0.595098	0.238949
ENSG00000094880	CDC23	cell division cycle 23	5.97108	6.15896	0.187878	0.305026	0.106406
ENSG00000094914	AAAS	aladin WD repeat nucleoporin	4.58918	4.02603	-0.563152	0.0579838	0.164563
ENSG00000094916	CBX5	chromobox 5	7.61327	7.73845	0.125179	0.689495	0.161743
ENSG00000094975	SUCO	SUN domain containing ossification factor	5.80336	6.24649	0.443129	0.0858537	0.146775
ENSG00000095002	MSH2	mutS homolog 2	6.52835	6.7072	0.178844	0.409898	0.124136
ENSG00000095015	MAP3K1	mitogen-activated protein kinase kinase kinase 1	6.29748	6.54805	0.250571	0.37477	0.162372
ENSG00000095066	HOOK2	hook microtubule tethering protein 2	0.662182	0.159101	-0.503081	0.611054	0.525194
ENSG00000095139	ARCN1	archain 1	7.4934	7.78252	0.289127	0.125551	0.10939
ENSG00000095209	TMEM38B	transmembrane protein 38B	4.53428	4.81029	0.276011	0.406445	0.190278
ENSG00000095261	PSMD5	proteasome 26S subunit, non-ATPase 5	7.41728	7.54556	0.128287	0.455454	0.097069
ENSG00000095303	PTGS1	prostaglandin-endoperoxide synthase 1	6.69283	6.74616	0.0533302	0.841476	0.124828
ENSG00000095319	NUP188	nucleoporin 188	4.03739	4.09954	0.0621443	0.885988	0.192348
ENSG00000095321	CRAT	carnitine O-acetyltransferase	3.95168	3.65885	-0.292834	0.432117	0.211095
ENSG00000095370	SH2D3C	SH2 domain containing 3C	5.34641	5.40491	0.0585052	0.884507	0.17871
ENSG00000095380	NANS	N-acetylneuraminate synthase	6.33236	6.22271	-0.109647	0.645904	0.125226
ENSG00000095383	TBC1D2	TBC1 domain family member 2	2.96374	2.72647	-0.23727	0.533334	0.208499
ENSG00000095485	CWF19L1	CWF19 like cell cycle control factor 1	5.60896	5.56465	-0.0443089	0.858804	0.114211
ENSG00000095539	SEMA4G	semaphorin 4G	0.272257	0.142162	-0.130095	0.901079	0.455754
ENSG00000095564	BTAF1	B-TFIID TATA-box binding protein associated factor 1	6.29314	6.48706	0.19392	0.328691	0.114941
ENSG00000095574	IKZF5	IKAROS family zinc finger 5	4.6072	5.6835	1.0763	0.0229125	0.249099
ENSG00000095637	SORBS1	sorbin and SH3 domain containing 1	2.92475	2.65938	-0.265367	0.442408	0.194972
ENSG00000095713	CRTAC1	cartilage acidic protein 1	1.26648	0.632369	-0.634115	0.263085	0.331003
ENSG00000095739	BAMBI	BMP and activin membrane bound inhibitor	3.72489	3.37766	-0.347227	0.418014	0.244576
ENSG00000095787	WAC	WW domain containing adaptor with coiled-coil	6.81641	6.89496	0.078542	0.742104	0.11974
ENSG00000095794	CREM	cAMP responsive element modulator	5.4583	5.73119	0.272896	0.278151	0.146981
ENSG00000095906	NUBP2	NUBP iron-sulfur cluster assembly factor 2, cytosolic	6.09056	6.07009	-0.0204704	0.950334	0.136362
ENSG00000095951	HIVEP1	HIVEP zinc finger 1	6.66612	6.67364	0.00752714	0.986313	0.184896
ENSG00000096060	FKBP5	FKBP prolyl isomerase 5	6.37212	6.40241	0.0302923	0.918558	0.125821
ENSG00000096063	SRPK1	SRSF protein kinase 1	6.25387	6.43344	0.179571	0.353339	0.111712
ENSG00000096070	BRPF3	bromodomain and PHD finger containing 3	4.1062	4.11084	0.00464011	0.993732	0.229591
ENSG00000096092	TMEM14A	transmembrane protein 14A	4.92918	5.38715	0.457977	0.145102	0.184241
ENSG00000096093	EFHC1	EF-hand domain containing 1	5.63086	5.45779	-0.173072	0.399416	0.11773
ENSG00000096384	HSP90AB1	heat shock protein 90 alpha family class B member 1	5.26972	5.57282	0.303098	0.164254	0.128042
ENSG00000096401	CDC5L	cell division cycle 5 like	6.3726	6.71399	0.341398	0.0991002	0.118844
ENSG00000096433	ITPR3	inositol 1,4,5-trisphosphate receptor type 3	4.47897	4.50926	0.0302877	0.960331	0.247732
ENSG00000096654	ZNF184	zinc finger protein 184	5.02848	5.07078	0.0422987	0.896198	0.140824
ENSG00000096717	SIRT1	sirtuin 1	3.83239	4.36136	0.528974	0.116343	0.194377
ENSG00000096746	HNRNPH3	heterogeneous nuclear ribonucleoprotein H3	5.49512	5.4411	-0.0540248	0.873696	0.152901
ENSG00000096872	IFT74	intraflagellar transport 74	3.52135	3.10246	-0.418885	0.141907	0.166868
ENSG00000096968	JAK2	Janus kinase 2	5.08633	5.23682	0.150494	0.584316	0.14809
ENSG00000097007	ABL1	ABL proto-oncogene 1, non-receptor tyrosine kinase	4.99903	5.3559	0.35687	0.316961	0.20686
ENSG00000097021	ACOT7	acyl-CoA thioesterase 7	3.9832	3.93612	-0.0470764	0.928121	0.215665
ENSG00000097033	SH3GLB1	SH3 domain containing GRB2 like, endophilin B1	8.28116	8.50657	0.225412	0.212199	0.105985
ENSG00000097046	CDC7	cell division cycle 7	4.49123	4.49574	0.00451229	0.988425	0.133007
ENSG00000097096	SYDE2	synapse defective Rho GTPase homolog 2	3.63203	4.28984	0.65781	0.048516	0.182972
ENSG00000099139	PCSK5	proprotein convertase subtilisin/kexin type 5	2.58667	2.95397	0.367301	0.392828	0.246753
ENSG00000099194	SCD	stearoyl-CoA desaturase	8.31039	8.38614	0.0757427	0.689172	0.0977678
ENSG00000099203	TMED1	transmembrane p24 trafficking protein 1	3.66413	3.90448	0.240347	0.542414	0.215281
ENSG00000099204	ABLIM1	actin binding LIM protein 1	7.64691	7.51552	-0.131387	0.643284	0.148894
ENSG00000099219	ERMP1	endoplasmic reticulum metallopeptidase 1	5.52754	5.59563	0.0680866	0.794286	0.126595
ENSG00000099246	RAB18	RAB18, member RAS oncogene family	7.23586	7.79554	0.559674	0.0589015	0.164635
ENSG00000099250	NRP1	neuropilin 1	8.1858	8.24698	0.0611822	0.815207	0.125867
ENSG00000099256	PRTFDC1	phosphoribosyl transferase domain containing 1	5.26822	5.3611	0.0928804	0.701347	0.124061
ENSG00000099260	PALMD	palmdelphin	8.35367	8.15433	-0.199343	0.215079	0.0944409
ENSG00000099282	TSPAN15	tetraspanin 15	4.2694	3.86012	-0.409283	0.193343	0.185087
ENSG00000099290	WASHC2A	WASH complex subunit 2A	2.51359	2.49609	-0.017499	0.973878	0.214011
ENSG00000099308	MAST3	microtubule associated serine/threonine kinase 3	0.161595	-0.0256474	-0.187242	0.797019	0.352222
ENSG00000099326	MZF1	myeloid zinc finger 1	2.82874	2.3559	-0.472844	0.18749	0.211117
ENSG00000099330	OCEL1	occludin/ELL domain containing 1	0.0779026	0.0151518	-0.0627507	0.962186	0.539091
ENSG00000099331	MYO9B	myosin IXB	4.44829	4.3674	-0.0808942	0.858292	0.207776
ENSG00000099337	KCNK6	potassium two pore domain channel subfamily K member 6	4.50483	4.49093	-0.013906	0.97453	0.176351
ENSG00000099341	PSMD8	proteasome 26S subunit, non-ATPase 8	5.84609	5.79701	-0.0490813	0.878145	0.142984
ENSG00000099364	FBXL19	F-box and leucine rich repeat protein 19	3.97342	3.94294	-0.0304795	0.956441	0.23015
ENSG00000099377	HSD3B7	hydroxy-delta-5-steroid dehydrogenase, 3 beta- and steroid delta-isomerase 7	1.16324	1.00254	-0.160705	0.818401	0.336233
ENSG00000099381	SETD1A	SET domain containing 1A, histone lysine methyltransferase	2.24155	2.35123	0.10968	0.922473	0.473734
ENSG00000099385	BCL7C	BAF chromatin remodeling complex subunit BCL7C	4.60147	4.30064	-0.300827	0.308036	0.17151
ENSG00000099622	CIRBP	cold inducible RNA binding protein	5.06297	5.12294	0.0599711	0.873681	0.16938
ENSG00000099624	ATP5F1D	ATP synthase F1 subunit delta	3.95771	3.71087	-0.246841	0.470676	0.192129
ENSG00000099625	CBARP	CACN subunit beta associated regulatory protein	1.84592	1.70519	-0.140732	0.798086	0.266177
ENSG00000099725	PRKY	protein kinase Y-linked (pseudogene)	4.52934	4.37334	-0.156	0.534423	0.137463
ENSG00000099783	HNRNPM	heterogeneous nuclear ribonucleoprotein M	5.00513	5.1338	0.128666	0.652245	0.150113
ENSG00000099785	MARCHF2	membrane associated ring-CH-type finger 2	6.22948	5.71777	-0.51171	0.0282241	0.125968
ENSG00000099795	NDUFB7	NADH:ubiquinone oxidoreductase subunit B7	6.38419	5.89571	-0.488477	0.144225	0.1961
ENSG00000099800	TIMM13	translocase of inner mitochondrial membrane 13	5.10629	4.91653	-0.189762	0.627322	0.205994
ENSG00000099804	CDC34	cell division cycle 34, ubiqiutin conjugating enzyme	5.58664	5.22455	-0.36209	0.174617	0.157113
ENSG00000099810	MTAP	methylthioadenosine phosphorylase	6.6098	6.77061	0.16081	0.491485	0.129911
ENSG00000099814	CEP170B	centrosomal protein 170B	3.81644	3.95632	0.139872	0.669933	0.170724
ENSG00000099817	POLR2E	RNA polymerase II, I and III subunit E	5.44737	5.29238	-0.154989	0.632276	0.170715
ENSG00000099821	POLRMT	RNA polymerase mitochondrial	2.36838	2.14158	-0.226801	0.700997	0.302433
ENSG00000099849	RASSF7	Ras association domain family member 7	4.37278	4.25894	-0.113841	0.732476	0.168021
ENSG00000099860	GADD45B	growth arrest and DNA damage inducible beta	6.32702	6.27417	-0.0528477	0.875883	0.151954
ENSG00000099864	PALM	paralemmin	3.69426	3.51131	-0.182951	0.759389	0.295986
ENSG00000099875	MKNK2	MAPK interacting serine/threonine kinase 2	5.61723	5.33347	-0.283762	0.37924	0.185578
ENSG00000099889	ARVCF	ARVCF delta catenin family member	4.2172	4.37621	0.159011	0.644898	0.181157
ENSG00000099899	TRMT2A	tRNA methyltransferase 2 homolog A	2.88575	2.66843	-0.217325	0.639138	0.243859
ENSG00000099901	RANBP1	RAN binding protein 1	4.90822	4.58356	-0.324662	0.340828	0.196907
ENSG00000099904	ZDHHC8	zinc finger DHHC-type palmitoyltransferase 8	4.17617	3.82093	-0.355239	0.270142	0.188396
ENSG00000099910	KLHL22	kelch like family member 22	3.84797	3.81339	-0.0345844	0.93486	0.172926
ENSG00000099917	MED15	mediator complex subunit 15	4.91696	4.63558	-0.281381	0.279046	0.15182
ENSG00000099937	SERPIND1	serpin family D member 1	2.53918	2.76779	0.228604	0.578952	0.22201
ENSG00000099940	SNAP29	synaptosome associated protein 29	4.42687	4.54574	0.118877	0.685731	0.152123
ENSG00000099942	CRKL	CRK like proto-oncogene, adaptor protein	7.47795	7.68403	0.206078	0.297008	0.115009
ENSG00000099949	LZTR1	leucine zipper like post translational regulator 1	4.49222	4.39239	-0.0998265	0.718656	0.140628
ENSG00000099953	MMP11	matrix metallopeptidase 11	1.30509	1.60255	0.297461	0.600924	0.303514
ENSG00000099954	CECR2	CECR2 histone acetyl-lysine reader	2.1114	1.6796	-0.431798	0.363122	0.273454
ENSG00000099956	SMARCB1	SWI/SNF related, matrix associated, actin dependent regulator of chromatin, subfamily b, member 1	4.11407	3.84498	-0.26909	0.512734	0.226702
ENSG00000099968	BCL2L13	BCL2 like 13	6.89993	6.86876	-0.0311709	0.889796	0.0991511
ENSG00000099991	CABIN1	calcineurin binding protein 1	4.3029	4.07887	-0.224026	0.534037	0.197245
ENSG00000099992	TBC1D10A	TBC1 domain family member 10A	2.37672	2.12069	-0.256033	0.663069	0.307677
ENSG00000099995	SF3A1	splicing factor 3a subunit 1	4.98391	5.08634	0.102437	0.815295	0.211183
ENSG00000099998	GGT5	gamma-glutamyltransferase 5	3.70101	3.23979	-0.461223	0.226819	0.22424
ENSG00000099999	RNF215	ring finger protein 215	4.10279	4.03403	-0.0687629	0.806389	0.134643
ENSG00000100003	SEC14L2	SEC14 like lipid binding 2	4.45129	4.41799	-0.0333043	0.928758	0.153861
ENSG00000100014	SPECC1L	sperm antigen with calponin homology and coiled-coil domains 1 like	4.85012	4.89558	0.0454663	0.906895	0.168679
ENSG00000100023	PPIL2	peptidylprolyl isomerase like 2	4.20643	4.33232	0.125895	0.720865	0.178379
ENSG00000100027	YPEL1	yippee like 1	2.28704	2.18015	-0.106892	0.826755	0.23172
ENSG00000100028	SNRPD3	small nuclear ribonucleoprotein D3 polypeptide	5.60686	5.71979	0.112929	0.584093	0.111087
ENSG00000100029	PES1	pescadillo ribosomal biogenesis factor 1	5.29472	5.29512	0.000401742	0.999367	0.121989
ENSG00000100030	MAPK1	mitogen-activated protein kinase 1	7.71853	7.94377	0.225234	0.215519	0.106782
ENSG00000100034	PPM1F	protein phosphatase, Mg2+/Mn2+ dependent 1F	7.50114	7.37464	-0.126507	0.556915	0.117041
ENSG00000100036	SLC35E4	solute carrier family 35 member E4	4.8984	5.05777	0.159369	0.47138	0.12424
ENSG00000100056	ESS2	ess-2 splicing factor homolog	3.14822	3.31831	0.170086	0.662315	0.203962
ENSG00000100060	MFNG	MFNG O-fucosylpeptide 3-beta-N-acetylglucosaminyltransferase	8.34337	8.04893	-0.294445	0.142506	0.117493
ENSG00000100065	CARD10	caspase recruitment domain family member 10	3.94842	4.11642	0.167997	0.721659	0.238578
ENSG00000100075	SLC25A1	solute carrier family 25 member 1	5.98448	5.86812	-0.116354	0.673517	0.143573
ENSG00000100077	GRK3	G protein-coupled receptor kinase 3	2.92596	3.25307	0.327108	0.327283	0.193206
ENSG00000100079	LGALS2	galectin 2	-0.667861	-0.0776844	0.590177	0.6619	0.705576
ENSG00000100083	GGA1	golgi associated, gamma adaptin ear containing, ARF binding protein 1	4.16511	4.01719	-0.147915	0.617249	0.156765
ENSG00000100084	HIRA	histone cell cycle regulator	2.96484	2.97065	0.00580616	0.994142	0.305532
ENSG00000100097	LGALS1	galectin 1	10.4118	9.90823	-0.503607	0.0738157	0.15953
ENSG00000100099	HPS4	HPS4 biogenesis of lysosomal organelles complex 3 subunit 2	4.71019	4.64403	-0.0661647	0.796559	0.124085
ENSG00000100100	PIK3IP1	phosphoinositide-3-kinase interacting protein 1	4.51765	4.38727	-0.130379	0.686379	0.167084
ENSG00000100104	SRRD	SRR1 domain containing	4.96388	4.93468	-0.0291957	0.927811	0.133027
ENSG00000100105	PATZ1	POZ/BTB and AT hook containing zinc finger 1	4.63301	4.16342	-0.469596	0.111013	0.169698
ENSG00000100106	TRIOBP	TRIO and F-actin binding protein	7.22719	6.95698	-0.27021	0.152595	0.110976
ENSG00000100109	TFIP11	tuftelin interacting protein 11	4.43618	5.0914	0.655225	0.0692979	0.203979
ENSG00000100116	GCAT	glycine C-acetyltransferase	2.308	1.75249	-0.5555	0.213937	0.262267
ENSG00000100124	ANKRD54	ankyrin repeat domain 54	4.54996	4.55262	0.00265778	0.995295	0.172745
ENSG00000100129	EIF3L	eukaryotic translation initiation factor 3 subunit L	4.93045	5.01507	0.0846191	0.726204	0.121971
ENSG00000100138	SNU13	small nuclear ribonucleoprotein 13	6.39301	6.24387	-0.149146	0.479387	0.11795
ENSG00000100139	MICALL1	MICAL like 1	5.24406	5.50841	0.264353	0.341932	0.160929
ENSG00000100142	POLR2F	RNA polymerase II, I and III subunit F	1.31808	1.63389	0.315814	0.502899	0.260988
ENSG00000100147	CCDC134	coiled-coil domain containing 134	3.32717	3.54852	0.221355	0.641141	0.249516
ENSG00000100150	DEPDC5	DEP domain containing 5, GATOR1 subcomplex subunit	2.72576	2.63792	-0.0878479	0.828776	0.19263
ENSG00000100151	PICK1	protein interacting with PRKCA 1	2.60706	2.21733	-0.389729	0.316789	0.225777
ENSG00000100154	TTC28	tetratricopeptide repeat domain 28	4.85721	4.54974	-0.307474	0.360521	0.193859
ENSG00000100162	CENPM	centromere protein M	3.43629	3.20623	-0.230064	0.509542	0.192812
ENSG00000100196	KDELR3	KDEL endoplasmic reticulum protein retention receptor 3	6.2213	6.28721	0.0659131	0.767839	0.110295
ENSG00000100201	DDX17	DEAD-box helicase 17	9.23751	9.25727	0.0197578	0.933174	0.0967699
ENSG00000100207	TCF20	transcription factor 20	4.24702	4.30718	0.0601633	0.905266	0.219944
ENSG00000100209	HSCB	HscB mitochondrial iron-sulfur cluster cochaperone	4.254	4.15749	-0.0965089	0.767057	0.160961
ENSG00000100211	CBY1	chibby 1, beta catenin antagonist	3.63459	3.42889	-0.205706	0.482498	0.163539
ENSG00000100216	TOMM22	translocase of outer mitochondrial membrane 22	8.01359	7.44138	-0.572217	0.0285258	0.141207
ENSG00000100219	XBP1	X-box binding protein 1	6.97393	7.20545	0.231519	0.312729	0.133158
ENSG00000100220	RTCB	RNA 2',3'-cyclic phosphate and 5'-OH ligase	4.63119	5.34248	0.711294	0.0938478	0.242314
ENSG00000100221	JOSD1	Josephin domain containing 1	6.59177	6.83558	0.243804	0.159559	0.101911
ENSG00000100225	FBXO7	F-box protein 7	6.99142	6.99711	0.00569303	0.98234	0.106425
ENSG00000100226	GTPBP1	GTP binding protein 1	4.00403	4.16009	0.156056	0.627989	0.169634
ENSG00000100239	PPP6R2	protein phosphatase 6 regulatory subunit 2	4.63402	4.72543	0.0914117	0.789658	0.166755
ENSG00000100241	SBF1	SET binding factor 1	4.6348	4.48139	-0.153412	0.581257	0.149929
ENSG00000100242	SUN2	Sad1 and UNC84 domain containing 2	5.0116	4.99592	-0.0156811	0.96413	0.140923
ENSG00000100243	CYB5R3	cytochrome b5 reductase 3	4.89005	4.63207	-0.257988	0.506716	0.215056
ENSG00000100246	DNAL4	dynein axonemal light chain 4	4.92539	4.54789	-0.377497	0.12862	0.144419
ENSG00000100258	LMF2	lipase maturation factor 2	4.95605	4.91106	-0.0449864	0.893839	0.14657
ENSG00000100263	RHBDD3	rhomboid domain containing 3	4.57434	4.39811	-0.17623	0.573236	0.168992
ENSG00000100266	PACSIN2	protein kinase C and casein kinase substrate in neurons 2	3.9308	3.96969	0.038885	0.932534	0.187856
ENSG00000100276	RASL10A	RAS like family 10 member A	0.644004	0.747835	0.103831	0.903522	0.372406
ENSG00000100280	AP1B1	adaptor related protein complex 1 subunit beta 1	5.58113	5.80033	0.219201	0.504383	0.181981
ENSG00000100281	HMGXB4	HMG-box containing 4	5.03975	5.25478	0.215037	0.337982	0.129651
ENSG00000100284	TOM1	target of myb1 membrane trafficking protein	4.55568	4.44563	-0.110055	0.719814	0.155499
ENSG00000100292	HMOX1	heme oxygenase 1	7.1139	7.08655	-0.0273578	0.945558	0.167288
ENSG00000100294	MCAT	malonyl-CoA-acyl carrier protein transacylase	4.56591	4.39276	-0.173154	0.572379	0.165654
ENSG00000100296	THOC5	THO complex subunit 5	4.18918	4.17373	-0.0154459	0.965615	0.146526
ENSG00000100297	MCM5	minichromosome maintenance complex component 5	6.14666	5.87308	-0.273587	0.169951	0.117212
ENSG00000100299	ARSA	arylsulfatase A	3.43729	3.28735	-0.149939	0.759634	0.243051
ENSG00000100300	TSPO	translocator protein	6.6541	6.41821	-0.235892	0.409898	0.163714
ENSG00000100304	TTLL12	tubulin tyrosine ligase like 12	3.95311	4.30008	0.346964	0.371167	0.22311
ENSG00000100311	PDGFB	platelet derived growth factor subunit B	7.69184	7.65508	-0.0367638	0.856826	0.093605
ENSG00000100316	RPL3	ribosomal protein L3	6.54449	6.20955	-0.33494	0.287889	0.183459
ENSG00000100319	ZMAT5	zinc finger matrin-type 5	1.53695	1.35668	-0.180271	0.799294	0.342919
ENSG00000100320	RBFOX2	RNA binding fox-1 homolog 2	6.43385	6.70429	0.270446	0.352937	0.167952
ENSG00000100321	SYNGR1	synaptogyrin 1	0.265089	-0.0438255	-0.308914	0.723354	0.440694
ENSG00000100324	TAB1	TGF-beta activated kinase 1 (MAP3K7) binding protein 1	4.32626	4.2751	-0.0511577	0.885988	0.158646
ENSG00000100325	ASCC2	activating signal cointegrator 1 complex subunit 2	3.48812	3.42913	-0.0589929	0.895955	0.195608
ENSG00000100330	MTMR3	myotubularin related protein 3	2.20538	2.21584	0.0104629	0.984934	0.235834
ENSG00000100335	MIEF1	mitochondrial elongation factor 1	4.74532	5.04484	0.299526	0.241932	0.150196
ENSG00000100342	APOL1	apolipoprotein L1	1.9396	1.93895	-0.000652853	0.999367	0.321137
ENSG00000100344	PNPLA3	patatin like phospholipase domain containing 3	2.98564	2.89679	-0.0888529	0.84152	0.208277
ENSG00000100345	MYH9	myosin heavy chain 9	8.76478	8.43226	-0.332523	0.210936	0.155914
ENSG00000100347	SAMM50	SAMM50 sorting and assembly machinery component	3.39631	3.30783	-0.0884798	0.863395	0.234277
ENSG00000100348	TXN2	thioredoxin 2	6.13265	5.78168	-0.350964	0.191835	0.158112
ENSG00000100350	FOXRED2	FAD dependent oxidoreductase domain containing 2	2.04337	1.91975	-0.123623	0.807749	0.244915
ENSG00000100353	EIF3D	eukaryotic translation initiation factor 3 subunit D	7.55392	7.4914	-0.0625168	0.780066	0.110071
ENSG00000100354	TNRC6B	trinucleotide repeat containing adaptor 6B	5.72535	5.35481	-0.370535	0.289781	0.20398
ENSG00000100359	SGSM3	small G protein signaling modulator 3	0.882956	0.664848	-0.218108	0.74879	0.339958
ENSG00000100360	IFT27	intraflagellar transport 27	3.96067	3.40571	-0.554957	0.101828	0.194733
ENSG00000100364	KIAA0930	KIAA0930	5.02566	5.11416	0.0885023	0.722148	0.12585
ENSG00000100368	CSF2RB	colony stimulating factor 2 receptor subunit beta	4.49557	4.73673	0.241161	0.306774	0.136973
ENSG00000100372	SLC25A17	solute carrier family 25 member 17	6.12813	6.20475	0.0766156	0.765459	0.127153
ENSG00000100376	FAM118A	family with sequence similarity 118 member A	3.67851	3.80694	0.12843	0.710563	0.176103
ENSG00000100379	KCTD17	potassium channel tetramerization domain containing 17	5.1961	4.80751	-0.38859	0.2239	0.187765
ENSG00000100380	ST13	ST13 Hsp70 interacting protein	6.36329	6.58325	0.219963	0.417394	0.154728
ENSG00000100387	RBX1	ring-box 1	5.74317	5.47631	-0.266859	0.341844	0.162268
ENSG00000100393	EP300	E1A binding protein p300	5.83843	5.88205	0.0436181	0.94259	0.25122
ENSG00000100395	L3MBTL2	L3MBTL histone methyl-lysine binding protein 2	3.37729	3.21215	-0.16514	0.64713	0.189828
ENSG00000100401	RANGAP1	Ran GTPase activating protein 1	5.81857	5.79209	-0.0264791	0.928693	0.122089
ENSG00000100403	ZC3H7B	zinc finger CCCH-type containing 7B	6.69894	6.62995	-0.0689889	0.802387	0.132992
ENSG00000100410	PHF5A	PHD finger protein 5A	5.69542	5.60841	-0.0870165	0.793147	0.161172
ENSG00000100412	ACO2	aconitase 2	4.61906	4.21139	-0.407671	0.180473	0.179226
ENSG00000100413	POLR3H	RNA polymerase III subunit H	2.94909	3.12459	0.175496	0.673517	0.216549
ENSG00000100416	TRMU	tRNA mitochondrial 2-thiouridylase	4.80897	4.89755	0.0885822	0.800761	0.169547
ENSG00000100417	PMM1	phosphomannomutase 1	2.71996	2.44727	-0.272692	0.468329	0.211442
ENSG00000100418	DESI1	desumoylating isopeptidase 1	7.03696	7.0375	0.000542405	0.999037	0.115607
ENSG00000100422	CERK	ceramide kinase	6.01142	6.21601	0.204591	0.597423	0.207036
ENSG00000100425	BRD1	bromodomain containing 1	3.47514	3.63461	0.159465	0.688514	0.205357
ENSG00000100426	ZBED4	zinc finger BED-type containing 4	3.99736	4.27937	0.282017	0.307953	0.16065
ENSG00000100429	HDAC10	histone deacetylase 10	0.104974	0.126788	0.0218137	0.985345	0.502283
ENSG00000100439	ABHD4	abhydrolase domain containing 4, N-acyl phospholipase B	3.02029	2.60564	-0.41465	0.309496	0.23703
ENSG00000100441	KHNYN	KH and NYN domain containing	4.77428	4.94235	0.168072	0.516249	0.142797
ENSG00000100442	FKBP3	FKBP prolyl isomerase 3	2.53514	2.68437	0.149227	0.682673	0.189194
ENSG00000100445	SDR39U1	short chain dehydrogenase/reductase family 39U member 1	2.25719	1.81537	-0.441826	0.461911	0.338424
ENSG00000100461	RBM23	RNA binding motif protein 23	6.62686	6.52844	-0.09842	0.610493	0.102582
ENSG00000100462	PRMT5	protein arginine methyltransferase 5	2.93594	2.95541	0.0194728	0.962186	0.167251
ENSG00000100473	COCH	cochlin	-0.609747	-0.323461	0.286285	0.847232	0.690385
ENSG00000100478	AP4S1	adaptor related protein complex 4 subunit sigma 1	3.778	3.77211	-0.00589063	0.985852	0.140167
ENSG00000100479	POLE2	DNA polymerase epsilon 2, accessory subunit	3.11064	3.2663	0.155661	0.724945	0.223405
ENSG00000100483	VCPKMT	valosin containing protein lysine methyltransferase	3.76867	4.20183	0.433165	0.150042	0.176672
ENSG00000100485	SOS2	SOS Ras/Rho guanine nucleotide exchange factor 2	5.80956	5.91469	0.105137	0.673165	0.129642
ENSG00000100490	CDKL1	cyclin dependent kinase like 1	4.1213	4.29257	0.171266	0.43432	0.124052
ENSG00000100503	NIN	ninein	7.03248	7.08057	0.0480896	0.878109	0.140045
ENSG00000100504	PYGL	glycogen phosphorylase L	5.37649	5.62683	0.250346	0.302507	0.140969
ENSG00000100519	PSMC6	proteasome 26S subunit, ATPase 6	4.66697	5.27197	0.604999	0.136435	0.237005
ENSG00000100522	GNPNAT1	glucosamine-phosphate N-acetyltransferase 1	6.75411	7.20063	0.446521	0.0985747	0.154935
ENSG00000100523	DDHD1	DDHD domain containing 1	5.03607	5.24986	0.213791	0.384657	0.141448
ENSG00000100526	CDKN3	cyclin dependent kinase inhibitor 3	5.65439	5.3387	-0.315685	0.207243	0.146626
ENSG00000100528	CNIH1	cornichon family member 1	6.86391	7.43894	0.575035	0.0261821	0.138872
ENSG00000100532	CGRRF1	cell growth regulator with ring finger domain 1	4.99688	5.18812	0.191233	0.428094	0.136917
ENSG00000100554	ATP6V1D	ATPase H+ transporting V1 subunit D	6.72374	6.82165	0.0979064	0.68793	0.125937
ENSG00000100558	PLEK2	pleckstrin 2	3.8728	3.89883	0.0260343	0.939915	0.143081
ENSG00000100564	PIGH	phosphatidylinositol glycan anchor biosynthesis class H	2.7132	2.99034	0.277137	0.378594	0.18103
ENSG00000100567	PSMA3	proteasome 20S subunit alpha 3	2.8285	3.26763	0.439135	0.218314	0.209353
ENSG00000100568	VTI1B	vesicle transport through interaction with t-SNAREs 1B	5.24517	5.35675	0.111585	0.631398	0.122617
ENSG00000100575	TIMM9	translocase of inner mitochondrial membrane 9	4.07204	4.16692	0.0948775	0.811886	0.191699
ENSG00000100577	GSTZ1	glutathione S-transferase zeta 1	4.21475	3.68323	-0.531526	0.0915832	0.179096
ENSG00000100578	KIAA0586	KIAA0586	5.22549	5.1582	-0.0672877	0.786901	0.12143
ENSG00000100580	TMED8	transmembrane p24 trafficking protein family member 8	5.56454	6.04639	0.481852	0.0551106	0.139258
ENSG00000100583	SAMD15	sterile alpha motif domain containing 15	1.4748	1.01179	-0.463008	0.379144	0.302754
ENSG00000100591	AHSA1	activator of HSP90 ATPase activity 1	5.25967	5.49331	0.233644	0.30736	0.13283
ENSG00000100592	DAAM1	dishevelled associated activator of morphogenesis 1	5.93224	6.21895	0.286709	0.234138	0.141388
ENSG00000100596	SPTLC2	serine palmitoyltransferase long chain base subunit 2	7.03576	7.25082	0.215068	0.30736	0.122345
ENSG00000100599	RIN3	Ras and Rab interactor 3	1.32811	1.20456	-0.123549	0.903617	0.444866
ENSG00000100600	LGMN	legumain	4.53547	4.15398	-0.381493	0.151664	0.156376
ENSG00000100601	ALKBH1	alkB homolog 1, histone H2A dioxygenase	5.26523	5.35677	0.0915401	0.682892	0.116172
ENSG00000100603	SNW1	SNW domain containing 1	4.04768	4.17966	0.131978	0.657677	0.15622
ENSG00000100605	ITPK1	inositol-tetrakisphosphate 1-kinase	4.93568	4.62545	-0.31023	0.279354	0.16752
ENSG00000100612	DHRS7	dehydrogenase/reductase 7	4.0387	4.51536	0.476659	0.126	0.180652
ENSG00000100614	PPM1A	protein phosphatase, Mg2+/Mn2+ dependent 1A	6.52632	6.98377	0.457443	0.0833698	0.150024
ENSG00000100625	SIX4	SIX homeobox 4	2.98894	3.32554	0.3366	0.31452	0.194326
ENSG00000100629	CEP128	centrosomal protein 128	2.98765	2.87028	-0.117369	0.760616	0.191063
ENSG00000100632	ERH	ERH mRNA splicing and mitosis factor	6.70892	6.32276	-0.386162	0.066285	0.117915
ENSG00000100644	HIF1A	hypoxia inducible factor 1 subunit alpha	8.21538	8.60617	0.390787	0.0606355	0.116454
ENSG00000100647	SUSD6	sushi domain containing 6	4.98495	4.87896	-0.10599	0.740524	0.160681
ENSG00000100650	SRSF5	serine and arginine rich splicing factor 5	5.31524	5.58978	0.274541	0.189338	0.122992
ENSG00000100664	EIF5	eukaryotic translation initiation factor 5	7.61082	7.84546	0.234635	0.208566	0.109416
ENSG00000100697	DICER1	dicer 1, ribonuclease III	7.29336	7.59766	0.304302	0.209142	0.142041
ENSG00000100711	ZFYVE21	zinc finger FYVE-type containing 21	3.50349	3.372	-0.13149	0.712476	0.181478
ENSG00000100714	MTHFD1	methylenetetrahydrofolate dehydrogenase, cyclohydrolase and formyltetrahydrofolate synthetase 1	3.15514	3.11368	-0.0414598	0.937087	0.215383
ENSG00000100722	ZC3H14	zinc finger CCCH-type containing 14	6.53555	6.80277	0.267225	0.119627	0.0992681
ENSG00000100726	TELO2	telomere maintenance 2	3.89725	4.14374	0.246481	0.533435	0.216668
ENSG00000100731	PCNX1	pecanex 1	6.16406	6.38704	0.222976	0.46119	0.170615
ENSG00000100744	GSKIP	GSK3B interacting protein	6.17311	6.75514	0.582032	0.0528275	0.165966
ENSG00000100749	VRK1	VRK serine/threonine kinase 1	4.99484	5.20253	0.207693	0.380726	0.136234
ENSG00000100764	PSMC1	proteasome 26S subunit, ATPase 1	1.07296	0.923879	-0.14908	0.806313	0.291682
ENSG00000100767	PAPLN	papilin, proteoglycan like sulfated glycoprotein	3.75423	3.8093	0.0550686	0.886675	0.172112
ENSG00000100784	RPS6KA5	ribosomal protein S6 kinase A5	3.27399	3.29892	0.0249251	0.960331	0.20394
ENSG00000100796	PPP4R3A	protein phosphatase 4 regulatory subunit 3A	6.84115	7.1292	0.28805	0.116565	0.106059
ENSG00000100802	C14orf93	chromosome 14 open reading frame 93	2.38488	2.18108	-0.203799	0.643284	0.230952
ENSG00000100804	PSMB5	proteasome 20S subunit beta 5	7.31205	7.35652	0.0444741	0.918713	0.185337
ENSG00000100811	YY1	YY1 transcription factor	7.009	7.34996	0.340961	0.0904736	0.114572
ENSG00000100813	ACIN1	apoptotic chromatin condensation inducer 1	5.53964	5.6985	0.15885	0.599871	0.161583
ENSG00000100814	CCNB1IP1	cyclin B1 interacting protein 1	5.29383	5.01774	-0.276093	0.44696	0.2048
ENSG00000100815	TRIP11	thyroid hormone receptor interactor 11	6.04594	6.31644	0.270495	0.251063	0.138059
ENSG00000100823	APEX1	apurinic/apyrimidinic endodeoxyribonuclease 1	5.40154	5.63216	0.230614	0.458817	0.1758
ENSG00000100836	PABPN1	poly(A) binding protein nuclear 1	3.11435	3.04086	-0.0734925	0.862925	0.194027
ENSG00000100852	ARHGAP5	Rho GTPase activating protein 5	6.32769	6.57957	0.251884	0.201828	0.115692
ENSG00000100865	CINP	cyclin dependent kinase 2 interacting protein	6.10844	5.96667	-0.141775	0.52715	0.12316
ENSG00000100883	SRP54	signal recognition particle 54	6.08269	5.98343	-0.099263	0.646106	0.113602
ENSG00000100888	CHD8	chromodomain helicase DNA binding protein 8	6.19024	6.33474	0.144495	0.667768	0.175476
ENSG00000100889	PCK2	phosphoenolpyruvate carboxykinase 2, mitochondrial	3.7043	3.60795	-0.0963474	0.803984	0.186669
ENSG00000100890	PRORP	protein only RNase P catalytic subunit	3.31764	3.2972	-0.0204365	0.968521	0.21108
ENSG00000100897	DCAF11	DDB1 and CUL4 associated factor 11	4.7543	4.49454	-0.259762	0.247875	0.131811
ENSG00000100902	PSMA6	proteasome 20S subunit alpha 6	2.96456	2.7063	-0.258262	0.549064	0.234982
ENSG00000100906	NFKBIA	NFKB inhibitor alpha	6.80569	6.34281	-0.462885	0.0810472	0.150656
ENSG00000100908	EMC9	ER membrane protein complex subunit 9	2.88296	2.24012	-0.642837	0.12548	0.243162
ENSG00000100911	PSME2	proteasome activator subunit 2	2.37929	2.75689	0.377601	0.454295	0.284847
ENSG00000100916	BRMS1L	BRMS1 like transcriptional repressor	3.10439	3.62801	0.52362	0.239423	0.261111
ENSG00000100918	REC8	REC8 meiotic recombination protein	0.949857	0.905308	-0.0445496	0.962186	0.380587
ENSG00000100926	TM9SF1	transmembrane 9 superfamily member 1	3.4802	3.41638	-0.0638166	0.886166	0.198518
ENSG00000100934	SEC23A	SEC23 homolog A, COPII coat complex component	8.8095	9.09817	0.288668	0.327718	0.170772
ENSG00000100938	GMPR2	guanosine monophosphate reductase 2	3.96709	3.83241	-0.13468	0.662243	0.161277
ENSG00000100941	PNN	pinin, desmosome associated protein	4.6991	4.95077	0.251668	0.325671	0.147992
ENSG00000100949	RABGGTA	Rab geranylgeranyltransferase subunit alpha	1.82365	2.18134	0.357693	0.429208	0.256476
ENSG00000100968	NFATC4	nuclear factor of activated T cells 4	4.20604	4.24158	0.0355377	0.923111	0.15457
ENSG00000100979	PLTP	phospholipid transfer protein	0.969678	1.13357	0.163894	0.811887	0.331467
ENSG00000100982	PCIF1	phosphorylated CTD interacting factor 1	3.26649	3.188	-0.0784964	0.855152	0.197496
ENSG00000100983	GSS	glutathione synthetase	6.01399	5.84517	-0.168814	0.377133	0.10993
ENSG00000100991	TRPC4AP	transient receptor potential cation channel subfamily C member 4 associated protein	6.53876	6.66085	0.122089	0.571524	0.116523
ENSG00000100994	PYGB	glycogen phosphorylase B	4.97981	5.09785	0.118041	0.708435	0.160723
ENSG00000100997	ABHD12	abhydrolase domain containing 12, lysophospholipase	3.77179	3.40934	-0.362457	0.217647	0.172582
ENSG00000101000	PROCR	protein C receptor	8.562	8.34034	-0.221664	0.353175	0.13781
ENSG00000101003	GINS1	GINS complex subunit 1	5.2826	5.50167	0.219066	0.300097	0.122881
ENSG00000101004	NINL	ninein like	2.84354	2.76953	-0.0740138	0.878555	0.216216
ENSG00000101017	CD40	CD40 molecule	3.44544	3.19919	-0.246248	0.452665	0.185049
ENSG00000101019	UQCC1	ubiquinol-cytochrome c reductase complex assembly factor 1	3.73195	4.00494	0.272995	0.510175	0.229056
ENSG00000101040	ZMYND8	zinc finger MYND-type containing 8	6.05118	5.61333	-0.437849	0.0924469	0.147936
ENSG00000101052	IFT52	intraflagellar transport 52	4.22126	4.21367	-0.0075906	0.981126	0.134068
ENSG00000101057	MYBL2	MYB proto-oncogene like 2	3.68295	4.03345	0.350506	0.454913	0.264708
ENSG00000101079	NDRG3	NDRG family member 3	5.48984	5.29705	-0.192795	0.449956	0.143869
ENSG00000101084	RAB5IF	RAB5 interacting factor	6.19142	5.61547	-0.575951	0.12358	0.216395
ENSG00000101096	NFATC2	nuclear factor of activated T cells 2	3.06572	2.65941	-0.406316	0.404819	0.279426
ENSG00000101104	PABPC1L	poly(A) binding protein cytoplasmic 1 like	0.841878	0.912799	0.0709202	0.935321	0.3578
ENSG00000101109	STK4	serine/threonine kinase 4	5.59508	5.63771	0.0426221	0.875992	0.122631
ENSG00000101126	ADNP	activity dependent neuroprotector homeobox	7.4292	7.6892	0.260001	0.243638	0.130819
ENSG00000101132	PFDN4	prefoldin subunit 4	5.30171	5.74997	0.448253	0.100498	0.156756
ENSG00000101134	DOK5	docking protein 5	1.76222	2.03582	0.273599	0.531721	0.239681
ENSG00000101138	CSTF1	cleavage stimulation factor subunit 1	5.499	5.47285	-0.0261492	0.916512	0.10598
ENSG00000101146	RAE1	ribonucleic acid export 1	5.21308	5.06392	-0.149158	0.587604	0.147851
ENSG00000101150	TPD52L2	TPD52 like 2	8.23	8.21026	-0.0197401	0.938845	0.105836
ENSG00000101152	DNAJC5	DnaJ heat shock protein family (Hsp40) member C5	6.26878	6.63422	0.365444	0.141632	0.145237
ENSG00000101160	CTSZ	cathepsin Z	5.80576	5.73329	-0.072467	0.813263	0.147391
ENSG00000101161	PRPF6	pre-mRNA processing factor 6	3.83098	4.10295	0.271963	0.450903	0.203525
ENSG00000101166	PRELID3B	PRELI domain containing 3B	6.65226	6.58935	-0.0629133	0.838529	0.144919
ENSG00000101181	MTG2	mitochondrial ribosome associated GTPase 2	2.9642	2.97778	0.0135853	0.979409	0.216809
ENSG00000101182	PSMA7	proteasome 20S subunit alpha 7	7.78531	7.70641	-0.0788988	0.754066	0.125237
ENSG00000101187	SLCO4A1	solute carrier organic anion transporter family member 4A1	1.32069	1.61787	0.29718	0.726204	0.428234
ENSG00000101189	MRGBP	MRG domain binding protein	4.9433	4.94513	0.00182749	0.995842	0.135447
ENSG00000101190	TCFL5	transcription factor like 5	4.17629	4.13947	-0.0368226	0.919729	0.155023
ENSG00000101191	DIDO1	death inducer-obliterator 1	6.01503	6.12594	0.11091	0.608893	0.11519
ENSG00000101193	GID8	GID complex subunit 8 homolog	6.01145	6.10138	0.0899376	0.647736	0.103555
ENSG00000101194	SLC17A9	solute carrier family 17 member 9	3.53846	3.6373	0.0988404	0.817616	0.206162
ENSG00000101199	ARFGAP1	ADP ribosylation factor GTPase activating protein 1	3.47502	3.44283	-0.0321846	0.954975	0.23572
ENSG00000101216	GMEB2	glucocorticoid modulatory element binding protein 2	3.66551	3.70882	0.0433094	0.894294	0.141533
ENSG00000101220	ADISSP	adipose secreted signaling protein	5.16003	4.62641	-0.533619	0.0915832	0.179807
ENSG00000101224	CDC25B	cell division cycle 25B	3.96771	3.75994	-0.207764	0.502579	0.171415
ENSG00000101236	RNF24	ring finger protein 24	2.79837	3.10684	0.308473	0.453375	0.232229
ENSG00000101246	ARFRP1	ADP ribosylation factor related protein 1	4.46434	4.51838	0.0540354	0.875883	0.155181
ENSG00000101247	NDUFAF5	NADH:ubiquinone oxidoreductase complex assembly factor 5	3.96188	4.04439	0.0825149	0.813353	0.168134
ENSG00000101255	TRIB3	tribbles pseudokinase 3	6.38513	6.37335	-0.0117733	0.96291	0.102389
ENSG00000101265	RASSF2	Ras association domain family member 2	6.41479	6.5665	0.151713	0.47287	0.1186
ENSG00000101266	CSNK2A1	casein kinase 2 alpha 1	5.67721	5.78832	0.111106	0.631898	0.122253
ENSG00000101290	CDS2	CDP-diacylglycerol synthase 2	5.69077	5.80824	0.117468	0.650174	0.136499
ENSG00000101294	HM13	histocompatibility minor 13	5.27752	5.16297	-0.114554	0.714449	0.159048
ENSG00000101298	SNPH	syntaphilin	3.41503	3.14573	-0.269297	0.412172	0.187636
ENSG00000101306	MYLK2	myosin light chain kinase 2	0.485905	0.654608	0.168703	0.847402	0.407614
ENSG00000101310	SEC23B	SEC23 homolog B, COPII coat complex component	4.62038	4.70265	0.0822743	0.747902	0.127679
ENSG00000101311	FERMT1	FERM domain containing kindlin 1	2.03175	1.68092	-0.350833	0.377887	0.228901
ENSG00000101331	CCM2L	CCM2 like scaffold protein	3.08638	2.71248	-0.373899	0.315435	0.216134
ENSG00000101335	MYL9	myosin light chain 9	3.64114	3.529	-0.112133	0.846362	0.269337
ENSG00000101337	TM9SF4	transmembrane 9 superfamily member 4	4.63293	4.62473	-0.00819742	0.979855	0.133459
ENSG00000101343	CRNKL1	crooked neck pre-mRNA splicing factor 1	6.17947	6.49696	0.317484	0.125149	0.119917
ENSG00000101346	POFUT1	protein O-fucosyltransferase 1	6.47178	6.58719	0.115408	0.643876	0.131041
ENSG00000101347	SAMHD1	SAM and HD domain containing deoxynucleoside triphosphate triphosphohydrolase 1	4.08404	4.34247	0.258436	0.406007	0.17806
ENSG00000101350	KIF3B	kinesin family member 3B	5.18557	5.18039	-0.00518548	0.987147	0.135444
ENSG00000101353	MROH8	maestro heat like repeat family member 8	-0.392793	0.331112	0.723905	0.593523	0.725761
ENSG00000101361	NOP56	NOP56 ribonucleoprotein	5.41685	5.48382	0.0669717	0.747902	0.103941
ENSG00000101363	MANBAL	mannosidase beta like	4.8705	4.5876	-0.2829	0.228935	0.138172
ENSG00000101365	IDH3B	isocitrate dehydrogenase (NAD(+)) 3 non-catalytic subunit beta	3.4429	3.49404	0.0511411	0.917152	0.209361
ENSG00000101367	MAPRE1	microtubule associated protein RP/EB family member 1	5.6554	5.83289	0.177489	0.490637	0.143192
ENSG00000101384	JAG1	jagged canonical Notch ligand 1	5.49335	5.50565	0.012293	0.973878	0.150452
ENSG00000101391	CDK5RAP1	CDK5 regulatory subunit associated protein 1	2.53626	2.26143	-0.274828	0.539644	0.245047
ENSG00000101400	SNTA1	syntrophin alpha 1	2.6598	2.43514	-0.224658	0.662148	0.268783
ENSG00000101407	TTI1	TELO2 interacting protein 1	5.98434	5.69654	-0.287804	0.156101	0.119366
ENSG00000101412	E2F1	E2F transcription factor 1	3.6353	3.09965	-0.535644	0.137517	0.210668
ENSG00000101413	RPRD1B	regulation of nuclear pre-mRNA domain containing 1B	4.92219	5.04206	0.119867	0.630352	0.131303
ENSG00000101417	PXMP4	peroxisomal membrane protein 4	5.16643	4.52446	-0.641978	0.0327285	0.162368
ENSG00000101421	CHMP4B	charged multivesicular body protein 4B	3.26099	3.46026	0.199267	0.643284	0.22576
ENSG00000101439	CST3	cystatin C	6.81412	6.55476	-0.259359	0.358724	0.163064
ENSG00000101442	ACTR5	actin related protein 5	3.51494	3.88797	0.373029	0.254965	0.191784
ENSG00000101444	AHCY	adenosylhomocysteinase	5.87813	5.87611	-0.00202415	0.994208	0.108966
ENSG00000101445	PPP1R16B	protein phosphatase 1 regulatory subunit 16B	5.53578	5.43056	-0.105213	0.872424	0.294966
ENSG00000101447	FAM83D	family with sequence similarity 83 member D	5.95125	5.89977	-0.051473	0.838005	0.118261
ENSG00000101452	DHX35	DEAH-box helicase 35	4.05125	3.8546	-0.196652	0.431067	0.14138
ENSG00000101457	DNTTIP1	deoxynucleotidyltransferase terminal interacting protein 1	2.0066	1.90266	-0.103945	0.862026	0.272081
ENSG00000101460	MAP1LC3A	microtubule associated protein 1 light chain 3 alpha	3.35647	2.76098	-0.595486	0.141889	0.236876
ENSG00000101464	PIGU	phosphatidylinositol glycan anchor biosynthesis class U	3.72971	3.04796	-0.681746	0.0353471	0.176158
ENSG00000101473	ACOT8	acyl-CoA thioesterase 8	4.25529	3.98136	-0.27393	0.502899	0.226397
ENSG00000101474	APMAP	adipocyte plasma membrane associated protein	5.88283	5.83926	-0.043564	0.928693	0.20095
ENSG00000101493	ZNF516	zinc finger protein 516	4.27947	4.33922	0.0597515	0.858804	0.154018
ENSG00000101544	ADNP2	ADNP homeobox 2	5.98762	6.22362	0.236009	0.280863	0.127817
ENSG00000101546	RBFA	ribosome binding factor A	4.14903	3.82839	-0.320638	0.235271	0.158471
ENSG00000101557	USP14	ubiquitin specific peptidase 14	6.9142	7.19385	0.279646	0.269341	0.148071
ENSG00000101558	VAPA	VAMP associated protein A	8.70002	8.69173	-0.00829486	0.978813	0.126475
ENSG00000101574	METTL4	methyltransferase 4, N6-adenosine	4.25762	4.4839	0.226276	0.380944	0.148535
ENSG00000101577	LPIN2	lipin 2	4.82094	5.27204	0.451104	0.073635	0.142674
ENSG00000101596	SMCHD1	structural maintenance of chromosomes flexible hinge domain containing 1	6.07268	6.40759	0.33491	0.216036	0.158963
ENSG00000101608	MYL12A	myosin light chain 12A	10.0316	9.82481	-0.206823	0.332207	0.123363
ENSG00000101624	CEP76	centrosomal protein 76	3.43826	3.59535	0.157094	0.574218	0.15106
ENSG00000101639	CEP192	centrosomal protein 192	6.28861	6.4902	0.201585	0.380791	0.132262
ENSG00000101654	RNMT	RNA guanine-7 methyltransferase	6.20742	6.43189	0.224467	0.249219	0.114154
ENSG00000101665	SMAD7	SMAD family member 7	4.27884	3.69681	-0.582037	0.0476775	0.161074
ENSG00000101670	LIPG	lipase G, endothelial type	9.72344	9.85846	0.135017	0.458269	0.102713
ENSG00000101695	RNF125	ring finger protein 125	1.33447	0.485045	-0.849428	0.186369	0.378352
ENSG00000101745	ANKRD12	ankyrin repeat domain 12	6.47901	6.50719	0.028183	0.930554	0.13283
ENSG00000101751	POLI	DNA polymerase iota	5.72482	5.75909	0.0342696	0.897657	0.115659
ENSG00000101752	MIB1	MIB E3 ubiquitin protein ligase 1	8.35033	8.76434	0.414008	0.125985	0.156873
ENSG00000101773	RBBP8	RB binding protein 8, endonuclease	5.22958	5.36417	0.134591	0.502899	0.11122
ENSG00000101782	RIOK3	RIO kinase 3	5.67677	6.2758	0.599028	0.0181873	0.13165
ENSG00000101811	CSTF2	cleavage stimulation factor subunit 2	4.02192	4.19874	0.176826	0.541767	0.158183
ENSG00000101842	VSIG1	V-set and immunoglobulin domain containing 1	2.90744	2.81135	-0.0960923	0.81273	0.195015
ENSG00000101843	PSMD10	proteasome 26S subunit, non-ATPase 10	7.18386	7.32653	0.142663	0.589242	0.141764
ENSG00000101844	ATG4A	autophagy related 4A cysteine peptidase	5.74484	5.95422	0.209381	0.350356	0.129326
ENSG00000101846	STS	steroid sulfatase	4.43603	4.31458	-0.121444	0.72331	0.173218
ENSG00000101849	TBL1X	transducin beta like 1 X-linked	3.32643	3.33001	0.00357672	0.995163	0.226121
ENSG00000101850	GPR143	G protein-coupled receptor 143	1.57561	1.06899	-0.506615	0.365317	0.322396
ENSG00000101856	PGRMC1	progesterone receptor membrane component 1	6.6631	6.9444	0.281296	0.112429	0.102253
ENSG00000101868	POLA1	DNA polymerase alpha 1, catalytic subunit	3.59382	3.61322	0.0193977	0.961647	0.163007
ENSG00000101871	MID1	midline 1	5.71973	5.29695	-0.42278	0.122683	0.158472
ENSG00000101882	NKAP	NFKB activating protein	3.88031	3.77147	-0.108834	0.765329	0.180438
ENSG00000101888	NXT2	nuclear transport factor 2 like export factor 2	4.29615	4.72622	0.430072	0.148314	0.174605
ENSG00000101901	ALG13	ALG13 UDP-N-acetylglucosaminyltransferase subunit	5.79168	6.00809	0.216411	0.40281	0.148102
ENSG00000101911	PRPS2	phosphoribosyl pyrophosphate synthetase 2	5.87896	6.19025	0.311286	0.171275	0.133834
ENSG00000101928	MOSPD1	motile sperm domain containing 1	6.47026	6.63038	0.160117	0.51529	0.135729
ENSG00000101935	AMMECR1	AMMECR nuclear protein 1	5.72674	5.77365	0.0469175	0.867648	0.12775
ENSG00000101940	WDR13	WD repeat domain 13	6.15739	5.8237	-0.33369	0.221443	0.160256
ENSG00000101945	SUV39H1	SUV39H1 histone lysine methyltransferase	3.04985	3.14639	0.0965401	0.817154	0.200981
ENSG00000101955	SRPX	sushi repeat containing protein X-linked	7.29352	7.2457	-0.0478146	0.856437	0.121507
ENSG00000101966	XIAP	X-linked inhibitor of apoptosis	6.72234	6.9449	0.222558	0.293389	0.12332
ENSG00000101972	STAG2	STAG2 cohesin complex component	7.16138	7.43877	0.277389	0.276686	0.148927
ENSG00000101974	ATP11C	ATPase phospholipid transporting 11C	7.25876	7.62348	0.364727	0.107756	0.130419
ENSG00000101986	ABCD1	ATP binding cassette subfamily D member 1	1.89237	1.43484	-0.457533	0.386911	0.304086
ENSG00000101997	CCDC22	coiled-coil domain containing 22	3.41246	3.34756	-0.0648946	0.900218	0.225468
ENSG00000102007	PLP2	proteolipid protein 2	5.77839	5.15433	-0.624058	0.0412592	0.167328
ENSG00000102010	BMX	BMX non-receptor tyrosine kinase	7.74193	7.6176	-0.124334	0.58603	0.122865
ENSG00000102024	PLS3	plastin 3	9.90044	10.1203	0.219893	0.226819	0.10689
ENSG00000102030	NAA10	N-alpha-acetyltransferase 10, NatA catalytic subunit	5.45581	5.1911	-0.264702	0.285218	0.144383
ENSG00000102034	ELF4	E74 like ETS transcription factor 4	3.87897	3.95351	0.0745392	0.907789	0.278366
ENSG00000102038	SMARCA1	SWI/SNF related, matrix associated, actin dependent regulator of chromatin, subfamily a, member 1	4.92792	5.32874	0.400819	0.151301	0.164107
ENSG00000102048	ASB9	ankyrin repeat and SOCS box containing 9	1.86127	2.05943	0.198158	0.712372	0.273075
ENSG00000102054	RBBP7	RB binding protein 7, chromatin remodeling factor	5.85108	5.9166	0.0655183	0.775404	0.112972
ENSG00000102078	SLC25A14	solute carrier family 25 member 14	2.31933	2.57969	0.260364	0.558703	0.241959
ENSG00000102081	FMR1	fragile X messenger ribonucleoprotein 1	5.47773	5.82828	0.350557	0.28516	0.191085
ENSG00000102096	PIM2	Pim-2 proto-oncogene, serine/threonine kinase	3.54963	3.64813	0.0985006	0.799356	0.187454
ENSG00000102098	SCML2	Scm polycomb group protein like 2	0.733509	1.05102	0.317511	0.625713	0.343364
ENSG00000102100	SLC35A2	solute carrier family 35 member A2	4.05979	4.3103	0.250515	0.331924	0.149335
ENSG00000102103	PQBP1	polyglutamine binding protein 1	3.6964	3.74018	0.0437795	0.903774	0.157954
ENSG00000102119	EMD	emerin	4.73345	4.22343	-0.510018	0.117908	0.18842
ENSG00000102125	TAFAZZIN	tafazzin, phospholipid-lysophospholipid transacylase	4.29379	4.02865	-0.265139	0.383281	0.174798
ENSG00000102144	PGK1	phosphoglycerate kinase 1	7.75974	7.88863	0.128892	0.714337	0.178762
ENSG00000102158	MAGT1	magnesium transporter 1	8.63742	8.7776	0.140179	0.504383	0.116358
ENSG00000102172	SMS	spermine synthase	4.42578	4.06264	-0.363145	0.149228	0.147843
ENSG00000102174	PHEX	phosphate regulating endopeptidase X-linked	0.589348	0.256208	-0.33314	0.674314	0.412219
ENSG00000102178	UBL4A	ubiquitin like 4A	5.83237	5.83743	0.00505175	0.987393	0.139499
ENSG00000102181	CD99L2	CD99 molecule like 2	4.37697	4.07332	-0.303646	0.305083	0.172004
ENSG00000102189	EEA1	early endosome antigen 1	6.66689	7.34019	0.673297	0.108039	0.241283
ENSG00000102218	RP2	RP2 activator of ARL3 GTPase	6.77135	7.03334	0.26199	0.232891	0.128908
ENSG00000102221	JADE3	jade family PHD finger 3	4.61981	4.8813	0.261489	0.293775	0.145
ENSG00000102225	CDK16	cyclin dependent kinase 16	5.89246	5.62002	-0.272442	0.324136	0.159877
ENSG00000102226	USP11	ubiquitin specific peptidase 11	1.951	2.01284	0.061842	0.928758	0.28587
ENSG00000102241	HTATSF1	HIV-1 Tat specific factor 1	3.53945	3.70486	0.165407	0.557572	0.153303
ENSG00000102265	TIMP1	TIMP metallopeptidase inhibitor 1	3.68275	2.97889	-0.703859	0.179951	0.308948
ENSG00000102271	KLHL4	kelch like family member 4	6.9772	7.14913	0.171934	0.412008	0.119752
ENSG00000102287	GABRE	gamma-aminobutyric acid type A receptor subunit epsilon	2.45494	3.10274	0.647798	0.0643756	0.196288
ENSG00000102302	FGD1	FYVE, RhoGEF and PH domain containing 1	1.10105	0.494133	-0.60692	0.37477	0.3932
ENSG00000102309	PIN4	peptidylprolyl cis/trans isomerase, NIMA-interacting 4	0.554826	0.992147	0.437321	0.453457	0.329329
ENSG00000102312	PORCN	porcupine O-acyltransferase	1.3995	1.20486	-0.194638	0.778594	0.339938
ENSG00000102316	MAGED2	MAGE family member D2	7.89131	7.83598	-0.0553299	0.862611	0.14559
ENSG00000102317	RBM3	RNA binding motif protein 3	9.08534	9.11192	0.0265837	0.91271	0.102927
ENSG00000102349	KLF8	KLF transcription factor 8	1.71539	1.49925	-0.216141	0.677161	0.269714
ENSG00000102359	SRPX2	sushi repeat containing protein X-linked 2	5.83152	5.79872	-0.0328035	0.903549	0.117785
ENSG00000102362	SYTL4	synaptotagmin like 4	3.77785	3.89157	0.113718	0.735191	0.169647
ENSG00000102384	CENPI	centromere protein I	4.90553	4.92302	0.0174898	0.953725	0.125187
ENSG00000102390	PBDC1	polysaccharide biosynthesis domain containing 1	3.51896	3.70309	0.184136	0.620572	0.197033
ENSG00000102393	GLA	galactosidase alpha	5.36685	5.23658	-0.130262	0.557834	0.120856
ENSG00000102401	ARMCX3	armadillo repeat containing X-linked 3	5.46649	6.02148	0.554989	0.0282751	0.136691
ENSG00000102409	BEX4	brain expressed X-linked 4	3.66147	3.76767	0.106201	0.783641	0.189648
ENSG00000102452	NALCN	sodium leak channel, non-selective	3.93606	3.67948	-0.256578	0.368879	0.16441
ENSG00000102471	NDFIP2	Nedd4 family interacting protein 2	5.80802	6.0074	0.199383	0.456856	0.15127
ENSG00000102531	FNDC3A	fibronectin type III domain containing 3A	7.64703	8.06656	0.419537	0.123799	0.1578
ENSG00000102543	CDADC1	cytidine and dCMP deaminase domain containing 1	2.2585	2.33766	0.0791595	0.889759	0.251699
ENSG00000102547	CAB39L	calcium binding protein 39 like	3.66375	3.46536	-0.198385	0.573236	0.190206
ENSG00000102554	KLF5	KLF transcription factor 5	1.67884	2.74861	1.06977	0.0606021	0.318688
ENSG00000102572	STK24	serine/threonine kinase 24	3.36776	2.86946	-0.498302	0.249219	0.253487
ENSG00000102575	ACP5	acid phosphatase 5, tartrate resistant	0.350074	0.0762412	-0.273833	0.717173	0.38324
ENSG00000102580	DNAJC3	DnaJ heat shock protein family (Hsp40) member C3	8.5631	8.62027	0.0571775	0.800195	0.10924
ENSG00000102595	UGGT2	UDP-glucose glycoprotein glucosyltransferase 2	5.94243	6.04912	0.106686	0.613848	0.112265
ENSG00000102606	ARHGEF7	Rho guanine nucleotide exchange factor 7	6.39487	6.4849	0.0900301	0.785109	0.161518
ENSG00000102683	SGCG	sarcoglycan gamma	0.127622	0.213876	0.0862538	0.936415	0.442327
ENSG00000102699	PARP4	poly(ADP-ribose) polymerase family member 4	5.72884	5.8253	0.096455	0.729419	0.140581
ENSG00000102710	SUPT20H	SPT20 homolog, SAGA complex component	5.33795	5.37116	0.0332133	0.932081	0.15957
ENSG00000102738	MRPS31	mitochondrial ribosomal protein S31	4.93161	4.57207	-0.35954	0.158434	0.149812
ENSG00000102743	SLC25A15	solute carrier family 25 member 15	5.21886	5.27775	0.0588867	0.855152	0.147955
ENSG00000102753	KPNA3	karyopherin subunit alpha 3	7.15479	7.53614	0.381345	0.153171	0.156838
ENSG00000102755	FLT1	fms related receptor tyrosine kinase 1	7.41915	7.50032	0.0811685	0.704897	0.109373
ENSG00000102760	RGCC	regulator of cell cycle	5.51031	5.16944	-0.340869	0.256226	0.175948
ENSG00000102763	VWA8	von Willebrand factor A domain containing 8	3.57915	3.43414	-0.145012	0.687438	0.186336
ENSG00000102780	DGKH	diacylglycerol kinase eta	6.69395	6.92482	0.23087	0.467916	0.178896
ENSG00000102781	KATNAL1	katanin catalytic subunit A1 like 1	6.08644	6.37317	0.286725	0.237106	0.142232
ENSG00000102786	INTS6	integrator complex subunit 6	6.59154	6.64323	0.0516906	0.857754	0.132369
ENSG00000102802	MEDAG	mesenteric estrogen dependent adipogenesis	5.59303	5.80748	0.214443	0.330276	0.127457
ENSG00000102804	TSC22D1	TSC22 domain family member 1	7.04111	7.23437	0.193254	0.248867	0.0982171
ENSG00000102805	CLN5	CLN5 intracellular trafficking protein	5.01086	5.29003	0.279175	0.193295	0.126192
[truncated: 11,506 more rows]

## Sheet: HSkM
Ensembl	GeneID	Fullnames	Control.avg	Stretch.avg	Log2FC	adj.P.Value	Moderated_standard_error
[truncated: 15,290 more rows]
