# Supplementary material for: Mechanical Loading Induces Distinct and Shared Responses in Endothelial and Muscle Cells and Reveals Exercise‐Like Molecular Profiles
Source: FASEB J. 2026 Jul 13;40(14):e72132. doi: 10.1096/fj.202503958RRR (PMC13361157; doi:10.1096/fj.202503958RRR)
Supplement: Supplementary file 4 — Table S3: Overlapping DEGs (Differentially expressed genes) Lists of genes which are differentially expressed in different comparisons of cell types. [file FSB2-40-e72132-s002.xlsx]

## Sheet: HUVEC&HCMEC_up
GeneID	Log2FC HUVEC	adj.p-val HUVEC	Log2FC HCMEC	adj.p-val HCMEC
ABL2	0.518309	0.0106226	0.564994	0.0102893
AFF4	0.596176	0.0112078	0.51111	0.0451624
AKAP12	1.20654	0.000846575	0.828155	0.012901
AMMECR1L	0.722212	0.00592777	0.506503	0.0310539
ATP13A3	0.564724	0.00951983	0.655287	0.0304872
C5orf24	0.567396	0.012969	0.724679	0.0235585
CALD1	0.629343	0.0148418	0.639102	0.0268366
CDKN2AIP	0.661105	0.0135621	0.892077	0.0139041
CEP170	0.518636	0.0245473	0.505905	0.0488751
CHML	0.603022	0.00929611	0.732731	0.00864538
CHORDC1	0.544676	0.0305083	1.0434	0.00995308
CMAS	0.931562	0.00633334	0.621095	0.0446924
CREB5	0.843255	0.00719213	0.642638	0.0177197
DDX21	0.679973	0.00463632	0.547347	0.0235585
DDX3Y	0.557833	0.0100547	0.65907	0.0345405
DIO2	1.24228	0.0112196	0.589019	0.0224883
DUSP16	0.624928	0.0134566	0.542174	0.0270814
FBXO30	0.594079	0.0260992	0.984519	0.00377162
FEM1C	0.729895	0.0125334	0.694609	0.0498266
FILIP1L	0.583717	0.0133892	0.622264	0.00637106
FST	0.580285	0.0361395	0.828209	0.0178349
GJA1	0.90303	0.0103132	1.18316	0.0117781
GJA1P1	0.857963	0.013499	0.961422	0.0256621
GZF1	0.542815	0.00944224	0.527355	0.02538
HIPK1	0.613824	0.0108467	0.581925	0.0268366
HYCC1	0.54639	0.0201961	0.591989	0.0412592
IRGQ	0.513223	0.0271756	0.57933	0.0207648
ITGB8	0.55421	0.00561037	1.10288	0.00139514
KITLG	0.946009	0.000846575	1.32855	0.00139295
KLF3	0.731833	0.00425911	0.629922	0.0356733
KPNA4	0.666289	0.00449641	0.536377	0.0247338
MTMR9	0.701148	0.025636	0.636049	0.012901
PPP2CB	0.612684	0.0229374	0.921449	0.0111735
PRKAA1	0.551267	0.0130532	0.719483	0.0310539
PTPN21	0.766106	0.0201279	0.576204	0.0420491
RAP1A	0.592703	0.01768	0.960075	0.0244566
REST	0.599338	0.0232443	0.641266	0.0235585
RGMB	0.538827	0.00807892	0.503239	0.0335776
RPRD1A	0.683641	0.00927029	0.614761	0.0358682
S1PR3	0.539571	0.00954798	0.593773	0.0206727
SACS	0.607781	0.00844146	0.768794	0.00459219
SLC30A1	0.671986	0.00774637	0.740754	0.0235585
SLC7A11	0.614253	0.0019413	0.922158	0.00224949
SOCS6	0.524552	0.0159076	0.664907	0.0244177
STC2	0.711906	0.00502661	0.707806	0.0138113
STXBP3	0.567085	0.0361768	1.05825	0.0193795
TGFB2	0.840438	0.00896469	0.624636	0.00631032
TIMM17A	0.608286	0.0202784	0.688217	0.0244566
TLR4	0.822823	0.00535381	0.581081	0.0235585
TMEM47	0.538664	0.024544	0.745063	0.0235585
TNKS2	0.500925	0.0264788	0.591898	0.0346499
UAP1	0.585966	0.0140308	0.640787	0.00595226
VCPIP1	0.623453	0.0156477	0.666635	0.0258487
YOD1	0.594415	0.0222199	0.874823	0.0105726
ZBTB2	0.730107	0.0037646	0.53402	0.0412592
ZBTB21	0.680253	0.0183666	0.780799	0.0184426
ZBTB33	0.644502	0.00951983	0.624277	0.0268366
ZBTB34	0.532028	0.028306	0.589904	0.0222337
ZNF281	0.735055	0.00592777	0.542197	0.0485245
ZNF697	0.77281	0.00628437	0.532709	0.0403029

## Sheet: HUVEC&HCMEC_down
GeneID	Log2FC HUVEC	adj.p-val HUVEC	Log2FC HCMEC	adj.p-val HCMEC
ANXA2R	-0.770787	0.0276516	-0.93569	0.0178349
APLN	-1.00893	0.00292707	-0.785836	0.00710729
ATOH8	-0.593077	0.0148418	-0.604258	0.0335776
BLVRB	-0.740133	0.0255152	-0.539765	0.0498266
BMP4	-0.723917	0.000846575	-0.570389	0.0195693
CARD16	-0.717902	0.00125873	-0.657606	0.0395814
CMC1	-0.674706	0.0253048	-0.855563	0.0110397
COMMD4	-0.603947	0.00881184	-0.576131	0.0361312
COX6A1P2	-0.861397	0.00578753	-0.661928	0.0412742
DNAJC30	-0.584706	0.0185351	-0.577871	0.0483974
DUSP23	-0.573437	0.00774637	-0.863721	0.013872
EGFL7	-0.824553	0.00481502	-0.667483	0.0200369
FAM43A	-0.670218	0.00511813	-0.563572	0.0110397
GSTP1	-0.696727	0.0153845	-0.680674	0.0409255
H1-1	-0.781252	0.00912366	-1.16956	0.0191739
H1-2	-0.679991	0.00708413	-1.07249	0.000495087
H1-3	-0.711058	0.0153071	-1.62223	0.000100637
H1-4	-0.674492	0.00774637	-0.999501	0.0013275
H1-5	-0.885017	0.00105388	-1.07835	0.000751559
H2AC11	-1.08581	0.000668373	-1.2179	0.000872935
H2AC12	-1.25281	0.000690575	-1.52268	0.000532361
H2AC13	-1.07648	0.000387245	-1.63853	0.000507593
H2AC14	-1.21535	0.000196981	-1.62502	0.000495087
H2AC15	-1.29199	0.00095605	-1.0893	0.00788059
H2AC16	-1.31338	0.000196977	-1.50872	0.0013275
H2AC20	-0.891229	0.00268271	-1.19634	0.000559084
H2AC21	-0.861579	0.00105388	-1.15789	0.000764309
H2AC25	-0.836469	0.00681766	-0.996237	0.0101176
H2AC4	-1.20393	0.000122457	-1.18657	0.000550159
H2AC6	-0.970343	0.00209695	-1.0218	0.00637106
H2AC8	-1.22562	0.00240999	-1.54577	0.00843923
H2BC10	-0.870893	0.000809311	-1.25634	0.000100637
H2BC11	-1.10598	0.000809311	-1.26477	0.000247963
H2BC12	-0.71177	0.00449641	-1.24231	0.000550626
H2BC13	-1.03211	0.000846575	-1.11399	0.00116128
H2BC14	-0.795214	0.00233535	-1.47488	0.000291084
H2BC17	-1.01968	0.000668373	-1.39972	0.000213385
H2BC18	-0.775397	0.00422494	-1.54341	0.000236637
H2BC21	-1.18383	0.000387245	-1.59776	0.000550626
H2BC26	-0.919798	0.00323223	-1.48728	0.000236637
H2BC3	-0.618822	0.0110398	-1.22357	0.000236637
H2BC5	-0.518105	0.0162673	-0.946044	0.000495087
H2BC6	-0.716779	0.00439602	-1.00489	0.00349133
H2BC7	-0.775768	0.00156534	-1.55108	9.19137e-05
H2BC8	-0.88022	0.00140663	-1.10021	0.000725005
H2BC9	-0.664477	0.00472963	-0.838859	0.00226609
H3-7	-1.15169	0.014959	-1.55827	0.000600282
H3C1	-1.13376	6.61249e-05	-1.05484	0.000576425
H3C10	-1.24327	0.000196977	-1.41183	0.00104592
H3C11	-1.00159	0.000502779	-1.22924	0.00788059
H3C12	-1.53548	0.000196977	-1.92713	0.000419129
H3C13	-1.39654	0.000196981	-1.26145	0.00349133
H3C2	-1.0049	0.000846575	-1.23757	0.000492478
H3C3	-1.31381	0.000220158	-1.59366	0.000532361
H3C6	-0.972425	0.00118147	-0.711864	0.0235585
H3C7	-1.15951	0.000668373	-1.28597	0.00104592
H3C8	-1.41039	0.000196981	-1.6309	0.000402188
H4C13	-0.795228	0.00352228	-1.6746	0.000364112
H4C16	-1.23067	0.00230033	-1.07246	0.026573
H4C2	-0.932669	0.00138551	-1.42243	0.000364112
H4C3	-0.635084	0.00364959	-0.802147	0.0200369
H4C4	-0.745048	0.0022776	-1.30479	0.00100516
H4C5	-0.776468	0.00769675	-0.811197	0.0364582
H4C6	-0.760926	0.00233535	-1.64378	0.000263343
H4C8	-1.03985	0.000430929	-0.687634	0.0229125
H4C9	-1.46146	8.05249e-05	-2.02389	0.000247963
ID1	-0.763394	0.00329517	-0.924491	0.000559084
ID3	-0.681533	0.0383715	-0.601465	0.048586
KRT8	-0.828489	0.00508894	-1.04854	0.0153777
MARCHF2	-0.780417	0.0114494	-0.51171	0.0282241
MGST3	-0.562532	0.00536309	-0.770243	0.0192582
MT2P1	-1.30123	0.00352228	-1.18041	0.042639
MTLN	-0.838345	0.0119618	-0.901096	0.0399486
MXD3	-0.840748	0.00832676	-0.889855	0.0140596
NAA38	-0.892642	0.00737953	-0.933796	0.0362172
NDUFA1	-0.769069	0.00959649	-0.77987	0.0343674
NDUFA4P1	-0.561885	0.017465	-0.662018	0.0229125
NDUFAF3	-0.603533	0.0153722	-0.678587	0.0235585
NDUFS8	-0.569525	0.0167707	-0.58768	0.0495013
NME4	-0.574544	0.0136998	-0.56264	0.0440649
PNKD	-0.58004	0.0332461	-0.649857	0.0335776
PPOX	-0.708075	0.017598	-0.825252	0.0268775
PRRG2	-1.14642	0.0206781	-1.3995	0.0488751
PSENEN	-0.586325	0.0136998	-0.854816	0.0243435
PSMA1P1	-0.509461	0.027228	-0.542821	0.0440751
PSRC1	-0.636927	0.014212	-0.577263	0.0495664
RACK1	-0.512462	0.0199561	-0.55348	0.0461227
RN7SL1	-0.898649	0.00628437	-1.21569	0.0200369
RNASE1	-0.607998	0.0140331	-0.604463	0.0138113
RPL15P3	-0.591559	0.0129539	-0.573624	0.0178349
RRAS	-0.78979	0.0137262	-0.690477	0.0270773
SELENOW	-0.511882	0.0275314	-0.594269	0.0230484
SERF2	-0.641083	0.00760004	-0.544593	0.0496318
SERTAD4-AS1	-0.603388	0.0219407	-0.794496	0.0498266
SPAAR	-0.618205	0.00508894	-0.776302	0.0102727
SPTBN5	-0.744087	0.00625409	-0.731532	0.0278841
TIMM8BP2	-1.09223	0.00481502	-1.00171	0.0348157
TMEM204	-0.682074	0.0137434	-0.565576	0.0235585
TMEM37	-1.02239	0.00352228	-0.834508	0.0403029
TMSB10	-0.513366	0.0202784	-0.688543	0.0235585
TRIP6	-0.665134	0.00392278	-0.510963	0.0412742
UQCC2	-0.542015	0.0100547	-0.636286	0.0256621
UQCR10	-0.567973	0.00798912	-0.748831	0.0171671
VPS25	-0.588728	0.0117977	-0.530513	0.0346464
ZNF24TR	-0.722378	0.00951983	-0.659584	0.0460126

## Sheet: HUVEC&HSkM_up
GeneID	Log2FC HUVEC	adj.p-val HUVEC	Log2FC HSkM	adj.p-val HSkM
BMF	0.636561	0.0434417	0.531867	0.00494797
CREB5	0.843255	0.00719213	0.605016	3.96518e-10
DUSP5	0.542404	0.0192873	0.594274	0.000103253
FOXC1	0.506244	0.0131659	0.940795	2.10651e-09
HEY1	1.01517	0.00628437	0.531368	0.0424852
INHBA	0.729269	0.0122767	0.896578	2.01463e-08
IRAK2	0.738852	0.00700167	0.571543	0.00217459
MT-CO2	0.518458	0.0177799	0.796277	3.57931e-05
NFATC2	0.677407	0.0321036	0.689596	3.22057e-06
NFIL3	0.644344	0.0364892	0.525378	1.39469e-07
PFDN2	1.06378	0.00774637	0.621767	0.00247222
PTGS2	0.7456	0.00980684	0.515382	0.000339212
PTHLH	0.64588	0.0122352	0.882034	2.50585e-07
STC1	1.63467	1.12852e-05	0.96161	0.000577616
THBD	0.535592	0.0100547	1.08352	5.21509e-09

## Sheet: HUVEC&HSkM_down
GeneID	Log2FC HUVEC	adj.p-val HUVEC	Log2FC HSkM	adj.p-val HSkM
FAM43A	-0.670218	0.00511813	-0.54687	0.00204597
MVK	-0.571799	0.0370478	-0.509194	0.000336728
STAMBPL1	-1.13696	0.0140308	-0.907702	2.49045e-07

## Sheet: HCMEC&HSkM_up
GeneID	Log2FC HCMEC	adj.p-val HCMEC	Log2FC HSkM	adj.p-val HSkM
C3orf52	0.626561	0.0488751	0.520125	0.000150704
CREB5	0.642638	0.0177197	0.605016	3.96518e-10
PGM2L1	0.600771	0.0206727	0.596994	1.56972e-09
RASD1	1.12449	0.0361312	1.3224	1.39343e-07
TMEM217	0.750322	0.00637106	0.517181	0.0039497

## Sheet: HCMEC&HSkM_down
GeneID	Log2FC HCMEC	adj.p-val HCMEC	Log2FC HSkM	adj.p-val HSkM
CMAHP	-0.754804	0.0124356	-0.664117	3.92587e-06
FAM43A	-0.563572	0.0110397	-0.54687	0.00204597
RUNX1T1	-0.771767	0.0229125	-0.636207	0.00959318
