# Supplementary material for: Mechanical Loading Induces Distinct and Shared Responses in Endothelial and Muscle Cells and Reveals Exercise‐Like Molecular Profiles
Source: FASEB J. 2026 Jul 13;40(14):e72132. doi: 10.1096/fj.202503958RRR (PMC13361157; doi:10.1096/fj.202503958RRR)
Supplement: Supplementary file 5 — Table S4: GSEA results (Gene set enrichment analysis) The enriched gene sets for each cell type from three different reference databases (GO:BP, Reactome and KEGG) are divided into separate sheets. [file FSB2-40-e72132-s007.xlsx]

## Sheet: HUVEC_GOBP
Description	setSize	enrichmentScore	NES	pvalue	p.adjust	qvalue	rank	leading_edge	core_enrichment
Myeloid cell development	52	0.757757	2.0703	6.92854e-07	3.56735e-05	2.64423e-05	2218	tags=44%, list=17%, signal=37%	FOXP1/MED1/NOTCH2/PTPN11/KIT/BCL6/APP/FBN1/PIP4K2A/ARID4A/TMOD3/WASF2/L3MBTL3/KLF2/EP300/PABPC4/FBXW7/ABCB10/TSPAN2/ADGRF5/BRD1/ABI1/RPS6
Endothelial cell development	57	0.74872	2.06659	5.47687e-07	2.96453e-05	2.1974e-05	1485	tags=35%, list=11%, signal=31%	STC1/EZR/HEG1/MSN/S1PR3/RDX/RAPGEF1/RAB1A/RAP1A/AFDN/TJP1/ROCK2/RAP1B/MET/MYADM/VCL/RAPGEF2/RAPGEF6/ROCK1/EDNRB
Regulation of rna splicing	130	0.648581	2.05427	7.06794e-09	6.67938e-07	4.95096e-07	2615	tags=42%, list=20%, signal=34%	RBM24/HNRNPL/AHNAK/NOVA2/HNRNPU/SNW1/RBFOX2/THRAP3/AHNAK2/CDK12/KHDRBS1/HSPA1A/REST/HNRNPA1/PRX/FMR1/NCL/SON/FUS/FXR1/CWC22/SRSF4/CELF1/NUP98/NSRP1/CELF2/SRPK2/HNRNPK/SETX/YTHDC1/TRA2A/HNRNPF/HNRNPH2/QKI/ERN1/POLR2A/HNRNPA2B1/WTAP/SRRM1/RRP1B/RBM25/RBM8A/RBM22/AKAP17A/CLK2/PTBP1/RBM15B/HNRNPH1/RBM7/RBM15/SLC38A2/SRSF6/HNRNPH3/METTL4/SF1
Ras protein signal transduction	265	0.598368	2.04578	1e-10	2.01048e-08	1.49023e-08	2562	tags=36%, list=19%, signal=30%	KITLG/ABCA1/ARHGEF3/TGFB2/ROBO1/NOTCH2/RAPGEF5/ARF6/CBL/HEG1/BCL6/ITGB1/RAB12/KPNB1/CDC42/RDX/RAPGEF1/RAC2/RAP1A/PHACTR4/ABL2/PPP2CB/MAP4K4/CYFIP1/PLD1/CAVIN4/G3BP2/FARP2/FOXM1/GNB1/KANK1/GNA13/ARFGEF3/SOS1/RASGRP1/CDC42EP3/RHOA/RAB21/PLK2/ROCK2/ARHGAP35/KRAS/WASF2/RAP1B/MET/PRAG1/ARHGAP29/ARHGEF12/DLC1/RAPGEF2/SDCBP/RAP1BL/NCKAP1/RASA1/ADGRG1/ARHGAP17/RAPGEF6/ROCK1/CRKL/CELSR1/DENND4A/CUL3/RIT1/…
Embryonic camera type eye development	21	0.887978	2.02765	1.14991e-06	5.34066e-05	3.95866e-05	683	tags=33%, list=5%, signal=32%	PROX1/HIPK2/RDH10/HIPK1/PHACTR4/ZEB1/NES
Embryonic hemopoiesis	20	0.889159	2.01111	7.42198e-06	0.000250685	0.000185815	202	tags=25%, list=2%, signal=25%	KITLG/MED1/KDR/KIT/KMT2A
Regulation of mrna processing	120	0.639965	1.98765	1.07617e-07	7.09939e-06	5.26228e-06	2183	tags=35%, list=16%, signal=30%	RBM24/HNRNPL/RNF20/NOVA2/HNRNPU/SNW1/RBFOX2/THRAP3/AHCYL1/KHDRBS1/PAPOLA/DHX36/REST/HNRNPA1/FMR1/NCL/SON/CDC73/CTR9/VIRMA/FXR1/CWC22/SRSF4/CELF1/NUP98/NSRP1/CELF2/SRPK2/HNRNPK/YTHDC1/TRA2A/CPSF7/QKI/HNRNPA2B1/SUPT5H/WTAP/SRRM1/RBM25/ZFP36L1/RBM8A/PTBP1/RBM15B
Regulation of ras protein signal transduction	137	0.621781	1.97455	4.56095e-08	3.43863e-06	2.54882e-06	2527	tags=39%, list=19%, signal=32%	KITLG/ABCA1/ARHGEF3/TGFB2/ROBO1/NOTCH2/ARF6/CBL/HEG1/BCL6/ITGB1/RDX/ABL2/PPP2CB/MAP4K4/CAVIN4/FOXM1/KANK1/ARFGEF3/RASGRP1/ARHGAP35/KRAS/MET/PRAG1/DLC1/RASA1/ADGRG1/ARHGAP17/DENND4A/CUL3/SPRY4/CRK/KBTBD6/PDCD10/ABL1/ITPKB/CDC42SE1/DENND4C/AKAP13/NF1/NET1/APOE/KANK2/SHOC2/ARFGEF2/MADD/RASGRF2/STARD13/KCTD10/NOTCH1/STMN1/SPRY2/SSX2IP/MAPRE2
Regulation of alternative mrna splicing via spliceosome	48	0.730999	1.96956	1.83977e-05	0.000507679	0.000376307	2551	tags=48%, list=19%, signal=39%	RBM24/HNRNPL/NOVA2/HNRNPU/RBFOX2/THRAP3/KHDRBS1/REST/HNRNPA1/FMR1/FXR1/CELF1/NSRP1/CELF2/YTHDC1/WTAP/RBM25/RBM8A/PTBP1/RBM15B/RBM7/RBM15/SRSF6
Endoderm formation	38	0.75656	1.96927	1.28647e-05	0.000390753	0.000289638	2275	tags=53%, list=17%, signal=44%	COL12A1/GATA6/INHBA/FN1/ITGAV/LAMB3/DUSP5/CDC73/CTR9/COL6A1/SETD2/MMP2/SOX7/COL5A1/COL4A2/COL5A2/COL8A1/SOX17/MACROH2A1/CTNNB1
Negative chemotaxis	28	0.813659	1.9657	1.49202e-05	0.000428524	0.000317635	1018	tags=32%, list=8%, signal=30%	SEMA3G/NRG3/ROBO1/ITGAV/ITGB3/SLIT2/RHOA/FLRT2/NRP2
Regulation of mrna splicing via spliceosome	87	0.662443	1.96464	9.9742e-07	4.86453e-05	3.60573e-05	2406	tags=39%, list=18%, signal=32%	RBM24/HNRNPL/NOVA2/HNRNPU/SNW1/RBFOX2/THRAP3/KHDRBS1/REST/HNRNPA1/FMR1/NCL/SON/FXR1/CWC22/SRSF4/CELF1/NUP98/NSRP1/CELF2/SRPK2/HNRNPK/YTHDC1/TRA2A/QKI/HNRNPA2B1/WTAP/SRRM1/RBM25/RBM8A/PTBP1/RBM15B/RBM7/RBM15
Cellular response to vascular endothelial growth factor stimulus	45	0.736781	1.96004	1.86237e-05	0.000510579	0.000378456	1585	tags=33%, list=12%, signal=29%	ATP2B4/JCAD/KDR/DLL4/ROBO1/FLT1/MAPK14/FOXC1/RELA/NUS1/VCAM1/NRP2/PTP4A3/MAP2K3/ERN1
Response to purine containing compound	69	0.685846	1.95865	2.66814e-06	0.000107328	7.9555e-05	1311	tags=30%, list=10%, signal=28%	STC1/EZR/GATA6/PTGS2/AQP1/APP/THBD/RAPGEF1/PRKAA1/RAP1A/HSP90B1/XRN1/SSH1/ITPR2/RAP1B/PKD2/EEF2K/SOD1/RAPGEF2/RAP1BL/AKAP9
Actin filament based movement	68	0.687941	1.95511	1.83759e-06	7.7583e-05	5.75069e-05	2060	tags=38%, list=15%, signal=33%	STC1/GJA5/ATP1A1/GJA1/KCNJ2/SYNE2/MYH9/MYO6/WASF2/MYO5A/GPD1L/ATP2A2/AKAP9/PKP2/ROCK1/GJC1/WIPF2/MYO5B/MYO1B/WIPF1/SRI/MYO7B/WASL/FRMD6/DLG1/ACTN4
Regulation of small gtpase mediated signal transduction	223	0.588198	1.95343	3.4339e-10	5.57612e-08	4.13319e-08	2527	tags=37%, list=19%, signal=31%	KITLG/ABCA1/ARHGEF3/TGFB2/ROBO1/NOTCH2/ARF6/SWAP70/CBL/HEG1/BCL6/ITGB1/ITGAV/ARHGAP32/RDX/ABL2/PPP2CB/MAP4K4/SLIT2/CAVIN4/ARHGAP21/RELN/PLEKHG1/FOXM1/SPATA13/KANK1/GNA13/ARFGEF3/SOS1/RASGRP1/ARHGAP35/KRAS/MET/PRAG1/ARHGAP29/ARHGEF12/DLC1/FGD5/CGNL1/FGD1/RALGAPB/ARHGAP11A/RASA1/ADGRG1/CD2AP/ARHGAP17/ARHGAP31/DENND4A/CUL3/RALGAPA2/SPRY4/ARHGAP23/CRK/KBTBD6/PREX1/PDCD10/ABL1/ITPKB/CDC42SE1/DENND4C/A…
Alternative mrna splicing via spliceosome	62	0.700398	1.95302	3.71297e-06	0.000141227	0.000104681	2406	tags=40%, list=18%, signal=33%	RBM24/HNRNPL/NOVA2/HNRNPU/RBFOX2/THRAP3/STRAP/KHDRBS1/REST/HNRNPA1/FMR1/FXR1/CELF1/NSRP1/CELF2/YTHDC1/WTAP/CDK13/RBM25/RBM8A/HNRNPM/PTBP1/RBM15B/RBM7/RBM15
Regulation of mrna metabolic process	248	0.576238	1.9474	1.29832e-10	2.49159e-08	1.84684e-08	2189	tags=34%, list=16%, signal=29%	YBX1/RBM24/TENT4A/TENT5A/PABPC1/HNRNPL/RNF20/TNRC6B/NOVA2/CNOT6/GIGYF2/HNRNPU/SNW1/RBFOX2/THRAP3/TOB1/YTHDF3/AHCYL1/YBX3/VIP/KHDRBS1/MAPK14/PAPOLA/DHX36/REST/HNRNPA1/FMR1/TENT5B/NCL/SON/CDC73/CTR9/FUS/VIM/VIRMA/LARP1/SYNCRIP/FXR1/CASC3/CNOT1/CWC22/ROCK2/SRSF4/CELF1/SERBP1/NUP98/BTG2/POLR2D/RC3H1/NSRP1/CELF2/DCP1A/SRPK2/HNRNPK/TENT4B/AGO2/YTHDC1/PABPC4/TRA2A/CNOT6L/HNRNPAB/ROCK1/CPSF7/QKI/HNRNPD/C…
Small gtpase mediated signal transduction	384	0.553215	1.93558	1e-10	2.01048e-08	1.49023e-08	2664	tags=35%, list=20%, signal=29%	KITLG/ABCA1/ARHGEF3/RRAGC/TGFB2/ROBO1/NOTCH2/RAPGEF5/ARF6/SWAP70/CBL/HEG1/BCL6/ITGB1/RAB12/ITGAV/ARHGAP32/CHML/KPNB1/CDC42/RDX/RAPGEF1/RAC2/RAP1A/PHACTR4/ABL2/PPP2CB/MAP4K4/SLIT2/CYFIP1/PLD1/CAVIN4/G3BP2/ARHGAP21/FARP2/RELN/PLEKHG1/DOCK1/FOXM1/SPATA13/DOCK10/GNB1/KANK1/GNA13/ARFGEF3/SOS1/RASGRP1/CDC42EP3/RHOA/RAB21/PLK2/ROCK2/ARHGAP35/KRAS/WASF2/RAP1B/MET/PRAG1/ARHGAP29/ARHGEF12/DLC1/RHOBTB3/FGD5…
Negative regulation of cellular catabolic process	205	0.583297	1.93457	2.94254e-09	3.47381e-07	2.5749e-07	1554	tags=27%, list=12%, signal=24%	YBX1/ATP2B4/RBM24/HIPK2/TIMP2/TENT4A/TENT5A/PABPC1/NPC1/EIF4G3/HNRNPU/HSP90AB1/THRAP3/HERC1/TOB1/TAB2/UCHL5/PSEN1/MTMR9/YBX3/VIP/MAPK14/CHMP4B/DHX36/USP14/DAP/RYBP/SMG1/SMARCC1/FMR1/TENT5B/FUS/BMF/LARP1/SYNCRIP/EPHA4/CSNK2A1/FOXK1/MET/TIGAR/RPL5/MCL1/EIF4G1/MTMR2/TENT4B/RIC1/SDCBP/DKC1/WAC/HNRNPAB/ROCK1/RNF5/NSUN2/HNRNPD/CSDE1
Vascular process in circulatory system	146	0.603908	1.93373	1.92138e-07	1.21075e-05	8.97447e-06	2510	tags=38%, list=19%, signal=31%	INSR/GUCY1A1/AKAP12/GJA5/ATP2B4/ADRB1/PTGS2/ABCG2/TEK/SLIT2/SLC7A1/FOXC1/BMPR2/SLC5A3/TJP1/RHOA/ROCK2/PLVAP/ARHGAP35/GCLC/KLF2/ITGA1/MMP2/SOD1/SLC7A2/PTP4A3/ABCC2/SLC16A1/TRPV4/ROCK1/EDNRB/SLC6A6/TFRC/HTR1D/ATP2B1/SLC12A2/GCLM/HRH1/SCPEP1/ECE1/ABCC4/ABL1/CDH5/APOE/ABCB1/SLC2A13/TGFB1/SOD2/FOXC2/EXT1/ADCY6/SLC38A1/RAP1GDS1/CEACAM1/SLC38A2
Negative regulation of rna catabolic process	61	0.693745	1.93158	1.06249e-05	0.000332283	0.000246298	1554	tags=38%, list=12%, signal=33%	YBX1/RBM24/TENT4A/TENT5A/PABPC1/HNRNPU/THRAP3/TOB1/YBX3/VIP/MAPK14/DHX36/FMR1/TENT5B/FUS/LARP1/SYNCRIP/TENT4B/DKC1/HNRNPAB/NSUN2/HNRNPD/CSDE1
Cellular response to camp	27	0.811032	1.92988	3.70741e-05	0.00091004	0.000674549	1311	tags=48%, list=10%, signal=44%	STC1/EZR/AQP1/APP/RAPGEF1/RAP1A/ITPR2/RAP1B/PKD2/EEF2K/RAPGEF2/RAP1BL/AKAP9
Endodermal cell differentiation	32	0.770886	1.9295	0.0001159	0.00218451	0.00161923	2275	tags=56%, list=17%, signal=47%	COL12A1/GATA6/INHBA/FN1/ITGAV/LAMB3/CDC73/CTR9/COL6A1/SETD2/MMP2/COL5A1/COL4A2/COL5A2/COL8A1/SOX17/MACROH2A1/CTNNB1
Cell morphogenesis involved in differentiation	450	0.547117	1.92845	1e-10	2.01048e-08	1.49023e-08	2067	tags=31%, list=15%, signal=27%	STC1/SEMA3G/PROX1/EFNB2/VLDLR/CRMP1/MAP1B/FAT1/LIMS1/PALLD/ROBO1/HAS2/NOTCH2/TMEFF1/KIDINS220/LAMC1/NOVA2/HSP90AA1/PEAK1/HEG1/PTPN11/FN1/PPP3CA/ACTR2/NEDD9/ITGB1/HSP90AB1/ATRN/ITGAV/RBFOX2/APP/TEK/UNC5B/CDC42/MYH9/NUMB/PSEN1/LAMB3/CORO1C/GDF7/ITGB3/PICALM/RAC2/TANC2/RAB1A/SLIT2/CYFIP1/DHX36/NRCAM/CUX1/MEF2A/RELN/GOLGA4/DAB2/DOCK1/ARC/BMPR2/ADNP/CREB1/DOCK10/KANK1/WDR1/FBXO45/EPHA4/SIN3A/ISL1/SOS1…
Regulation of muscle system process	126	0.613341	1.92556	2.86153e-07	1.75092e-05	1.29784e-05	1637	tags=25%, list=12%, signal=22%	STC1/GUCY1A1/GJA5/ATP2B4/ATP1A1/KCNJ2/PTGS2/FOXO3/KIT/PPP3CA/FBXO32/PARP1/RPS6KB1/PRKACA/MEF2A/YY1/LMCD1/RHOA/ROCK2/PPARG/SOD1/MYL9/CTTN/ATP2A2/AKAP9/GTF2IRD1/PKP2/TRPV4/ROCK1/ATP2B1/GLRX3
Negative regulation of small gtpase mediated signal transduction	43	0.725988	1.92511	4.65885e-05	0.00107485	0.000796708	2470	tags=47%, list=18%, signal=38%	TGFB2/HEG1/BCL6/ITGB1/ABL2/PPP2CB/SLIT2/KANK1/ARHGAP35/MET/DLC1/CGNL1/RASA1/CD2AP/CUL3/SPRY4/NF1/KCTD10/STMN1/SPRY2
Reproductive system development	273	0.561214	1.91768	1.62118e-10	2.97592e-08	2.20584e-08	1610	tags=23%, list=12%, signal=21%	STC1/ADAM19/INSR/ADAMTS1/KITLG/HEY1/NKX3-1/BCL2L11/MED1/GJA1/KDR/TGFB2/STC2/EPAS1/GATA6/NOTCH2/SIRT1/PTGS2/RDH10/INHBA/CBL/FOXO3/PTPN11/KIT/SULF1/HSP90AB1/E2F7/ITGB8/YBX3/GDF7/ATRX/MAPK14/SLIT2/FOXC1/ARID5B/NRIP1/SENP2/BMPR2/HECTD1/ARID4A/FST/SETD2/PKD2/NIPBL/PPARG/TAF4/BIRC6/MAPK1/MMP2/SOD1/RHOBTB3/ARID4B/ADGRG1/RBPJ/DNAJB6/CRKL/PLEKHA1/ASPM/BCL2L2/CSDE1/NSDHL/NR2F2/BPTF
Rhythmic process	186	0.58073	1.91584	2.62865e-08	2.094e-06	1.55213e-06	2272	tags=34%, list=17%, signal=29%	ADAMTS1/PROX1/PER3/TGFB2/ADRB1/HAS2/SIRT1/TOP1/NFYA/INHBA/FOXO3/KMT2A/HNRNPU/THRAP3/NCOR1/PRKAA1/CREBBP/SLIT2/NFIL3/NRIP1/ZFHX3/ADNP/CREB1/SIN3A/MYCBP2/ROCK2/CSNK2A1/PRKDC/NONO/KLF10/PPARG/BTRC/MMP2/HEBP1/HUWE1/EP300/KDM5A/SETX/USP9X/NPAS2/PPP1CC/PLEKHA1/GFPT1/KLF9/HNRNPD/FBXW7/GSK3B/PPP1CB/STAT5B/USP7/PPARA/MTOR/KDM5B/HDAC1/KAT2B/LGR4/ID2/NOCT/NR1D2/TARDBP/FBXW11/FBXL3/RORA
Response to heat	78	0.652417	1.91559	8.74307e-06	0.000281781	0.000208864	1830	tags=40%, list=14%, signal=35%	SIRT1/PTGS2/LYN/HSP90AA1/BAG3/HSP90AB1/TP53INP1/RPS6KB1/HSPA2/TPR/PRKACA/CREBBP/HSPA1A/DHX36/TCIM/CHORDC1/DNAJA4/GCLC/HSPA1B/RBBP7/POLR2D/SOD1/DNAJA1/EP300/TRPV4/DNAJB6/HSP90AB3P/DAXX/GSK3B/PSIP1/MTOR
Camera type eye development	180	0.583131	1.91419	2.40224e-08	1.95043e-06	1.44572e-06	2296	tags=32%, list=17%, signal=27%	PROX1/ATP2B4/HIPK2/MED1/GJA1/KDR/TGFB2/FAT1/DLL4/SLC7A11/NOTCH2/RDH10/INHBA/CRYBG3/KLF4/SKI/HIPK1/FBN1/TENM3/PSEN1/FLT1/PHACTR4/ZHX2/FOXC1/SHROOM2/YY1/ZEB1/BMPR2/NES/VIM/COL4A1/GNB1/SOS1/TTC8/MEGF11/ARHGAP35/SMARCA4/TWSG1/JAG1/TGIF2/ATP2B1/ACVR2B/FBN2/COL8A1/ABI2/KDM5B/FGF2/SKIL/HDAC1/TOPORS/DLG1/CEP290/NF1/SPRED1/CTNNB1/ARHGEF15/SMAD3
Cellular response to hormone stimulus	389	0.545492	1.91081	1e-10	2.01048e-08	1.49023e-08	2257	tags=30%, list=17%, signal=26%	STC1/INSR/ATP1A1/FOXP1/NKX3-1/MAP1B/SIK2/BCL2L11/MED1/GATA6/SIRT1/LYN/PDPK1/INHBA/FOXO3/NPC1/PTPN11/KIT/AQP1/FBXO32/HNRNPU/RAB12/RBFOX2/PARP1/NCOR1/AHCYL1/RPS6KB1/FBN1/PRKACA/CPEB2/NCOA3/PIP4K2A/RDX/PRKAA1/HSPA1A/SLIT2/SOGA1/CYFIP1/ZNF106/REST/ARID1A/SMARCC1/ACVR1/DAB2/APC/RARB/ABHD2/ZMIZ1/IRS2/YWHAG/RELA/YAP1/SESN3/GNB1/KANK1/PIK3R3/ISL1/CNOT1/RHOA/NCOA5/ROCK2/LPIN1/NFE2L2/PTGES3/GCLC/LATS1/PRKD…
Cellular response to steroid hormone stimulus	150	0.594436	1.90932	1.19984e-07	7.79341e-06	5.77671e-06	2006	tags=31%, list=15%, signal=27%	STC1/ATP1A1/FOXP1/NKX3-1/BCL2L11/MED1/SIRT1/FOXO3/NPC1/AQP1/FBXO32/HNRNPU/RBFOX2/PARP1/NCOR1/RPS6KB1/HSPA1A/REST/ARID1A/ACVR1/DAB2/ABHD2/ZMIZ1/YAP1/ISL1/CNOT1/RHOA/PTGES3/LATS1/HSPA1B/STRN3/TRIP4/PGRMC2/SMARCA4/UBR5/EP300/KDM3A/DAXX/KLF9/ATP2B1/UBA5/PPARA/YWHAH/HDAC1/NR3C1/ZFP36L1/RNF6
Regulation of cell projection assembly	170	0.585917	1.90795	5.09603e-08	3.77464e-06	2.79788e-06	1910	tags=27%, list=14%, signal=24%	PODXL/KLF5/ARF6/SYNE2/KIT/ACTR2/CCP110/CDC42/SRGAP2C/EVI5/FAM98A/CORO1C/RDX/RAC2/TCHP/SLIT2/CYFIP1/PLD1/MAP4/DPYSL3/FMR1/APC/YAP1/KANK1/TBC1D19/FXR1/CDC42EP3/ARHGAP35/WASF2/SEPTIN7/ATP7A/ATG3/RABGAP1/TBC1D2B/CCDC88A/NCKAP1/CEP120/RHOQ/ACTR3/PLEKHM1/GSK3B/TBC1D22B/ABI2/MTOR/TAPT1/WASL
Establishment of endothelial barrier	45	0.716662	1.90652	5.80352e-05	0.00125654	0.000931382	1485	tags=38%, list=11%, signal=34%	EZR/MSN/S1PR3/RDX/RAPGEF1/RAB1A/RAP1A/AFDN/TJP1/ROCK2/RAP1B/MYADM/VCL/RAPGEF2/RAPGEF6/ROCK1/EDNRB
Negative regulation of mrna catabolic process	49	0.703987	1.90511	3.94991e-05	0.00095246	0.000705992	1554	tags=41%, list=12%, signal=36%	YBX1/RBM24/TENT4A/TENT5A/PABPC1/HNRNPU/THRAP3/TOB1/YBX3/VIP/MAPK14/FMR1/TENT5B/FUS/LARP1/SYNCRIP/TENT4B/HNRNPAB/HNRNPD/CSDE1
Dendrite development	157	0.586635	1.9047	7.26525e-08	5.11231e-06	3.7894e-06	2039	tags=32%, list=15%, signal=27%	VLDLR/MAP1B/TMEFF1/KIDINS220/ARF6/PPP3CA/ACTR2/ITGB1/RBFOX2/APP/CDC42/SRGAP2C/PSEN1/CAMSAP2/PICALM/TANC2/CYFIP1/DHX36/CUX1/MEF2A/RELN/ARC/FMR1/DOCK10/EPHA4/RHOA/RAB21/HECW2/SHANK3/EEF2K/CAPRIN1/RAPGEF2/NCK2/BTBD3/CRKL/GSK3B/CRK/PAK2/C21orf91/ABI2/STRN/YWHAH/WASL/ABL1/MAP1S/MAP2/MECP2/LLPH/ABI1/KLF7
Sensory system development	210	0.573972	1.90307	4.80214e-09	4.74962e-07	3.52056e-07	2137	tags=30%, list=16%, signal=26%	PROX1/ATP2B4/HIPK2/MED1/GJA1/KDR/TGFB2/FAT1/DLL4/SLC7A11/NOTCH2/RDH10/INHBA/CRYBG3/KLF4/SKI/HIPK1/FBN1/TENM3/PSEN1/FLT1/PHACTR4/ZHX2/FOXC1/SHROOM2/RARB/YY1/ZEB1/BMPR2/NES/VIM/COL4A1/GNB1/ISL1/SOS1/TTC8/MEGF11/ARHGAP35/NIPBL/SMARCA4/COL5A1/ADAMTS18/TWSG1/JAG1/TGIF2/ATP2B1/ACVR2B/FBN2/COL5A2/TUG1/COL8A1/ABI2/KDM5B/FGF2/SKIL/HDAC1/TOPORS/DLG1/BCL2/CEP290/SH3PXD2B/NF1/SPRED1
Epithelial cell development	137	0.596527	1.89435	6.81731e-07	3.55342e-05	2.6339e-05	1496	tags=31%, list=11%, signal=28%	STC1/PODXL/PROX1/GJA1/KLF5/FAT1/EZR/PALLD/NOTCH2/PDPK1/HEG1/MSN/S1PR3/RDX/RAPGEF1/ATRX/RAB1A/RAP1A/AFDN/RARB/B4GALT1/YAP1/ARID4A/VIM/CDK6/TJP1/ROCK2/RAP1B/MET/IQGAP1/MYADM/TIGAR/HOXA5/ARID4B/VCL/ASXL1/RAPGEF2/SHROOM3/RAPGEF6/ROCK1/EDNRB/JAG1
Positive regulation of kinase activity	306	0.545983	1.89196	2.17392e-10	3.82429e-08	2.83468e-08	1916	tags=25%, list=14%, signal=22%	INSR/KITLG/PROX1/ATP2B4/VLDLR/NRG3/TLR4/KDR/TGFB2/ROBO1/SIRT1/LYN/PDPK1/HSP90AA1/ROR1/KIT/NEDD9/GPRC5B/HSP90AB1/TEK/TAB2/CDC42/PSEN1/WNK1/TXN/ITGB3/FLT1/RAP1A/CCNYL1/SASH1/RELN/TCIM/BMPR2/ADNP/INCENP/DDX3X/EPHA4/ZFP91/RASGRP1/RHOA/RICTOR/EPHA5/LMTK2/CCNK/MET/PKD2/IQGAP1/PRNP/CD24/TIGAR/CLSPN/RANBP2/TAOK1/DVL3/MAP3K7/TRAF6/DSTYK/RAPGEF2/MAP2K3/CCDC88A/HBEGF/ADAM9/MAP3K5/BMP2/DAXX/IL6R/ERCC6/ACVR2B…
Response to vitamin d	21	0.827758	1.89014	7.45278e-05	0.00154435	0.00114472	705	tags=33%, list=5%, signal=32%	STC1/MED1/STC2/PTGS2/SNW1/MN1/TRIM25
Response to camp	46	0.70857	1.88767	5.99483e-05	0.00127829	0.000947508	1311	tags=33%, list=10%, signal=30%	STC1/EZR/GATA6/AQP1/APP/THBD/RAPGEF1/RAP1A/ITPR2/RAP1B/PKD2/EEF2K/RAPGEF2/RAP1BL/AKAP9
Heart trabecula morphogenesis	22	0.814465	1.88764	0.000129231	0.00237223	0.00175837	815	tags=36%, list=6%, signal=34%	ADAMTS1/HEY1/MED1/TGFB2/DLL4/HEG1/TEK/SOS1
Response to growth factor	463	0.53202	1.88509	1e-10	2.01048e-08	1.49023e-08	2137	tags=30%, list=16%, signal=27%	INSR/ATP2B4/JCAD/HIPK2/MAP1B/TLR4/MED1/KDR/TGFB2/DLL4/GATA6/LIMS1/ROBO1/HAS2/NOTCH2/KIDINS220/SIRT1/ARF6/PDPK1/CBL/FOXO3/PTPN11/SNW1/SULF1/ITGB1/HSP90AB1/KLF4/SKI/APP/ITGB8/TOB1/PARP1/PTPN12/RPS6KB1/FBN1/TPR/STRAP/RGMB/GDF7/ITGB3/BCL9L/UBE2D3/GDF6/RDX/RAPGEF1/SULF2/FLT1/RAP1A/CREBBP/HSPA1A/MAPK14/DYNC1LI2/PALS1/SLIT2/CYFIP1/FOXC1/ACVR1/DAB2/ZFHX3/FGF5/NCL/ZEB1/ZMIZ1/BMPR2/RELA/CREB1/ZFYVE9/FST/SO…
Rna stabilization	52	0.687615	1.87866	9.59378e-05	0.00189275	0.00140297	1554	tags=38%, list=12%, signal=34%	YBX1/RBM24/TENT4A/TENT5A/PABPC1/HNRNPU/THRAP3/YBX3/VIP/MAPK14/DHX36/TENT5B/FUS/LARP1/SYNCRIP/TENT4B/DKC1/NSUN2/HNRNPD/CSDE1
Endothelium development	104	0.616255	1.87716	3.65339e-06	0.000140224	0.000103938	1604	tags=36%, list=12%, signal=32%	STC1/GJA5/PROX1/HEY1/FOXP1/KDR/EZR/DLL4/FOXJ2/HEG1/MSN/S1PR3/RDX/RAPGEF1/RAB1A/RAP1A/AFDN/ACVR1/GJA4/ZEB1/BMPR2/TJP1/RHOA/ROCK2/RAP1B/MET/MYADM/VCL/RAPGEF2/HOXB5/RBPJ/RAPGEF6/ROCK1/EDNRB/JAG1/ACVR2B/NR2F2
Regulation of system process	258	0.549371	1.877	1.42615e-09	1.88858e-07	1.39987e-07	1839	tags=26%, list=14%, signal=23%	STC1/GUCY1A1/GJA5/ATP2B4/CCN3/ATP1A1/NKX3-1/GJA1/TGFB2/DLGAP4/KCNJ2/ADRB1/EPAS1/PTGS2/INHBA/FOXO3/PTPN11/KIT/AQP1/PPP3CA/FBXO32/APP/PARP1/RPS6KB1/WNK1/PRKACA/VIP/MEF2A/RELN/DAB2/FMR1/YY1/BMPR2/ISL1/LMCD1/RHOA/ROCK2/LPIN1/PPARG/MMP2/SHANK3/GPD1L/SOD1/TSHZ3/CELF2/MYL9/CTTN/GLS/MTMR2/ATP2A2/MDM2/AKAP9/GTF2IRD1/HBEGF/PKP2/CORIN/TRPV4/ROCK1/GJC1/EDNRB/UNC13B/ATP2B1/GLRX3/HRH1/PPARA/ECE1/DICER1/SRI
Development of primary sexual characteristics	140	0.587286	1.87546	1.0024e-06	4.86453e-05	3.60573e-05	1744	tags=26%, list=13%, signal=23%	INSR/ADAMTS1/KITLG/NKX3-1/BCL2L11/GJA1/KDR/TGFB2/GATA6/SIRT1/RDH10/INHBA/CBL/FOXO3/KIT/YBX3/ATRX/SLIT2/FOXC1/ARID5B/NRIP1/ARID4A/FST/TAF4/MMP2/SOD1/RHOBTB3/ARID4B/ADGRG1/CRKL/PLEKHA1/ASPM/BCL2L2/CSDE1/NR2F2/CTNNA1/STAT5B
Embryonic eye morphogenesis	18	0.852828	1.86905	8.21715e-05	0.00166792	0.00123632	649	tags=39%, list=5%, signal=37%	PROX1/HIPK2/HIPK1/FBN1/PHACTR4/RARB/ZEB1
Cellular component morphogenesis	450	0.530174	1.86873	1e-10	2.01048e-08	1.49023e-08	2199	tags=32%, list=16%, signal=27%	SEMA3G/PROX1/EFNB2/VLDLR/CRMP1/MAP1B/SPAG9/ITSN2/PALLD/ROBO1/NOTCH2/TMEFF1/KIDINS220/NOVA2/HSP90AA1/PTPN11/FN1/PPP3CA/ACTR2/PIKFYVE/ITGB1/HSP90AB1/RBFOX2/APP/UNC5B/CDC42/NUMB/PSEN1/CORO1C/GDF7/PICALM/RAC2/TANC2/PALS1/MAP4K4/SLIT2/CYFIP1/DHX36/NRCAM/CUX1/EPB41L3/MEF2A/RELN/GOLGA4/ARC/CERT1/BMPR2/ADNP/NES/CREB1/DOCK10/KANK1/WDR1/FBXO45/FLNC/EPHA4/SIN3A/ISL1/SOS1/RHOA/MYCBP2/FLRT2/RAB21/TMOD3/MACF1/…
Negative regulation of mrna metabolic process	75	0.642784	1.86835	3.23906e-05	0.00080919	0.000599796	1702	tags=35%, list=13%, signal=30%	YBX1/RBM24/TENT4A/TENT5A/PABPC1/RNF20/HNRNPU/THRAP3/TOB1/YBX3/VIP/MAPK14/FMR1/TENT5B/CTR9/FUS/LARP1/SYNCRIP/SRSF4/HNRNPK/TENT4B/HNRNPAB/HNRNPD/CSDE1/HNRNPA2B1/SUPT5H
Regulation of cell projection organization	453	0.528577	1.86738	1e-10	2.01048e-08	1.49023e-08	2262	tags=27%, list=17%, signal=24%	PODXL/SEMA3G/EFNB2/VLDLR/CRMP1/MAP1B/KLF5/EZR/ROBO1/KIDINS220/ARF6/LYN/SYNE2/ROR1/KIT/FN1/PPP3CA/ACTR2/CCP110/KLF4/CDC42/TENM3/SRGAP2C/EVI5/FAM98A/PSEN1/CORO1C/CAMSAP2/RDX/DENND5A/RAPGEF1/RAC2/TANC2/RAP1A/ABL2/TCHP/SLIT2/CYFIP1/PLD1/DHX36/MAP4/NRCAM/CUX1/RELN/DPYSL3/GOLGA4/DAB2/ARC/FMR1/APC/BMPR2/ADNP/YAP1/VIM/KANK1/TBC1D19/EPHA4/STK24/FXR1/CDC42EP3/RHOA/RAB21/MACF1/NFE2L2/NEGR1/ARHGAP35/WASF2/PR…
Sensory organ development	294	0.540469	1.86248	4.18895e-10	6.09853e-08	4.52041e-08	2137	tags=29%, list=16%, signal=25%	PROX1/ATP2B4/HIPK2/BCL2L11/MED1/GJA1/KDR/TGFB2/FAT1/DLL4/SLC7A11/NOTCH2/RDH10/INHBA/ROR1/CRYBG3/PTPN11/KIT/KLF4/SKI/HIPK1/FBN1/TENM3/PSEN1/FLT1/PHACTR4/MYO6/ZHX2/FOXC1/SHROOM2/RARB/YY1/ZEB1/BMPR2/NES/VIM/COL4A1/GNB1/SMCHD1/EPHA4/SOS1/TTC8/MEGF11/ARHGAP35/GSDME/NIPBL/TRIP11/MAPK1/SOD1/LIN7A/SMARCA4/COL5A1/BMP2/ADAMTS18/RBPJ/TWSG1/JAG1/TGIF2/ATP2B1/ADAM10/ACVR2B/SEC24B/FBN2/MAFB/COL5A2/ANP32B/TUG1/…
Cellular response to nitrogen compound	430	0.52769	1.86179	1e-10	2.01048e-08	1.49023e-08	2073	tags=30%, list=15%, signal=26%	STC1/INSR/ATP2B4/MAP1B/SIK2/BCL2L11/TLR4/RRAGC/GJA1/KLF3/GUCY1B1/EZR/SIRT1/PTGS2/LYN/PDPK1/FOXO3/PTPN11/AQP1/ACTR2/RAB12/APP/PARP1/AHCYL1/RPS6KB1/FBN1/PSEN1/PRKACA/CPEB2/PIP4K2A/RAPGEF1/ATRX/PRKAA1/RAP1A/GNAS/SLIT2/SOGA1/CYFIP1/ZNF106/MTR/SMARCC1/FMR1/APC/ZEB1/IRS2/YWHAG/DDI2/RELA/VIM/COL4A1/SESN3/GNB1/KANK1/PIK3R3/HSP90B1/XRN1/COL6A1/LARP1/EPHA4/SIN3A/ZCCHC3/CAPN2/SSH1/NCOA5/ROCK2/LPIN1/NFE2L2/I…
Formation of primary germ layer	79	0.632062	1.86087	3.39525e-05	0.000843221	0.000625021	2630	tags=49%, list=20%, signal=40%	COL12A1/GJA1/GATA6/INHBA/FN1/ITGB1/KLF4/ITGAV/WLS/LAMB3/PRKACA/ITGB3/FOXC1/DUSP5/ACVR1/CDC73/BMPR2/CTR9/COL6A1/SETD2/MMP2/SOX7/COL5A1/TWSG1/PRKAR1A/COL4A2/COL5A2/COL8A1/KDM6B/SOX17/MACROH2A1/ITGA2/CTNNB1/SMAD3/EXOC4/FOXC2/EPB41L5/LAMB1/SMAD2
Placenta development	104	0.610817	1.8606	5.49502e-06	0.000193333	0.000143304	1610	tags=25%, list=12%, signal=22%	STC1/ADAM19/HEY1/MED1/STC2/EPAS1/NOTCH2/PTGS2/HSP90AB1/E2F7/ITGB8/MAPK14/SENP2/BMPR2/HECTD1/SETD2/PKD2/PPARG/BIRC6/MAPK1/SOD1/RBPJ/DNAJB6/NSDHL/NR2F2/BPTF
Neuron projection organization	65	0.660438	1.85871	7.62696e-05	0.00157078	0.00116431	2301	tags=37%, list=17%, signal=31%	INSR/ACTR2/APP/CDC42/PSEN1/TANC2/DHX36/RELN/ARC/DOCK10/EPHA4/PRNP/SHANK3/EEF2K/CTTN/CAPRIN1/MTMR2/GSK3B/ABI2/WASL/LGMN/TANC1/APOE/CAPRIN2
Motor neuron axon guidance	20	0.820957	1.85685	0.000356057	0.00489389	0.0036275	915	tags=30%, list=7%, signal=28%	TMEFF1/RAC2/SLIT2/EPHA4/MYCBP2/ALCAM
Regulation of cell morphogenesis	229	0.55483	1.85509	9.20919e-09	8.10025e-07	6.00415e-07	2363	tags=34%, list=18%, signal=29%	PALM2AKAP2/SPAG9/KDR/ITSN2/EZR/LIMS1/HAS2/KIT/FN1/ACTR2/NEDD9/CDC42/MYH9/MSN/CORO1C/BCL9L/RDX/RAC2/LARP4/CYFIP1/DHX36/CUX1/EPB41L3/RELN/SYNE3/DAB2/DOCK1/ARC/KANK1/WDR1/GNA13/EPHA4/CDC42EP3/RHOA/RAB21/MACF1/ARHGAP35/PLAA/PRKDC/MYADM/PRAG1/SMURF1/ARHGEF7/DVL3/SEPTIN7/DLC1/EEF2K/RHOBTB3/FGD5/CAPRIN1/SH3KBP1/FGD1/SHROOM3/RHOQ/RASA1/BRWD3/DIAPH1/CRKL/SPRY4/CRK/FMNL3/PLXNA1/PREX1/AGO4/ABL1/STRIP1/DLG1/…
Cell part morphogenesis	405	0.530623	1.85351	1e-10	2.01048e-08	1.49023e-08	2199	tags=32%, list=16%, signal=27%	SEMA3G/EFNB2/VLDLR/CRMP1/MAP1B/SPAG9/ITSN2/PALLD/ROBO1/NOTCH2/TMEFF1/KIDINS220/NOVA2/HSP90AA1/PTPN11/FN1/PPP3CA/ACTR2/ITGB1/HSP90AB1/RBFOX2/APP/UNC5B/CDC42/NUMB/PSEN1/CORO1C/GDF7/PICALM/RAC2/TANC2/MAP4K4/SLIT2/CYFIP1/DHX36/NRCAM/CUX1/EPB41L3/MEF2A/RELN/GOLGA4/ARC/CERT1/BMPR2/ADNP/NES/CREB1/DOCK10/KANK1/FBXO45/EPHA4/SIN3A/ISL1/SOS1/RHOA/MYCBP2/FLRT2/RAB21/MACF1/ALCAM/EPHA5/TTC8/LMTK2/ARHGAP35/WASF…
Blood vessel morphogenesis	427	0.525951	1.85249	1e-10	2.01048e-08	1.49023e-08	2470	tags=36%, list=18%, signal=30%	ADAMTS1/GJA5/PROX1/ATP2B4/CCN3/EFNB2/CEMIP2/HEY1/JCAD/HIPK2/ETS1/MED1/GJA1/KDR/KLF5/TGFB2/DLL4/EPAS1/GATA6/RUNX1/ROBO1/HAS2/NOTCH2/SIRT1/PTGS2/FOXJ2/PDPK1/HEG1/ADAMTS9/AQP1/FN1/SULF1/ITGB1/KLF4/E2F7/ITGAV/ITGB8/TEK/UNC5B/HIPK1/CDC42/MYH9/CALD1/LOXL2/GADD45A/AMOTL1/SOX4/ITGB3/FLT1/RAP1A/MAPK14/SLIT2/SASH1/RNF213/NRCAM/FOXC1/PAXIP1/ACVR1/B4GALT1/NCL/ZMIZ1/BMPR2/YAP1/COL4A1/PIK3R3/GNA13/NAA15/TJP1/E…
Forebrain cell migration	43	0.698437	1.85205	0.000207154	0.00341259	0.00252952	2657	tags=44%, list=20%, signal=36%	NRG3/ROBO1/SYNE2/SRGAP2C/PSEN1/SLIT2/RELN/ZMIZ1/FBXO45/RHOA/ADGRG1/RTN4/OGDH/DIXDC1/CTNNB1/PEX5/LAMB1/PAFAH1B1/GLI3
Tissue morphogenesis	384	0.529052	1.85104	1e-10	2.01048e-08	1.49023e-08	2517	tags=34%, list=19%, signal=29%	STC1/PODXL/PROX1/EFNB2/HEY1/FOXP1/NKX3-1/MED1/GJA1/KDR/TGFB2/FAT1/EZR/DLL4/ROBO1/NOTCH2/RDH10/INHBA/HEG1/ROR1/SULF1/ITGB1/KLF4/SKI/WLS/CDC42/MSN/LUZP1/PSEN1/PRKACA/GZF1/TRAF3IP1/MTSS1/SOX4/GDF7/ITGB3/PHACTR4/PALS1/SLIT2/BTBD7/FOXC1/ACVR1/DAB2/BMPR2/HECTD1/YAP1/COL4A1/FST/WDR1/GNA13/EPHA4/ISL1/SOS1/SETD2/RHOA/TTC8/ARHGAP35/KRAS/MET/PKD2/NRP2/SMURF1/HOXA5/BTRC/DVL3/EXOC5/MMP2/ATP7A/TRAF6/DLC1/VCL/M…
Cellular response to heat	53	0.675828	1.84684	0.000141511	0.00254238	0.00188449	1830	tags=43%, list=14%, signal=38%	SIRT1/PTGS2/LYN/HSP90AA1/BAG3/HSP90AB1/TPR/PRKACA/CREBBP/HSPA1A/DHX36/TCIM/CHORDC1/HSPA1B/RBBP7/POLR2D/EP300/TRPV4/DNAJB6/HSP90AB3P/DAXX/GSK3B/MTOR
Cardiac muscle tissue development	133	0.58128	1.84514	2.04596e-06	8.5525e-05	6.33937e-05	806	tags=22%, list=6%, signal=21%	GJA5/PROX1/EFNB2/HEY1/MED1/GJA1/TGFB2/DLL4/GATA6/RUNX1/NOTCH2/HEG1/ADAMTS9/HNRNPU/ITGB1/CDC42/MAML1/MAPK14/FOXC1/MEF2A/ACVR1/RARB/YY1/BMPR2/ALPK3/YAP1/CREB1/SGCB/ISL1
Ameboidal type cell migration	319	0.532796	1.84382	3.86118e-10	5.82211e-08	4.31552e-08	2607	tags=39%, list=19%, signal=32%	STC1/AKAP12/KITLG/SEMA3G/PROX1/ATP2B4/CCN3/EFNB2/FOXP1/JCAD/ETS1/GJA1/KDR/TGFB2/DLL4/ROBO1/HAS2/SIRT1/ARF6/PTGS2/PDPK1/PTPN11/ADAMTS9/KIT/FN1/ITGB1/KLF4/TEK/CDC42/MYH9/YTHDF3/LOXL2/GADD45A/AMOTL1/CORO1C/ITGB3/PHACTR4/MAPK14/MAP4K4/SLIT2/SASH1/ARID5B/PAXIP1/ACVR1/DOCK1/BMPR2/KANK1/PIK3R3/DNAJA4/ISL1/ZFAND5/RHOA/NUS1/AKT3/PLK2/ROCK2/MACF1/NFE2L2/WASF2/MET/IQGAP1/MIA3/NRP2/PPARG/ARHGEF7/PTP4A3/PLPP3…
Circadian rhythm	131	0.580452	1.84323	1.74549e-06	7.44391e-05	5.51765e-05	2272	tags=37%, list=17%, signal=31%	PROX1/PER3/ADRB1/SIRT1/TOP1/KMT2A/HNRNPU/THRAP3/NCOR1/PRKAA1/NFIL3/NRIP1/ZFHX3/CREB1/SIN3A/MYCBP2/ROCK2/PRKDC/NONO/KLF10/PPARG/BTRC/HEBP1/HUWE1/EP300/KDM5A/SETX/USP9X/NPAS2/PPP1CC/GFPT1/KLF9/HNRNPD/FBXW7/GSK3B/PPP1CB/USP7/PPARA/MTOR/HDAC1/LGR4/ID2/NOCT/NR1D2/TARDBP/FBXW11/FBXL3/RORA
Female sex differentiation	72	0.638702	1.84305	5.51033e-05	0.00122463	0.000907731	1744	tags=28%, list=13%, signal=24%	INSR/ADAMTS1/KITLG/KDR/SIRT1/INHBA/FOXO3/KIT/SLIT2/FOXC1/ARID5B/NRIP1/FST/TAF4/MMP2/SOD1/PLEKHA1/NR2F2/CTNNA1/STAT5B
Cardiac muscle cell contraction	34	0.726591	1.8426	0.000215021	0.00347824	0.00257818	1483	tags=29%, list=11%, signal=26%	STC1/GJA5/ATP1A1/GJA1/KCNJ2/GPD1L/ATP2A2/AKAP9/PKP2/GJC1
Muscle contraction	155	0.567693	1.84147	2.14338e-06	8.87192e-05	6.57614e-05	1551	tags=24%, list=12%, signal=21%	STC1/GUCY1A1/GJA5/ATP2B4/ATP1A1/GJA1/KCNJ2/PTGS2/UTRN/KIT/SULF1/RPS6KB1/CALD1/PRKACA/TPM4/SULF2/SYNM/CERT1/RHOA/TMOD3/ROCK2/GPD1L/SOD1/MYL9/SLMAP/CTTN/ATP2A2/MAP2K3/AKAP9/MYOF/PKP2/TRPV4/ROCK1/GJC1/EDNRB/HTR1D/ATP2B1
Response to transforming growth factor beta	187	0.558133	1.8411	3.94389e-07	2.31266e-05	1.71421e-05	2767	tags=40%, list=21%, signal=32%	HIPK2/TGFB2/LIMS1/SIRT1/PDPK1/SNW1/ITGB1/HSP90AB1/SKI/ITGB8/PARP1/FBN1/STRAP/BCL9L/CREBBP/HSPA1A/PALS1/ACVR1/DAB2/ZFHX3/ZEB1/ZMIZ1/ZFYVE9/LTBP1/ROCK2/CD109/LATS1/SMURF1/PPARG/LATS2/LTBP2/MAP3K7/SDCBP/EP300/LOX/PEG10/ADAM9/LRRC32/USP9X/APPL1/BMP2/TRIM33/TWSG1/ROCK1/GLG1/CRKL/RNF111/FBN2/COL4A2/CRK/PAK2/PPARA/CDKN2B/ZNF451/SKIL/ABL1/NR3C1/ZFP36L1/CDH5/PPM1A/SPRED1/SMAD3/TGFB1/USP9Y/ZNF703/CHST11/SP…
Development of primary female sexual characteristics	65	0.654122	1.84094	0.000111005	0.00213029	0.00157904	1744	tags=31%, list=13%, signal=27%	INSR/ADAMTS1/KITLG/KDR/SIRT1/INHBA/FOXO3/KIT/SLIT2/FOXC1/ARID5B/NRIP1/FST/TAF4/MMP2/SOD1/PLEKHA1/NR2F2/CTNNA1/STAT5B
Muscle system process	212	0.554748	1.83943	1.00377e-07	6.72682e-06	4.98612e-06	1839	tags=26%, list=14%, signal=23%	STC1/GUCY1A1/GJA5/ATP2B4/ATP1A1/GJA1/KCNJ2/GATA6/PTGS2/UTRN/FOXO3/KIT/PPP3CA/FBXO32/SULF1/PARP1/RPS6KB1/CALD1/PRKACA/TPM4/SULF2/SYNM/MEF2A/CERT1/YY1/LMCD1/RHOA/TMOD3/ROCK2/PPARG/GPD1L/SOD1/MYL9/SLMAP/CTTN/ATP2A2/MAP2K3/AKAP9/INPP5F/MYOF/GTF2IRD1/PKP2/TRPV4/ROCK1/GJC1/EDNRB/HTR1D/ATP2B1/GLRX3/SORBS2/PAK2/PPARA/MTOR/ASPH/SRI
Sex differentiation	162	0.566033	1.83864	7.50919e-07	3.81974e-05	2.8313e-05	2315	tags=30%, list=17%, signal=25%	INSR/ADAMTS1/KITLG/NKX3-1/BCL2L11/GJA1/KDR/TGFB2/GATA6/SIRT1/RDH10/INHBA/CBL/FOXO3/PTPN11/KIT/YBX3/ATRX/SLIT2/FOXC1/ARID5B/NRIP1/ARID4A/FST/NIPBL/TAF4/MMP2/SOD1/RHOBTB3/ARID4B/ADGRG1/CRKL/PLEKHA1/ASPM/BCL2L2/CSDE1/NR2F2/CTNNA1/STAT5B/AGO4/LGR4/MAMLD1/BCL2/CNOT9/GNRH1/CTNNB1/FNDC3A/GREB1L
Positive regulation of stem cell proliferation	15	0.874902	1.83769	0.000183214	0.00310654	0.00230266	513	tags=27%, list=4%, signal=26%	KITLG/GJA1/HNRNPU/ATXN1L
Aorta development	44	0.69042	1.83686	0.000289203	0.00426929	0.00316452	1578	tags=36%, list=12%, signal=32%	PROX1/EFNB2/HEY1/NKX3-1/TGFB2/DLL4/ROBO1/ADAMTS9/SOX4/HECTD1/AP2B1/PKD2/LOX/RBPJ/JAG1/SEC24B
Regulation of actin filament based movement	19	0.826336	1.83638	0.000202841	0.00335841	0.00248936	1998	tags=42%, list=15%, signal=36%	STC1/GJA5/KCNJ2/ATP2A2/AKAP9/PKP2/SRI/DLG1
Negative regulation of catabolic process	241	0.545918	1.83547	2.02436e-08	1.74426e-06	1.2929e-06	1570	tags=25%, list=12%, signal=23%	YBX1/ATP2B4/RBM24/HIPK2/TIMP2/TENT4A/TENT5A/PABPC1/NPC1/EIF4G3/HNRNPU/HSP90AB1/THRAP3/HERC1/TOB1/TAB2/NCOR1/UCHL5/PSEN1/MTMR9/YBX3/VIP/PRKAA1/MAPK14/CHMP4B/DHX36/USP14/DAP/RYBP/SMG1/SMARCC1/FMR1/TENT5B/FUS/RELA/BMF/LARP1/SYNCRIP/EPHA4/MYCBP2/CSNK2A1/FOXK1/MET/TIGAR/RPL5/MCL1/SF3B3/EIF4G1/MTMR2/TENT4B/RIC1/SDCBP/DKC1/WAC/HNRNPAB/ROCK1/RNF5/NSUN2/HNRNPD/CSDE1/PDE3B
Positive regulation of protein kinase activity	261	0.538193	1.83419	8.63246e-09	7.75452e-07	5.74788e-07	1916	tags=26%, list=14%, signal=22%	INSR/KITLG/PROX1/ATP2B4/VLDLR/NRG3/TLR4/TGFB2/ROBO1/SIRT1/PDPK1/HSP90AA1/KIT/NEDD9/GPRC5B/HSP90AB1/TAB2/PSEN1/WNK1/TXN/ITGB3/FLT1/RAP1A/CCNYL1/SASH1/RELN/TCIM/BMPR2/ADNP/INCENP/DDX3X/EPHA4/ZFP91/RASGRP1/RHOA/RICTOR/CCNK/PKD2/IQGAP1/PRNP/CD24/CLSPN/TAOK1/DVL3/MAP3K7/TRAF6/RAPGEF2/MAP2K3/CCDC88A/HBEGF/ADAM9/MAP3K5/BMP2/DAXX/IL6R/ERCC6/ACVR2B/ERN1/ACSL1/FBXW7/CEMIP/PAK2/RALB/MTOR/FGF2/PDCD10/ABL1
Maternal process involved in female pregnancy	35	0.717805	1.83353	0.000265769	0.00400742	0.00297042	671	tags=14%, list=5%, signal=14%	STC1/MED1/STC2/PTGS2/BMPR2
Actin mediated cell contraction	46	0.688213	1.83344	0.000164675	0.00288488	0.00213836	1998	tags=30%, list=15%, signal=26%	STC1/GJA5/ATP1A1/GJA1/KCNJ2/GPD1L/ATP2A2/AKAP9/PKP2/ROCK1/GJC1/SRI/FRMD6/DLG1
Filopodium assembly	43	0.690455	1.83089	0.00031839	0.00453262	0.00335972	2208	tags=33%, list=16%, signal=27%	EZR/ARF6/CDC42/SRGAP2C/DPYSL3/FMR1/SPATA13/FXR1/FGD5/FGD1/RHOQ/WASL/MYO10/PALM
Sprouting angiogenesis	101	0.603833	1.82952	1.42173e-05	0.000413969	0.000306847	1916	tags=34%, list=14%, signal=29%	EFNB2/CEMIP2/JCAD/KDR/DLL4/ROBO1/PTGS2/PDPK1/ADAMTS9/ITGB1/KLF4/E2F7/TEK/CDC42/LOXL2/SLIT2/RNF213/PIK3R3/TJP1/RHOA/AKT3/PLK2/ESM1/MIA3/KLF2/CLEC14A/NRARP/FBXW7/JAK1/GLUL/RSPO3/FGF2/PDCD10/ABL1
Cell junction organization	411	0.520177	1.82946	1e-10	2.01048e-08	1.49023e-08	2304	tags=30%, list=17%, signal=26%	INSR/GJA5/EFNB2/MAP1B/GJA1/KDR/TGFB2/SLC7A11/LIMS1/ARF6/LAMC1/PEAK1/CLSTN1/HEG1/FN1/ACTR2/TLN1/APP/LRRTM2/TEK/HIPK1/CDC42/NUMB/SLK/PSEN1/PRKACA/MTSS1/DST/CORO1C/RDX/RAPGEF1/TANC2/RAP1A/MAPK14/AFDN/MAP4K4/CYFIP1/DHX36/REST/NRCAM/EPB41L3/RELN/GJA4/ARC/APC/ADNP/COL4A1/KIRREL1/DOCK10/WDR1/FBXO45/TJP1/EPHA4/RHOA/FLRT2/ROCK2/MACF1/ACTN1/NEGR1/WASF2/AMIGO2/RAP1B/NRP2/PRNP/MYADM/ARHGEF7/SHANK3/DLC1/EEF2K…
Bone cell development	25	0.777617	1.82599	0.000271188	0.00404579	0.00299886	1622	tags=40%, list=12%, signal=35%	FOXP1/MED1/NOTCH2/PTPN11/KIT/FBN1/PIP4K2A/WASF2/EP300/FBXW7
Androgen receptor signaling pathway	37	0.705407	1.82597	0.000409045	0.00529841	0.00392734	2244	tags=41%, list=17%, signal=34%	FOXP1/NKX3-1/SIRT1/NCOR1/ARID1A/DAB2/ZMIZ1/RHOA/SMARCA4/EP300/KDM3A/DAXX/HDAC1/RNF6/PIAS2
Cell adhesion mediated by integrin	52	0.668277	1.82583	0.000326213	0.0045909	0.00340292	2522	tags=50%, list=19%, signal=41%	PODXL/CCN3/TGFB2/LYN/SWAP70/PTPN11/ITGB1/ITGAV/ITGB8/FBN1/WNK1/ITGB3/ITGA1/PLPP3/ADAM9/CRKL/PDE3B/CRK/DPP4/JAM3/ITGA6/ITGA2/SERPINE1/FOXC2/EXT1/ADA
Regulation of cytoplasmic translation	24	0.781342	1.82458	0.00021269	0.00345376	0.00256003	1830	tags=50%, list=14%, signal=43%	YBX1/RBM24/PABPC1/HNRNPU/CPEB2/YBX3/DHX36/FMR1/SYNCRIP/HNRNPD/CSDE1/MTOR
Ovulation cycle process	28	0.754603	1.82303	0.000590127	0.00707817	0.00524655	1744	tags=36%, list=13%, signal=31%	ADAMTS1/TGFB2/SIRT1/INHBA/FOXO3/SLIT2/NRIP1/MMP2/PLEKHA1/STAT5B
Developmental growth	404	0.52209	1.82152	1e-10	2.01048e-08	1.49023e-08	2035	tags=26%, list=15%, signal=23%	STC1/INSR/SEMA3G/PROX1/CCN3/MAP1B/SPAG9/BCL2L11/MED1/GJA1/KLF5/ITSN2/TGFB2/EZR/ADRB1/STC2/GATA6/RUNX1/NOTCH2/RDH10/HSP90AA1/HEG1/FOXO3/PTPN11/GIGYF2/FN1/PPP3CA/WWC2/ITGB1/HSP90AB1/ATRN/APP/EYS/PTPN12/RPS6KB1/YBX3/ATRX/MAPK14/GNAS/RMI1/SLIT2/CYFIP1/NRCAM/FOXC1/ARID5B/GOLGA4/RARB/YY1/ZMIZ1/BMPR2/CTR9/ADNP/YAP1/CREB1/SIN3A/SOS1/TNKS2/RAB21/MACF1/ALCAM/TTC8/LATS1/PLAA/IQGAP1/NIPBL/NRP2/KLF2/SMURF1/HO…
Cerebral cortex cell migration	33	0.72142	1.82124	0.00109043	0.0113394	0.00840513	2657	tags=52%, list=20%, signal=41%	ROBO1/SYNE2/SRGAP2C/PSEN1/SLIT2/RELN/ZMIZ1/FBXO45/RHOA/ADGRG1/RTN4/DIXDC1/CTNNB1/PEX5/LAMB1/PAFAH1B1/GLI3
Regulation of nuclear transcribed mrna catabolic process deadenylation dependent decay	25	0.775129	1.82015	0.00028172	0.00417341	0.00309345	1554	tags=56%, list=12%, signal=50%	YBX1/TENT4A/PABPC1/TNRC6B/HNRNPU/TOB1/DHX36/SYNCRIP/CNOT1/RC3H1/TENT4B/AGO2/HNRNPD/CSDE1
Regulation of synapse structure or activity	114	0.589745	1.81962	5.16436e-06	0.000186358	0.000138134	1255	tags=24%, list=9%, signal=22%	SLC7A11/ARF6/CLSTN1/ACTR2/APP/LRRTM2/CDC42/TANC2/MAPK14/CYFIP1/DHX36/NRCAM/PPT1/RELN/ARC/ADNP/EPHA4/RHOA/FLRT2/NEGR1/AMIGO2/NRP2/PRNP/SHANK3/EEF2K/EIF4G1/CAPRIN1
Ovulation	15	0.866038	1.81907	0.000258018	0.00396128	0.00293622	1135	tags=47%, list=8%, signal=43%	ADAMTS1/SIRT1/PTGS2/INHBA/FOXO3/NRIP1/MMP2
Decidualization	13	0.898479	1.81899	0.000148974	0.00264272	0.00195887	149	tags=23%, list=1%, signal=23%	STC1/STC2/PTGS2
Negative regulation of plasma membrane bounded cell projection assembly	28	0.752241	1.81732	0.000675188	0.00794051	0.00588575	745	tags=25%, list=6%, signal=24%	CCP110/SRGAP2C/TCHP/SLIT2/MAP4/YAP1/KANK1
Transforming growth factor beta receptor signaling pathway	152	0.565563	1.8161	3.30437e-06	0.000127991	9.4871e-05	2470	tags=37%, list=18%, signal=30%	HIPK2/TGFB2/SIRT1/PDPK1/SNW1/ITGB1/HSP90AB1/SKI/ITGB8/PARP1/FBN1/STRAP/BCL9L/CREBBP/HSPA1A/PALS1/ACVR1/DAB2/ZEB1/ZMIZ1/ZFYVE9/LTBP1/CD109/LATS1/SMURF1/PPARG/LATS2/LTBP2/MAP3K7/SDCBP/EP300/LOX/PEG10/ADAM9/LRRC32/USP9X/APPL1/BMP2/TRIM33/TWSG1/GLG1/RNF111/FBN2/PPARA/CDKN2B/ZNF451/SKIL/CDH5/PPM1A/SPRED1/SMAD3/TGFB1/USP9Y/ZNF703/CHST11/SPRY2
Regulation of sodium ion transmembrane transport	37	0.701586	1.81607	0.000461824	0.00587295	0.00435321	2287	tags=43%, list=17%, signal=36%	ATP2B4/UTRN/KLHL24/WNK1/ATP1B3/CNKSR3/STOM/HECW2/GPD1L/SLMAP/YWHAH/WNK3/DLG1/ACTN4/DMD/WNK4
Maternal placenta development	21	0.794992	1.81532	0.000532696	0.00657614	0.00487444	671	tags=19%, list=5%, signal=18%	STC1/STC2/PTGS2/BMPR2
Regulation of sodium ion transport	50	0.669487	1.81514	0.000157978	0.0027791	0.00205995	2287	tags=38%, list=17%, signal=32%	ATP2B4/ATP1A1/UTRN/KLHL24/AHCYL1/WNK1/ATP1B3/CNKSR3/STOM/HECW2/GPD1L/SLMAP/PKP2/YWHAH/WNK3/DLG1/ACTN4/DMD/WNK4
Cardiac chamber development	108	0.593042	1.81389	1.13358e-05	0.000349343	0.000258943	1496	tags=28%, list=11%, signal=25%	ADAMTS1/GJA5/PROX1/HEY1/MED1/TGFB2/DLL4/GATA6/ROBO1/NOTCH2/HEG1/TEK/LUZP1/MAML1/SOX4/SLIT2/FOXC1/ACVR1/BMPR2/HECTD1/ISL1/SOS1/AP2B1/TRIP11/NRP2/MDM2/PKP2/BMP2/RBPJ/JAG1
Negative regulation of vasculature development	65	0.643639	1.81143	0.000192753	0.00321661	0.00238425	2470	tags=43%, list=18%, signal=35%	ADAMTS1/ATP2B4/TGFB2/FOXJ2/ADAMTS9/SULF1/KLF4/TEK/GADD45A/FOXC1/PLK2/ROCK2/AGO1/KLF2/PPARG/HOXA5/ROCK1/PDE3B/SLC12A2/COL4A2/MECP2/NF1/SPRED1/CTNNB1/SERPINE1/STAT1/AMOT/SPRY2
Circulatory system process	310	0.522274	1.81036	2.96204e-09	3.47381e-07	2.5749e-07	2522	tags=33%, list=19%, signal=28%	STC1/INSR/GUCY1A1/AKAP12/GJA5/ATP2B4/ATP1A1/GJA1/TGFB2/GUCY1B1/DLL4/KCNJ2/ADRB1/EPAS1/GATA6/PTGS2/HEG1/ABCG2/TEK/CDC42/WNK1/PRKACA/SLIT2/SLC7A1/FOXC1/MEF2A/BMPR2/SLC5A3/YAP1/GNA13/TJP1/ISL1/LNPEP/RHOA/ROCK2/PLVAP/ARHGAP35/GCLC/KLF2/PPARG/ITGA1/MMP2/GPD1L/SOD1/CELF2/SLC7A2/PTP4A3/ABCC2/SLC16A1/ATP2A2/MDM2/MAP2K3/AKAP9/MYOF/HBEGF/PKP2/CORIN/TRPV4/ROCK1/GJC1/EDNRB/SLC6A6/TFRC/HTR1D/ATP2B1/SLC12A2/NR…
Dendritic spine development	69	0.633894	1.81028	8.01558e-05	0.0016428	0.0012177	2301	tags=33%, list=17%, signal=28%	ARF6/ACTR2/CDC42/SRGAP2C/PSEN1/TANC2/DHX36/RELN/ARC/FMR1/DOCK10/EPHA4/SHANK3/EEF2K/CAPRIN1/NCK2/PAK2/C21orf91/ABI2/WASL/LLPH/APOE/CAPRIN2
Ventral spinal cord development	22	0.781052	1.8102	0.000623406	0.00739332	0.00548015	806	tags=27%, list=6%, signal=26%	VLDLR/DLL4/GIGYF2/SOX4/RELN/ISL1
Negative regulation of transmembrane receptor protein serine threonine kinase signaling pathway	86	0.609506	1.80651	5.59813e-05	0.00122463	0.000907731	2824	tags=45%, list=21%, signal=36%	CCN3/HIPK2/SIRT1/PDPK1/SKI/TOB1/FBN1/STRAP/BCL9L/UBE2D3/HSPA1A/ACVR1/FST/LTBP1/CD109/SMURF1/PPARG/PEG10/BMP2/TRIM33/TWSG1/GLG1/CRIM1/FBN2/PPARA/ZNF451/SKIL/ABL1/PPM1A/SPRED1/FZD1/NOTCH1/CHST11/SPRY2/TGFBR3/SMURF2/HSPA5/UBE2D1/LEMD3
Long term synaptic potentiation	46	0.677946	1.80609	0.000297601	0.00437795	0.00324507	2617	tags=50%, list=20%, signal=40%	APP/LRRTM2/RELN/ARC/EPHA4/PLK2/PRNP/MAPK1/SHANK3/TSHZ3/STAU1/GSK3B/ABL1/LGMN/MECP2/EIF2AK4/NF1/APOE/RASGRF2/SLC24A1/AKAP5/YTHDF1/SLC1A1
Transmembrane receptor protein serine threonine kinase signaling pathway	236	0.537862	1.80587	3.42973e-08	2.68154e-06	1.98764e-06	2470	tags=37%, list=18%, signal=31%	CCN3/HIPK2/KDR/TGFB2/GATA6/SPTBN1/NOTCH2/SIRT1/PDPK1/INHBA/SNW1/SULF1/ITGB1/HSP90AB1/SKI/ITGB8/TOB1/PARP1/FBN1/STRAP/RGMB/GDF7/BCL9L/UBE2D3/GDF6/CREBBP/HSPA1A/MAPK14/PALS1/ACVR1/DAB2/ZEB1/ZMIZ1/BMPR2/VIM/ZFYVE9/FST/LNPEP/LTBP1/CD109/LATS1/SCUBE3/SMURF1/PPARG/LATS2/LTBP2/MAP3K7/SDCBP/EP300/LOX/PEG10/ADAM9/LRRC32/USP9X/APPL1/BMP2/RBPJ/ELAPOR2/TRIM33/TWSG1/GLG1/TGIF2/RNF111/ACVR2B/CRIM1/FBN2/PPARA/C…
Sodium ion transmembrane transport	69	0.632296	1.80572	8.75093e-05	0.00175102	0.00129791	2621	tags=42%, list=20%, signal=34%	ATP2B4/ATP1A1/UTRN/KLHL24/WNK1/ATP1B3/CNNM4/SHROOM2/CNKSR3/SLC9A7/STOM/SLC20A1/PKD2/HECW2/GPD1L/SLMAP/SLC6A6/SLC12A2/YWHAH/WNK3/DLG1/ACTN4/ANO6/SLC4A7/DMD/WNK4/SLC24A1/SLC9A6/SCN3B
Microvillus assembly	18	0.823747	1.80532	0.000362818	0.00491743	0.00364495	1442	tags=50%, list=11%, signal=45%	PODXL/KLF5/EZR/RAP1A/MAP4K4/PLD1/RAP1B/RAPGEF2/RAPGEF6
Ovulation cycle	38	0.692048	1.80135	0.000511038	0.00636461	0.00471764	1744	tags=32%, list=13%, signal=28%	ADAMTS1/TGFB2/HAS2/SIRT1/INHBA/FOXO3/SLIT2/NRIP1/ADNP/MMP2/PLEKHA1/STAT5B
Cell morphogenesis involved in neuron differentiation	337	0.519841	1.80013	4.34656e-10	6.11706e-08	4.53415e-08	2064	tags=30%, list=15%, signal=26%	SEMA3G/EFNB2/VLDLR/CRMP1/MAP1B/PALLD/ROBO1/NOTCH2/TMEFF1/KIDINS220/NOVA2/HSP90AA1/PTPN11/FN1/PPP3CA/ACTR2/ITGB1/HSP90AB1/RBFOX2/APP/UNC5B/CDC42/NUMB/PSEN1/GDF7/PICALM/RAC2/TANC2/SLIT2/CYFIP1/DHX36/NRCAM/CUX1/MEF2A/RELN/GOLGA4/ARC/BMPR2/ADNP/CREB1/DOCK10/FBXO45/EPHA4/SIN3A/ISL1/SOS1/MYCBP2/FLRT2/RAB21/MACF1/ALCAM/EPHA5/TTC8/LMTK2/ARHGAP35/NRP2/KIF5B/HECW2/SHANK3/EEF2K/SOD1/CTTN/DIP2B/VCL/CAPRIN1/R…
Erythrocyte development	27	0.755999	1.79892	0.000551453	0.00671561	0.00497781	2218	tags=37%, list=17%, signal=31%	MED1/BCL6/ARID4A/TMOD3/L3MBTL3/KLF2/ABCB10/ADGRF5/BRD1/RPS6
Regulation of muscle contraction	81	0.613674	1.79796	0.000113416	0.00216477	0.00160459	1551	tags=21%, list=12%, signal=19%	STC1/GUCY1A1/GJA5/ATP1A1/KCNJ2/PTGS2/KIT/PRKACA/RHOA/SOD1/MYL9/CTTN/ATP2A2/AKAP9/PKP2/TRPV4/ATP2B1
Regulation of cellular response to transforming growth factor beta stimulus	99	0.593853	1.79785	4.21268e-05	0.000992153	0.000735413	2824	tags=46%, list=21%, signal=37%	HIPK2/SIRT1/PDPK1/SNW1/HSP90AB1/SKI/FBN1/STRAP/BCL9L/CREBBP/HSPA1A/PALS1/DAB2/ZEB1/LTBP1/CD109/LATS1/SMURF1/PPARG/LATS2/SDCBP/EP300/LOX/PEG10/BMP2/TRIM33/GLG1/RNF111/FBN2/PPARA/CDKN2B/ZNF451/SKIL/PPM1A/SPRED1/SMAD3/TGFB1/ZNF703/CHST11/SPRY2/SMAD2/TGFBR3/ZEB2/SMURF2/HSPA5/LEMD3
Endoderm development	55	0.654833	1.79784	0.000246033	0.00382971	0.0028387	2630	tags=58%, list=20%, signal=47%	COL12A1/GATA6/LAMC1/INHBA/FN1/ITGAV/LAMB3/DUSP5/ARC/CDC73/CTR9/COL6A1/SETD2/MMP2/SOX7/MED12/COL5A1/BPTF/COL4A2/COL5A2/COL8A1/HDAC1/ZFP36L1/SOX17/MACROH2A1/CTNNB1/SMAD3/NOTCH1/EXT1/EPB41L5/LAMB1/SMAD2
Developmental cell growth	138	0.564461	1.79684	1.03898e-05	0.000327357	0.000242647	2177	tags=33%, list=16%, signal=28%	SEMA3G/MAP1B/SPAG9/ITSN2/HSP90AA1/FN1/ITGB1/HSP90AB1/APP/SLIT2/CYFIP1/NRCAM/GOLGA4/YY1/BMPR2/ADNP/SIN3A/RAB21/MACF1/ALCAM/PLAA/IQGAP1/NRP2/SMURF1/CTTN/DIP2B/VCL/RAPH1/USP9X/RTN4/ARIH2/GSK3B/SORBS2/PPARA/PLXNA1/ABL1/MAP2/MEX3C/RNF6/NIN/LLPH/IST1/AKAP13/EIF2AK4/APOE
Intracellular receptor signaling pathway	192	0.544592	1.79466	8.54721e-07	4.24545e-05	3.14686e-05	2348	tags=35%, list=18%, signal=29%	FOXP1/NKX3-1/TLR4/MED1/ANKRD17/SIRT1/SNW1/RBFOX2/PARP1/NCOR1/MN1/AHRR/HSPA1A/ARID1A/DAB2/RARB/ZMIZ1/LACC1/RELA/YAP1/TRIM25/ISL1/ZCCHC3/CNOT1/RHOA/LSM14A/UFD1/RIOK3/PTGES3/LATS1/DCBLD2/KLF2/HSPA1B/PPARG/STRN3/TRIP4/MAP3K7/TRAF6/SMARCA4/CTBP2/UBR5/ASXL1/EP300/BMP2/CRKL/KDM3A/DAXX/UBA5/NR2F2/ASXL2/PPARA/YWHAH/PUM2/HDAC1/IFIH1/NR3C1/RNF6/ACTN4/ARNT/NR1D2/CNOT9/TNFAIP3/KANK2/PIAS2/RORA/RNF34/ESR2
Regulation of glucose import	37	0.693179	1.79431	0.000684226	0.00798011	0.0059151	1396	tags=32%, list=10%, signal=29%	INSR/PTPN11/PEA15/RPS6KB1/MAPK14/MEF2A/IRS2/STXBP3/NFE2L2/HK2/RHOQ/APPL1
Intracellular lipid transport	36	0.697031	1.7907	0.000681058	0.00796517	0.00590402	1380	tags=31%, list=10%, signal=27%	ABCA1/ABCG1/NPC1/OSBP/PLEKHA8P1/PIP4K2A/CPT1A/CERT1/NUS1/PLEKHA8/LRP6
Mrna 3 end processing	60	0.642751	1.79041	0.000240719	0.00377813	0.00280046	2224	tags=38%, list=17%, signal=32%	PABPC1/RNF20/RPRD1A/APP/RPRD1B/AHCYL1/RPRD2/PAPOLA/LSM11/DHX36/CDC73/CTR9/VIRMA/POLR2D/SCAF8/PAPOLG/TENT4B/YTHDC1/CPSF7/SUPT5H/ZFP36L1/WDR33/MTPAP
Embryonic camera type eye morphogenesis	12	0.906798	1.78997	0.000245872	0.00382971	0.0028387	649	tags=42%, list=5%, signal=40%	PROX1/HIPK2/HIPK1/PHACTR4/ZEB1
Response to amyloid beta	31	0.721175	1.78804	0.00120185	0.0122862	0.00910691	2334	tags=52%, list=17%, signal=43%	BCL2L11/TLR4/GJA1/FOXO3/APP/PARP1/PSEN1/EPHA4/VCAM1/PRNP/MMP2/BCL2L2/GSK3B/LGMN/CACNA2D1/BACE1
Positive regulation of cell projection organization	241	0.531647	1.78749	9.09412e-08	6.1928e-06	4.59029e-06	2301	tags=29%, list=17%, signal=25%	VLDLR/MAP1B/ROBO1/KIDINS220/LYN/ROR1/KIT/FN1/ACTR2/CCP110/CDC42/TENM3/FAM98A/CORO1C/RAPGEF1/RAC2/RAP1A/ABL2/SLIT2/CYFIP1/DHX36/CUX1/RELN/DPYSL3/GOLGA4/FMR1/APC/BMPR2/ADNP/EPHA4/STK24/CDC42EP3/RAB21/MACF1/NFE2L2/NEGR1/ARHGAP35/WASF2/ARHGEF7/DVL3/SEPTIN7/ATP7A/EEF2K/CAPRIN1/RAPGEF2/EP300/CCDC88A/SETX/NCKAP1/CEP120/RHOQ/ACTR3/PLEKHM1/GSK3B/ABI2/MTOR/PLXNA1/DIXDC1/TAPT1/SKIL/WASL/ABL1/NIN/IST1/ITGA6/…
Positive regulation of small gtpase mediated signal transduction	41	0.682614	1.78418	0.000319924	0.00453262	0.00335972	2647	tags=46%, list=20%, signal=37%	KITLG/ARHGEF3/ROBO1/NOTCH2/ITGAV/MAP4K4/RELN/SOS1/RASGRP1/KRAS/PRAG1/ADGRG1/ITPKB/AKAP13/NET1/SHOC2/NOTCH1/MAPRE2/ERBIN
Tissue migration	240	0.532464	1.78366	6.45427e-08	4.69826e-06	3.48249e-06	2527	tags=39%, list=19%, signal=32%	STC1/PROX1/ATP2B4/CCN3/EFNB2/FOXP1/JCAD/ETS1/KDR/TGFB2/DLL4/ROBO1/HAS2/SIRT1/ARF6/PTGS2/PDPK1/PTPN11/ADAMTS9/KIT/ITGB1/KLF4/TEK/MYH9/LOXL2/GADD45A/CORO1C/ITGB3/MAPK14/MAP4K4/SLIT2/SASH1/PAXIP1/DOCK1/BMPR2/KANK1/PIK3R3/DNAJA4/RHOA/NUS1/AKT3/PLK2/ROCK2/MACF1/NFE2L2/MET/MIA3/NRP2/PPARG/PTP4A3/PLPP3/CLEC14A/MAP2K3/HBEGF/ADAM9/CLASP2/ROCK1/PLCG1/RTN4/MCC/NR2F2/FBXW7/PRKX/CTSH/MTOR/GLUL/FGF2/PDCD10/ABL…
Regulation of chromatin organization	40	0.681886	1.78309	0.00049865	0.00624719	0.0046306	3339	tags=70%, list=25%, signal=53%	ZNF445/HNRNPU/TPR/LSM11/MKI67/RESF1/CTR9/SETD1A/PHF8/SIN3A/L3MBTL3/TLK1/MORC2/MPHOSPH8/ATF7IP/SSRP1/ZNF304/MAP1S/MACROH2A1/SPTY2D1/METTL4/PIK3CA/PPHLN1/KDM1A/TLK2/ATF7IP2/TET1/PHF2
Cell migration involved in sprouting angiogenesis	51	0.655123	1.78264	0.00039025	0.00514887	0.00381649	2441	tags=45%, list=18%, signal=37%	EFNB2/JCAD/KDR/DLL4/ROBO1/PTGS2/ITGB1/KLF4/SLIT2/PIK3R3/RHOA/AKT3/PLK2/MIA3/CLEC14A/FBXW7/FGF2/PDCD10/ABL1/SPRED1/STARD13/NOTCH1/FOXC2
Transmembrane receptor protein tyrosine kinase signaling pathway	392	0.508264	1.78144	3.78046e-10	5.82211e-08	4.31552e-08	1772	tags=25%, list=13%, signal=22%	INSR/EFNB2/JCAD/NRG3/NKX3-1/SIK2/IGF2R/KDR/ROBO1/SIRT1/LYN/PDPK1/CBL/ROR1/PTPN11/KIT/GIGYF2/SULF1/NEDD9/TEK/PTPN12/RPS6KB1/PSEN1/MTSS1/ITGB3/PIP4K2A/RAPGEF1/SULF2/FLT1/PRKAA1/RAB7A/MAPK14/SOGA1/CYFIP1/ZNF106/FOXC1/ARID5B/SMARCC1/FGF5/APC/IRS2/SOCS4/COL4A1/SESN3/KANK1/PIK3R3/EPHA4/SOS1/ZFAND5/NUS1/FLRT2/NCOA5/EPHA5/LMTK2/ESM1/MET/IQGAP1/EIF4EBP2/NRP2/REPS2/ARHGEF7/ITGA1/MAPK1/MMP2/SHCBP1/PTP4A3/DS…
Smooth muscle cell migration	50	0.656922	1.78108	0.000300951	0.00439659	0.00325888	1142	tags=24%, list=9%, signal=22%	ADAMTS1/CCN3/TLR4/HAS2/RPS6KB1/ITGB3/SLIT2/GNA13/RHOA/NFE2L2/TRIB1/ATP7A
Cell cell junction organization	131	0.56045	1.77971	9.8715e-06	0.000313364	0.000232275	2304	tags=35%, list=17%, signal=29%	GJA5/EFNB2/GJA1/TGFB2/LIMS1/HEG1/TLN1/HIPK1/CDC42/NUMB/PRKACA/MTSS1/RDX/AFDN/EPB41L3/GJA4/APC/KIRREL1/WDR1/TJP1/EPHA4/RHOA/ROCK2/MYADM/VCL/PKP2/NUMBL/TRPV4/ROCK1/CTNND1/GJC1/ADAM10/CTNNA1/PAK2/STRN/CDH11/DLG1/JAM3/CDH2/CDH5/ACTB/PIP5K1C/PKN2/CTNNB1/SMAD3/TGFB1
Positive regulation of protein serine threonine kinase activity	147	0.552883	1.77885	7.42087e-06	0.000250685	0.000185815	1904	tags=27%, list=14%, signal=23%	INSR/KITLG/PROX1/ATP2B4/TLR4/ROBO1/SIRT1/KIT/HSP90AB1/PSEN1/FLT1/CCNYL1/SASH1/TCIM/BMPR2/INCENP/DDX3X/EPHA4/RASGRP1/RHOA/RICTOR/CCNK/PKD2/IQGAP1/CD24/TAOK1/DVL3/MAP3K7/TRAF6/RAPGEF2/ADAM9/MAP3K5/BMP2/ERN1/ACSL1/CEMIP/RALB/FGF2/PDCD10
Regulation of mrna catabolic process	146	0.555431	1.7785	1.10181e-05	0.000342049	0.000253537	2093	tags=35%, list=16%, signal=30%	YBX1/RBM24/TENT4A/TENT5A/PABPC1/TNRC6B/CNOT6/GIGYF2/HNRNPU/THRAP3/TOB1/YTHDF3/YBX3/VIP/MAPK14/DHX36/FMR1/TENT5B/FUS/VIM/LARP1/SYNCRIP/FXR1/CASC3/CNOT1/ROCK2/CELF1/SERBP1/BTG2/POLR2D/RC3H1/DCP1A/TENT4B/AGO2/PABPC4/CNOT6L/HNRNPAB/ROCK1/HNRNPD/CSDE1/DIS3/TNRC6A/RC3H2/KHSRP/PUM2/PDE12/ZFP36L1/RBM8A/HNRNPM/NOCT/HNRNPA0
Bone development	144	0.554956	1.77748	1.99569e-05	0.000529925	0.000392797	1449	tags=22%, list=11%, signal=19%	STC1/FOXP1/MED1/GJA1/KDR/MEF2D/HAS2/NOTCH2/PTPN11/KIT/SULF1/SKI/FBN1/PIP4K2A/SULF2/MAPK14/GNAS/BGN/FOXC1/RARB/BMPR2/RHOA/WASF2/TRIP11/MMP16/ASXL1/EP300/LOX/BMP2/TRPV4/GLG1
Regulation of transmembrane receptor protein serine threonine kinase signaling pathway	166	0.545466	1.77708	4.29515e-06	0.000160479	0.000118952	2470	tags=40%, list=18%, signal=33%	CCN3/HIPK2/KDR/TGFB2/GATA6/NOTCH2/SIRT1/PDPK1/INHBA/SNW1/SULF1/HSP90AB1/SKI/TOB1/PARP1/FBN1/STRAP/GDF7/BCL9L/UBE2D3/GDF6/CREBBP/HSPA1A/PALS1/ACVR1/DAB2/ZEB1/BMPR2/FST/LTBP1/CD109/LATS1/SCUBE3/SMURF1/PPARG/LATS2/SDCBP/EP300/LOX/PEG10/BMP2/RBPJ/ELAPOR2/TRIM33/TWSG1/GLG1/RNF111/ACVR2B/CRIM1/FBN2/PPARA/CDKN2B/ZNF451/SKIL/ABL1/CDH5/PPM1A/SPRED1/FZD1/ACVR1B/SMAD3/TGFB1/ZNF703/NOTCH1/CHST11/NUP93/SPRY2
Rna polyadenylation	46	0.666986	1.77689	0.000564601	0.00681071	0.0050483	1702	tags=33%, list=13%, signal=29%	TENT4A/PABPC1/RNF20/APP/AHCYL1/PAPOLA/CDC73/CTR9/VIRMA/SCAF8/PAPOLG/TENT4B/YTHDC1/CPSF7/SUPT5H
Regulation of cell junction assembly	120	0.571239	1.7742	3.1463e-05	0.00079543	0.000589597	1444	tags=25%, list=11%, signal=23%	KDR/LIMS1/ARF6/PEAK1/CLSTN1/APP/LRRTM2/TEK/SLK/PRKACA/CORO1C/RAPGEF1/RAP1A/MAP4K4/ADNP/TJP1/RHOA/FLRT2/ROCK2/MACF1/NEGR1/AMIGO2/RAP1B/DLC1/EEF2K/EIF4G1/VCL/RAPGEF2/CLASP2/ROCK1
Vascular endothelial growth factor signaling pathway	30	0.725687	1.77241	0.000828869	0.0092579	0.00686224	1186	tags=27%, list=9%, signal=24%	JCAD/KDR/ROBO1/FLT1/FOXC1/NUS1/NRP2/PTP4A3
Peptidyl tyrosine autophosphorylation	16	0.826535	1.772	0.000806479	0.00910823	0.0067513	80	tags=12%, list=1%, signal=12%	INSR/KDR
Regulation of neuron projection development	283	0.51583	1.77071	3.7271e-08	2.86106e-06	2.1207e-06	2251	tags=28%, list=17%, signal=24%	SEMA3G/EFNB2/VLDLR/CRMP1/MAP1B/ROBO1/KIDINS220/ARF6/LYN/ROR1/FN1/PPP3CA/ACTR2/KLF4/TENM3/PSEN1/CAMSAP2/DENND5A/RAPGEF1/TANC2/RAP1A/ABL2/SLIT2/CYFIP1/DHX36/NRCAM/CUX1/RELN/DPYSL3/GOLGA4/DAB2/ARC/BMPR2/ADNP/VIM/KANK1/EPHA4/STK24/RHOA/RAB21/MACF1/NFE2L2/NEGR1/ARHGAP35/PRAG1/HECW2/SHANK3/EEF2K/DIP2B/CAPRIN1/RAPGEF2/EP300/CCDC88A/SETX/INPP5F/TRPV4/CRKL/RTN4/GSK3B/SPOCK1/CRK/PAK2/ABI2/PLXNA1/YWHAH/DIXD…
Response to leukemia inhibitory factor	74	0.610845	1.77064	0.000106908	0.00208967	0.00154892	2470	tags=42%, list=18%, signal=34%	KLF5/SIRT1/HNRNPU/KLF4/ARID5B/NCL/SLC25A5/TRIM25/CREB1/SMARCA5/RIF1/RPS16/HK2/NRP2/GFPT2/PTP4A3/CTBP2/PFKP/KDM3A/NEFH/TFRC/GCLM/SPRY4/KDM5B/PDCD10/B3GNT2/SOX17/BCLAF1/PARP16/EXT1/SPRY2
Regulation of anion transport	41	0.675644	1.76596	0.000429298	0.0055259	0.00409597	1579	tags=29%, list=12%, signal=26%	STC1/GABRE/ITGB1/AHCYL1/PSEN1/PRKAA1/GOPC/PRNP/RIPK1/TCAF2/TCAF1/SLC12A2
Positive regulation of macroautophagy	66	0.62505	1.76566	0.000246727	0.00382971	0.0028387	2682	tags=32%, list=20%, signal=26%	KDR/SIRT1/BAG3/FYCO1/PIP4K2A/SLC25A5/SESN3/LARP1/MAP3K7/OPTN/WAC/SPTLC2/SUPT5H/RALB/SMCR8/VPS13D/SNX30/TRIM13/RAB3GAP1/HTT/RAB3GAP2
Regulation of transcription regulatory region dna binding	34	0.695773	1.76444	0.00069808	0.00807478	0.00598527	2562	tags=47%, list=19%, signal=38%	HEY1/KLF4/PARP1/PSEN1/NSD1/FOXC1/SIN3A/TRAF6/EP300/FBXW7/SRI/RB1/CTNNB1/TGFB1/TAF1/PARK7
Response to electrical stimulus	20	0.77985	1.76387	0.00203848	0.0184335	0.0136635	2425	tags=60%, list=18%, signal=49%	AKAP12/RPS6KB1/CYFIP1/REST/BTG2/MMP2/AKAP9/HNRNPD/BRD1/MT-CO1/PALM/SOD2
Positive regulation of plasma membrane bounded cell projection assembly	78	0.600555	1.76331	0.000191666	0.00321117	0.00238022	1910	tags=33%, list=14%, signal=29%	KIT/ACTR2/CCP110/CDC42/FAM98A/RAC2/CYFIP1/DPYSL3/FMR1/APC/CDC42EP3/ARHGAP35/WASF2/SEPTIN7/ATP7A/CCDC88A/NCKAP1/CEP120/RHOQ/ACTR3/PLEKHM1/GSK3B/ABI2/MTOR/TAPT1/WASL
Postsynapse organization	107	0.575701	1.76321	7.26307e-05	0.00153323	0.00113648	2177	tags=32%, list=16%, signal=27%	INSR/SLC7A11/ARF6/ACTR2/LRRTM2/CDC42/TANC2/DHX36/NRCAM/RELN/ARC/DOCK10/EPHA4/ACTN1/WASF2/NRP2/PRNP/SHANK3/EEF2K/CTTN/CAPRIN1/MTMR2/CRKL/NEFH/ADAM10/ABI2/LRRC4/WASL/LGMN/DLG1/CDH2/TANC1/ACTB/APOE
Regulation of intracellular steroid hormone receptor signaling pathway	58	0.636184	1.76277	0.000469865	0.00592988	0.00439541	2562	tags=40%, list=19%, signal=32%	FOXP1/MED1/SIRT1/PARP1/NCOR1/DAB2/YAP1/ISL1/CNOT1/RHOA/LATS1/STRN3/SMARCA4/EP300/UBA5/HDAC1/RNF6/CNOT9/KANK2/PIAS2/CLOCK/UFL1/PARK7
Cellular response to peptide	240	0.526107	1.76236	1.5855e-07	1.01424e-05	7.51784e-06	1770	tags=26%, list=13%, signal=23%	INSR/MAP1B/SIK2/BCL2L11/TLR4/GJA1/KLF3/SIRT1/LYN/PDPK1/FOXO3/PTPN11/RAB12/APP/PARP1/AHCYL1/RPS6KB1/FBN1/PSEN1/CPEB2/PIP4K2A/PRKAA1/SOGA1/CYFIP1/ZNF106/SMARCC1/APC/IRS2/YWHAG/RELA/VIM/SESN3/KANK1/PIK3R3/EPHA4/NCOA5/ROCK2/LPIN1/NFE2L2/GCLC/PRKDC/EIF4EBP2/VCAM1/KLF2/PRNP/PPARG/MYO5A/EEF2K/MDM2/RHOQ/APPL1/ROCK1/NUCKS1/RAB31/RAB10/BCL2L2/ATP2B1/PDE3B/GSK3B/USO1/STAT5B/CRK
Rap protein signal transduction	14	0.851492	1.76229	0.00101311	0.0106933	0.00792623	1292	tags=57%, list=10%, signal=52%	CBL/RDX/RAPGEF1/RAP1A/PLK2/RAP1B/RAPGEF2/RAP1BL
Mrna transport	108	0.57582	1.76122	4.49959e-05	0.00104381	0.000773701	2024	tags=32%, list=15%, signal=28%	ALYREF/UPF3B/NCBP3/TPR/NUP153/HNRNPA1/G3BP2/SMG1/ARC/FMR1/SENP2/SETD2/HNRNPA3/TNKS/UPF2/NUP98/RANBP2/POLR2D/NUP205/AHCTF1/PEG10/YTHDC1/BICD2/CHTOP/THOC2/QKI/NSUN2/NUP50/SMG7/HNRNPA2B1/KHSRP/MCM3AP/SMG6/ZFP36L1/IGF2BP2
Establishment or maintenance of monopolar cell polarity	18	0.803352	1.76062	0.00097746	0.0104477	0.00774414	926	tags=39%, list=7%, signal=36%	MAP1B/FAT1/EZR/CDC42/MSN/RHOA/TTC8
Synapse organization	223	0.529988	1.76011	3.26175e-07	1.9673e-05	1.45822e-05	2675	tags=34%, list=20%, signal=28%	INSR/EFNB2/MAP1B/SLC7A11/ARF6/CLSTN1/ACTR2/APP/LRRTM2/CDC42/PSEN1/TANC2/MAPK14/CYFIP1/DHX36/REST/NRCAM/RELN/ARC/ADNP/COL4A1/DOCK10/FBXO45/EPHA4/RHOA/FLRT2/ACTN1/NEGR1/WASF2/AMIGO2/NRP2/PRNP/SHANK3/EEF2K/EIF4G1/CTTN/CTBP2/CAPRIN1/MTMR2/SDCBP/STAU1/CRKL/UNC13B/NEFH/ADAM10/ABI2/PPFIBP1/LRRC4/NFIA/WASL/ABL1/LGMN/DLG1/MECP2/ERC1/CDH2/RAB29/TANC1/ACTB/APOE/PALM/FZD1/PTPRF/CTNNB1/ARHGEF15/GRIPAP1/CAPRIN…
Transforming growth factor beta production	29	0.722577	1.75994	0.0013666	0.013608	0.0100867	1407	tags=38%, list=10%, signal=34%	TGFB2/GATA6/PTGS2/FN1/HSP90AB1/ITGAV/ITGB8/LTBP1/CD24/LRRC32/CD2AP
Artery development	71	0.612057	1.75784	0.000211909	0.00345376	0.00256003	1578	tags=32%, list=12%, signal=29%	GJA5/PROX1/EFNB2/HEY1/NKX3-1/TGFB2/DLL4/ROBO1/ADAMTS9/LUZP1/SOX4/FOXC1/ZMIZ1/BMPR2/HECTD1/AP2B1/AKT3/PKD2/LOX/RBPJ/JAG1/ACVR2B/SEC24B
Regulation of dendritic spine development	42	0.667821	1.75783	0.000832826	0.00926192	0.00686521	2301	tags=36%, list=17%, signal=30%	ARF6/ACTR2/SRGAP2C/PSEN1/TANC2/DHX36/RELN/FMR1/SHANK3/EEF2K/CAPRIN1/C21orf91/LLPH/APOE/CAPRIN2
Negative regulation of cellular amide metabolic process	174	0.538633	1.7573	5.06691e-06	0.000184418	0.000136696	2447	tags=39%, list=18%, signal=32%	YBX1/RBM24/TENT4A/PABPC1/TNRC6B/CNOT6/GIGYF2/DDX6/HNRNPU/TOB1/YTHDF3/SPON1/TPR/RTN3/CPEB2/PRKAA1/DHX36/FMR1/NCL/DDX3X/XRN1/LARP1/SYNCRIP/FXR1/CNOT1/ROCK2/LSM14A/CELF1/EIF4EBP2/AGO1/PRNP/BTG2/POLR2D/RC3H1/EIF4E2/ILF3/EIF4G1/DCP1A/CAPRIN1/TENT4B/AGO2/CNOT6L/ROCK1/RTN4/HNRNPD/CSDE1/DIS3/PURA/TNRC6A/RC3H2/KHSRP/AGO4/PDE12/ZFP36L1/IGF2BP2/NOCT/EIF2AK4/EPRS1/APOE/CNOT9/TARDBP/EIF2S1/CAPRIN2/NANOS1/EIF4…
Epithelial cell differentiation	359	0.503746	1.75697	1.72051e-09	2.20121e-07	1.63161e-07	2607	tags=36%, list=19%, signal=30%	STC1/PODXL/PROX1/HEY1/MAP1B/MED1/GJA1/KDR/KLF5/FAT1/EZR/SLC7A11/GATA6/PALLD/NOTCH2/IRF6/FOXJ2/PDPK1/HEG1/KLF4/E2F7/CDC42/MSN/S1PR3/NCOA3/MTSS1/SOX4/GDF7/RDX/RAPGEF1/ATRX/CPT1A/RAB1A/RAP1A/AFDN/MYO6/FOXC1/ACVR1/DAB2/CEP152/RARB/B4GALT1/ZEB1/BMPR2/YAP1/ARID4A/VIM/CREB1/COL4A1/CDK6/TJP1/RHOA/ROCK2/CD109/TTC8/RAP1B/LATS1/MET/IQGAP1/KLF2/MYADM/CD24/TIGAR/PPARG/HOXA5/SOD1/ARID4B/VCL/ASXL1/RAPGEF2/SHROO…
Positive regulation of transferase activity	378	0.502219	1.75478	1.43142e-09	1.88858e-07	1.39987e-07	2034	tags=24%, list=15%, signal=21%	INSR/KITLG/PROX1/ATP2B4/VLDLR/NRG3/TLR4/KDR/TGFB2/ROBO1/SIRT1/LYN/PDPK1/HSP90AA1/ROR1/KIT/NEDD9/GPRC5B/HSP90AB1/KLF4/TEK/TAB2/CDC42/PSEN1/WNK1/TXN/ITGB3/FLT1/RAP1A/CCNYL1/SASH1/RELN/TCIM/BMPR2/ADNP/UBE2S/INCENP/DDX3X/EPHA4/ZFP91/RASGRP1/RHOA/TNKS/RICTOR/EPHA5/LMTK2/PTGES3/CCNK/MET/PKD2/IQGAP1/PRNP/CD24/TIGAR/CLSPN/RANBP2/TAOK1/BTRC/DVL3/MAPK1/MAP3K7/TRAF6/DSTYK/RAPGEF2/MAP2K3/DKC1/CCDC88A/HBEGF/A…
Response to peptide	313	0.506383	1.7547	2.1257e-08	1.79494e-06	1.33046e-06	2663	tags=34%, list=20%, signal=28%	INSR/MAP1B/SIK2/BCL2L11/TLR4/GJA1/KLF3/STC2/SIRT1/PTGS2/LYN/PDPK1/FOXO3/PTPN11/RAB12/APP/PARP1/AHCYL1/RPS6KB1/FBN1/PSEN1/CPEB2/PIP4K2A/PRKAA1/MAPK14/SOGA1/CYFIP1/ZNF106/SMARCC1/APC/IRS2/YWHAG/RELA/VIM/CREB1/SESN3/KANK1/PIK3R3/STXBP3/EPHA4/NCOA5/ROCK2/LPIN1/SRSF4/NFE2L2/GCLC/PRKDC/EIF4EBP2/VCAM1/KLF2/PRNP/VPS13C/PPARG/BTG2/MYO5A/MMP2/EEF2K/MDM2/RHOQ/NLRP1/LRP6/APPL1/TRPV4/ROCK1/NUCKS1/RAB31/EDNRB/…
Regulation of circadian rhythm	78	0.59719	1.75343	0.000236239	0.00373558	0.00276893	2355	tags=38%, list=18%, signal=32%	PROX1/PER3/ADRB1/THRAP3/PRKAA1/ZFHX3/SIN3A/ROCK2/PRKDC/NONO/KLF10/PPARG/BTRC/USP9X/PPP1CC/HNRNPD/FBXW7/GSK3B/PPP1CB/USP7/PPARA/MTOR/ID2/NOCT/NR1D2/TARDBP/FBXW11/FBXL3/RORA/MAGED1
Cell junction assembly	246	0.518822	1.75341	5.17439e-07	2.87451e-05	2.13067e-05	2296	tags=33%, list=17%, signal=27%	GJA5/EFNB2/MAP1B/GJA1/KDR/LIMS1/ARF6/LAMC1/PEAK1/CLSTN1/HEG1/FN1/TLN1/APP/LRRTM2/TEK/HIPK1/CDC42/SLK/PRKACA/DST/CORO1C/RAPGEF1/RAP1A/AFDN/MAP4K4/NRCAM/EPB41L3/GJA4/APC/ADNP/WDR1/FBXO45/TJP1/RHOA/FLRT2/ROCK2/MACF1/ACTN1/NEGR1/AMIGO2/RAP1B/ARHGEF7/SHANK3/DLC1/EEF2K/EIF4G1/CTTN/VCL/RAPGEF2/SDCBP/PKP2/CLASP2/TRPV4/ROCK1/CRKL/CTNND1/GJC1/CTNNA1/PAK2/LRRC4/STRN/CDH11/ABL1/DLG1/MECP2/JAM3/BCL2/CDH2/CDH5…
Regulation of cell substrate junction organization	60	0.62943	1.7533	0.000431037	0.00553142	0.00410005	1444	tags=25%, list=11%, signal=22%	KDR/LIMS1/ARF6/PEAK1/TEK/SLK/CORO1C/MAP4K4/RHOA/ROCK2/MACF1/DLC1/VCL/CLASP2/ROCK1
Positive regulation of stem cell differentiation	11	0.90309	1.75151	0.000402741	0.00526432	0.00390207	552	tags=45%, list=4%, signal=44%	RBM24/TGFB2/GATA6/DHX36/FOXC1
Cellular response to amyloid beta	30	0.71695	1.75107	0.00114329	0.0118019	0.00874792	2334	tags=50%, list=17%, signal=41%	BCL2L11/TLR4/GJA1/FOXO3/APP/PARP1/PSEN1/EPHA4/VCAM1/PRNP/BCL2L2/GSK3B/LGMN/CACNA2D1/BACE1
Morphogenesis of an epithelium	321	0.505759	1.74963	2.38169e-08	1.95043e-06	1.44572e-06	2517	tags=35%, list=19%, signal=29%	PODXL/PROX1/EFNB2/FOXP1/NKX3-1/MED1/GJA1/KDR/TGFB2/FAT1/EZR/DLL4/NOTCH2/RDH10/ROR1/SULF1/KLF4/SKI/CDC42/MSN/LUZP1/PSEN1/PRKACA/GZF1/TRAF3IP1/MTSS1/SOX4/GDF7/PHACTR4/PALS1/SLIT2/BTBD7/ACVR1/DAB2/HECTD1/YAP1/COL4A1/FST/WDR1/GNA13/EPHA4/SOS1/SETD2/RHOA/TTC8/ARHGAP35/KRAS/MET/PKD2/SMURF1/HOXA5/BTRC/DVL3/EXOC5/MMP2/ATP7A/TRAF6/DLC1/VCL/MED12/COL5A1/SHROOM3/HBEGF/NRARP/BMP2/CLASP2/RBPJ/CELSR1/LIN7C/JAG…
Microvillus organization	21	0.766031	1.74919	0.0017359	0.0163228	0.012099	1442	tags=48%, list=11%, signal=43%	PODXL/KLF5/EZR/PTPN11/RAP1A/MAP4K4/PLD1/RAP1B/RAPGEF2/RAPGEF6
Positive regulation of locomotion	375	0.500488	1.74803	4.83736e-09	4.74962e-07	3.52056e-07	1471	tags=24%, list=11%, signal=22%	INSR/AKAP12/ADAMTS1/PODXL/KITLG/SEMA3G/PROX1/FOXP1/JCAD/ETS1/SPAG9/TLR4/KDR/TGFB2/HAS2/SIRT1/ARF6/PTGS2/LYN/SWAP70/PDPK1/SYNE2/KIT/FN1/PPP3CA/NEDD9/ITGB1/ITGAV/APP/TEK/OXSR1/NUMB/RPS6KB1/SRGAP2C/WNK1/CMKLR1/ITGB3/RDX/RAC2/FLT1/MAPK14/CAVIN1/MAP4K4/SLIT2/SASH1/CBLL1/RELN/ACVR1/DAB2/DOCK1/APC/IRS2/BMPR2/PIK3R3/TJP1/EPHA4/RHOA/NUS1/AKT3/PLK2/ROCK2/NFE2L2/PLVAP/PLAA/MET/NIPBL/MIA3/NRP2/MYADM/MALAT1/A…
Bone growth	20	0.772392	1.747	0.00255811	0.021731	0.0161077	627	tags=10%, list=5%, signal=10%	STC1/RARB
Positive regulation of mrna metabolic process	109	0.569239	1.74641	7.46203e-05	0.00154435	0.00114472	2087	tags=35%, list=16%, signal=30%	YBX1/RBM24/TENT4A/PABPC1/TNRC6B/CNOT6/GIGYF2/HNRNPU/SNW1/THRAP3/TOB1/YTHDF3/DHX36/NCL/CDC73/SYNCRIP/CNOT1/ROCK2/CELF1/NUP98/BTG2/POLR2D/RC3H1/DCP1A/TENT4B/AGO2/TRA2A/CNOT6L/ROCK1/HNRNPD/CSDE1/DIS3/TNRC6A/RC3H2/KHSRP/PDE12/ZFP36L1/NOCT
Glucose import	46	0.655539	1.74639	0.000877639	0.00964946	0.00715247	1396	tags=26%, list=10%, signal=23%	INSR/PTPN11/PEA15/RPS6KB1/MAPK14/MEF2A/IRS2/STXBP3/NFE2L2/HK2/RHOQ/APPL1
Chondrocyte proliferation	16	0.814497	1.74619	0.00135249	0.0134994	0.0100061	671	tags=25%, list=5%, signal=24%	STC1/CCN3/GOLGB1/BMPR2
Regulation of stem cell differentiation	45	0.656	1.74514	0.00111515	0.0115396	0.00855353	1916	tags=42%, list=14%, signal=36%	RBM24/TGFB2/GATA6/HNRNPU/CDK12/DHX36/REST/FOXC1/YAP1/SETD1A/CDK6/NFE2L2/PRKDC/KDM3A/JAG1/NSUN2/GSK3B/CDK13/ABL1
Spindle localization	40	0.666103	1.74182	0.000969721	0.0104177	0.00772193	2771	tags=50%, list=21%, signal=40%	GJA1/ACTR2/ITGB1/DYNC1H1/KPNB1/MYH9/MAP4/LLGL2/CLASP2/ACTR3/ASPM/WASL/FBXW11/SPRY2/CLASP1/CDK5RAP2/PAFAH1B1/HTT/NSFL1C/ZBED3
Heart process	124	0.553581	1.73739	3.88716e-05	0.000948646	0.000703165	1637	tags=23%, list=12%, signal=21%	STC1/GJA5/ATP2B4/ATP1A1/GJA1/TGFB2/KCNJ2/ADRB1/EPAS1/GATA6/CDC42/PRKACA/MEF2A/YAP1/ISL1/GPD1L/SOD1/CELF2/ATP2A2/MDM2/MAP2K3/AKAP9/HBEGF/PKP2/CORIN/GJC1/EDNRB/ATP2B1/GLRX3
Positive regulation of g1 s transition of mitotic cell cycle	39	0.66763	1.73715	0.00157882	0.0151495	0.0112293	1401	tags=23%, list=10%, signal=21%	ADAMTS1/ANKRD17/RDX/LSM11/DDX3X/EIF4G1/MDM2/KMT2E/PLRG1
Heart development	390	0.496564	1.73607	2.08741e-09	2.59207e-07	1.92132e-07	2468	tags=32%, list=18%, signal=27%	INSR/ADAMTS1/GJA5/PROX1/EFNB2/HEY1/RBM24/NKX3-1/MED1/GJA1/KDR/TGFB2/DLL4/HEXIM1/MEF2D/GATA6/RUNX1/ROBO1/HAS2/NOTCH2/HEG1/PTPN11/ADAMTS9/FN1/HNRNPU/ITGB1/TEK/TAB2/CDC42/FBN1/LUZP1/MAML1/PSEN1/SOX4/MAPK14/SLIT2/DHX36/REST/FOXC1/MEF2A/ACVR1/CERT1/RARB/YY1/SENP2/ZMIZ1/BMPR2/ALPK3/HECTD1/YAP1/CREB1/SGCB/ISL1/SOS1/SETD2/AP2B1/FLRT2/ROCK2/PKD2/PRKDC/NIPBL/TRIP11/VCAM1/NRP2/MAPK1/MMP2/DLC1/MED12/ASXL1/CO…
Positive regulation of dna templated transcription elongation	26	0.734623	1.73509	0.00219164	0.0194817	0.0144404	2275	tags=54%, list=17%, signal=45%	ALYREF/CDK12/CDC73/CCNK/ELL2/SCAF8/ERCC6/SUPT5H/CDK13/BRD4/SUPT16H/CCNT2/GTF2F1/CTNNB1
Rna export from nucleus	71	0.60401	1.73472	0.000300821	0.00439659	0.00325888	2445	tags=32%, list=18%, signal=27%	ALYREF/NCBP3/TPR/KHDRBS1/NUP153/HNRNPA1/SMG1/SETD2/XPOT/UPF2/POLR2D/YTHDC1/CHTOP/THOC2/NSUN2/SMG7/HNRNPA2B1/XPO5/MCM3AP/SMG6/RBM15B/NUP214/NUP93
Epidermis development	150	0.539956	1.73433	1.94293e-05	0.000522487	0.000387283	2794	tags=41%, list=21%, signal=33%	INSR/YBX1/MED1/TGFB2/GATA6/PALLD/IRF6/INHBA/KLF4/PTHLH/LAMB3/NCOA3/MYO6/STS/FOXC1/BNC1/RELA/YAP1/FST/SOS1/ROCK2/CD109/LATS1/ATP7A/SOD1/ATP2A2/ADAM9/RBPJ/ELAPOR2/ROCK1/JAG1/NSUN2/SEC24B/NSDHL/AP3B1/FLNB/PPARA/EMP1/HDAC1/LGR4/ZFP36L1/BCL2/KLF7/NF1/SLC4A7/NOM1/MACROH2A1/ATP2C1/ACVR1B/CTNNB1/SAV1/MYSM1/NOTCH1/EXT1/KRT10/SRSF6/PAFAH1B1/UGCG/PLS1/CCN2/SNAI1/COL17A1
Insulin receptor signaling pathway	84	0.587383	1.73343	0.000317738	0.00453262	0.00335972	1638	tags=25%, list=12%, signal=22%	INSR/SIK2/SIRT1/PTPN11/RPS6KB1/PIP4K2A/PRKAA1/SOGA1/ZNF106/SMARCC1/APC/IRS2/SESN3/KANK1/PIK3R3/NCOA5/EIF4EBP2/RHOQ/APPL1/NUCKS1/GSK3B
Cardiac ventricle development	81	0.591599	1.73329	0.000354996	0.00489389	0.0036275	1496	tags=27%, list=11%, signal=24%	GJA5/PROX1/HEY1/MED1/TGFB2/DLL4/ROBO1/HEG1/LUZP1/SOX4/SLIT2/FOXC1/ACVR1/BMPR2/HECTD1/ISL1/AP2B1/TRIP11/MDM2/PKP2/RBPJ/JAG1
Positive regulation of cytoplasmic translation	13	0.855787	1.73256	0.00104691	0.0109408	0.00810962	1554	tags=62%, list=12%, signal=54%	YBX1/PABPC1/HNRNPU/YBX3/DHX36/SYNCRIP/HNRNPD/CSDE1
Regulation of epithelial cell migration	186	0.524834	1.73143	8.24423e-06	0.000274072	0.000203151	2527	tags=38%, list=19%, signal=31%	STC1/PROX1/ATP2B4/FOXP1/JCAD/ETS1/KDR/TGFB2/DLL4/HAS2/SIRT1/ARF6/PTGS2/PDPK1/ADAMTS9/KLF4/TEK/GADD45A/CORO1C/ITGB3/MAPK14/MAP4K4/SLIT2/SASH1/DOCK1/BMPR2/DNAJA4/RHOA/NUS1/AKT3/PLK2/ROCK2/MACF1/NFE2L2/MET/NRP2/PPARG/PLPP3/MAP2K3/HBEGF/ADAM9/CLASP2/PLCG1/RTN4/MCC/NR2F2/FBXW7/CTSH/MTOR/GLUL/FGF2/PDCD10/ABL1/LGMN/MECP2/SCARB1/NF1/SPRED1/APOE/ITGA2/TGFB1/SP1/STARD13/NOTCH1/RIN2/FOXC2/CEACAM1/CLASP1/EPB…
Regulation of tube size	68	0.609192	1.73131	0.000267361	0.00401708	0.00297758	2481	tags=41%, list=19%, signal=34%	GUCY1A1/GJA5/ADRB1/PTGS2/FOXC1/BMPR2/RHOA/ROCK2/GCLC/KLF2/ITGA1/MMP2/SOD1/ROCK1/EDNRB/HTR1D/ATP2B1/GCLM/HRH1/SCPEP1/ECE1/ABL1/APOE/SOD2/FOXC2/EXT1/ADCY6/RAP1GDS1
Mrna catabolic process	205	0.521901	1.73094	2.23657e-06	9.16778e-05	6.79543e-05	2093	tags=32%, list=16%, signal=28%	YBX1/RBM24/UPF3B/TENT4A/TENT5A/PABPC1/TNRC6B/CNOT6/GIGYF2/HNRNPU/THRAP3/TOB1/YTHDF3/YBX3/VIP/HSPA1A/MAPK14/DHX36/ZHX2/SMG1/FMR1/TENT5B/FUS/VIM/SND1/XRN1/LARP1/SYNCRIP/FXR1/CASC3/CNOT1/ROCK2/UPF2/CELF1/SERBP1/AGO1/HSPA1B/BTG2/POLR2D/RC3H1/DCP1A/TENT4B/AGO2/PABPC4/CNOT6L/HNRNPAB/ROCK1/ETF1/HNRNPD/CSDE1/ERN1/DIS3/GSPT1/SMG7/TNRC6A/RC3H2/KHSRP/PUM2/AGO4/PDE12/SMG6/ZFP36L1/RBM8A/HNRNPM/NOCT/HNRNPA0
Exocrine system development	26	0.732721	1.7306	0.00223419	0.0197338	0.0146273	552	tags=27%, list=4%, signal=26%	INSR/NKX3-1/TGFB2/WLS/CDC42/BTBD7/FOXC1
Nuclear transcribed mrna poly a tail shortening	27	0.727046	1.73003	0.00231416	0.0201867	0.014963	1623	tags=41%, list=12%, signal=36%	TENT4A/PABPC1/TNRC6B/CNOT6/TOB1/CNOT1/BTG2/TENT4B/AGO2/CNOT6L/TNRC6A
Regulation of nuclear transcribed mrna poly a tail shortening	15	0.823085	1.72885	0.00197325	0.018111	0.0134244	1623	tags=60%, list=12%, signal=53%	TENT4A/PABPC1/TNRC6B/TOB1/CNOT1/BTG2/TENT4B/AGO2/TNRC6A
Regulation of blood circulation	110	0.564479	1.72831	0.000133653	0.00242181	0.00179512	1998	tags=30%, list=15%, signal=26%	STC1/GJA5/ATP2B4/ATP1A1/GJA1/TGFB2/KCNJ2/ADRB1/EPAS1/PTGS2/PRKACA/MEF2A/BMPR2/ISL1/RHOA/MMP2/GPD1L/CELF2/ATP2A2/MDM2/AKAP9/HBEGF/PKP2/CORIN/GJC1/EDNRB/ATP2B1/GLRX3/HRH1/ECE1/SRI/ABL1/DLG1
Regulation of cellular amide metabolic process	382	0.494092	1.72776	3.56925e-09	3.76734e-07	2.79247e-07	2324	tags=31%, list=17%, signal=26%	YBX1/DIO2/PASK/RBM24/UPF3B/ABCG1/TENT4A/PABPC1/SLC7A11/TNRC6B/CNOT6/FOXO3/EIF4G3/GIGYF2/DDX6/HNRNPU/EIF5B/APP/TOB1/YTHDF3/LSM14B/RPS6KB1/SPON1/NOLC1/TPR/RTN3/CPEB2/YBX3/SOX4/PICALM/KHDRBS1/LARP4/PRKAA1/CYFIP1/PLD1/DHX36/FMR1/TENT5B/NCL/RELA/VIM/DDX3X/XRN1/LARP1/SYNCRIP/EPHA4/RPS6KA3/FXR1/CASC3/CNOT1/RHOA/KBTBD8/ROCK2/LSM14A/NFE2L2/EIF4B/CELF1/ACO1/PRKDC/EIF4EBP2/AGO1/PRNP/TIGAR/RPL5/BTG2/POLR2D/R…
Cellular response to organic cyclic compound	359	0.495045	1.72662	8.35188e-09	7.66557e-07	5.68195e-07	2006	tags=29%, list=15%, signal=26%	STC1/ATP2B4/ATP1A1/FOXP1/NKX3-1/BCL2L11/MED1/EZR/SIRT1/PTGS2/INHBA/FOXO3/NPC1/AQP1/ACTR2/FBXO32/HNRNPU/SNW1/HSP90AB1/RBFOX2/APP/PARP1/NCOR1/MSN/RPS6KB1/PRKACA/NCOA3/MN1/RAPGEF1/RAP1A/HSPA1A/GNAS/LCOR/REST/ARID1A/ACVR1/NRIP1/DAB2/ABHD2/ZMIZ1/YAP1/GNB1/HSP90B1/XRN1/LARP1/SIN3A/ISL1/ZCCHC3/CNOT1/RHOA/SSH1/ROCK2/ITPR2/RIOK3/PTGES3/GCLC/RAP1B/LATS1/PKD2/KLF2/HSPA1B/STRN3/TRIP4/BTRC/MAPK1/MMP2/EEF2K/SO…
Gastrulation	124	0.549949	1.72599	4.98603e-05	0.00114408	0.000848024	2550	tags=43%, list=19%, signal=35%	COL12A1/GJA1/GATA6/SYF2/INHBA/FN1/ITGB1/KLF4/ITGAV/WLS/WNK1/LAMB3/PRKACA/ITGB3/FOXC1/DUSP5/ACVR1/UGDH/CDC73/BMPR2/CTR9/COL6A1/SETD2/HIRA/MYADM/MMP2/SOX7/COL5A1/CLASP2/TWSG1/PRKAR1A/TGIF2/ACVR2B/CUL3/COL4A2/COL5A2/COL8A1/KDM6B/SOX17/DLD/RPS6/MACROH2A1/ITGA2/CTNNB1/SMAD3/EXOC4/DAG1/FOXC2/EXT1/AMOT/CLASP1/EPB41L5/LAMB1
Eye morphogenesis	87	0.581412	1.72432	0.000238284	0.00375386	0.00278247	2121	tags=34%, list=16%, signal=29%	PROX1/HIPK2/KDR/FAT1/NOTCH2/SKI/HIPK1/FBN1/TENM3/PHACTR4/ZHX2/SHROOM2/RARB/YY1/ZEB1/TTC8/MEGF11/NIPBL/COL5A1/JAG1/FBN2/COL5A2/TUG1/COL8A1/ABI2/FGF2/TOPORS/BCL2/CEP290/NF1
Heart valve development	49	0.637134	1.7242	0.000953064	0.0102852	0.00762374	1496	tags=37%, list=11%, signal=33%	GJA5/HEY1/TGFB2/DLL4/ROBO1/NOTCH2/ADAMTS9/SOX4/SLIT2/ACVR1/BMPR2/HECTD1/ROCK2/MDM2/BMP2/RBPJ/ROCK1/JAG1
Dendrite morphogenesis	101	0.568596	1.72276	0.000136419	0.00246138	0.00182445	2039	tags=30%, list=15%, signal=25%	VLDLR/KIDINS220/PPP3CA/ACTR2/ITGB1/RBFOX2/CDC42/PICALM/TANC2/DHX36/CUX1/MEF2A/RELN/ARC/DOCK10/EPHA4/RAB21/HECW2/SHANK3/EEF2K/CAPRIN1/RAPGEF2/BTBD3/GSK3B/ABI2/YWHAH/WASL/MAP2/ABI1/KLF7
Myeloid leukocyte cytokine production	20	0.760978	1.72119	0.00380594	0.0288486	0.0213835	523	tags=40%, list=4%, signal=38%	TLR4/TGFB2/DDX21/SIRT1/KIT/BCL6/GPRC5B/DHX36
Cardiac chamber morphogenesis	77	0.587836	1.72109	0.000409115	0.00529841	0.00392734	1496	tags=31%, list=11%, signal=28%	ADAMTS1/PROX1/HEY1/MED1/TGFB2/DLL4/GATA6/ROBO1/NOTCH2/HEG1/TEK/SOX4/SLIT2/FOXC1/ACVR1/BMPR2/ISL1/SOS1/NRP2/MDM2/PKP2/BMP2/RBPJ/JAG1
Lens development in camera type eye	49	0.635897	1.72085	0.00101917	0.0107038	0.007934	716	tags=22%, list=5%, signal=21%	PROX1/HIPK2/MED1/GJA1/FAT1/SLC7A11/CRYBG3/SKI/HIPK1/SHROOM2/VIM
Retina development in camera type eye	75	0.591452	1.71915	0.000409115	0.00529841	0.00392734	1577	tags=25%, list=12%, signal=22%	PROX1/ATP2B4/HIPK2/MED1/TGFB2/DLL4/SKI/HIPK1/PSEN1/ZHX2/BMPR2/COL4A1/GNB1/TTC8/MEGF11/SMARCA4/TGIF2/ATP2B1/ACVR2B
Rho protein signal transduction	100	0.566562	1.71889	0.000184457	0.00311511	0.00230902	2451	tags=36%, list=18%, signal=30%	ABCA1/ARHGEF3/ROBO1/HEG1/BCL6/ITGB1/CDC42/PHACTR4/ABL2/CAVIN4/KANK1/GNA13/CDC42EP3/RHOA/ROCK2/ARHGAP35/MET/PRAG1/ARHGAP29/ARHGEF12/DLC1/ADGRG1/ROCK1/CELSR1/CUL3/PDCD10/ABL1/CDC42SE1/AKAP13/NET1/APOE/KANK2/RASGRF2/STARD13/KCTD10/STMN1
Cellular response to corticosteroid stimulus	43	0.647537	1.71708	0.00267342	0.0223306	0.0165521	806	tags=23%, list=6%, signal=22%	STC1/BCL2L11/FOXO3/AQP1/FBXO32/HNRNPU/RPS6KB1/REST/ACVR1/ISL1
Embryo implantation	35	0.672109	1.7168	0.00174987	0.0163813	0.0121423	1410	tags=26%, list=11%, signal=23%	STC1/GJA1/STC2/PTGS2/YTHDF3/MMP2/SOD1/AGO2/POLR1B
Forebrain development	231	0.511775	1.71644	1.3235e-06	5.88189e-05	4.35984e-05	2125	tags=32%, list=16%, signal=27%	PROX1/ATP2B4/NRG3/SLC7A11/ROBO1/INHBA/SYNE2/AQP1/SKI/APP/NUMB/UCHL5/SRGAP2C/PSEN1/GDF7/ATRX/ZSWIM6/PALS1/SLIT2/TACC1/TACC2/RELN/RARB/ZEB1/ZMIZ1/PCM1/CREB1/FBXO45/CDK6/SIN3A/ISL1/SETD2/RHOA/EPHA5/TTC8/ARHGAP35/KRAS/NRP2/GART/HOOK3/BTG2/ATP7A/SHANK3/DLC1/SCYL2/RAPGEF2/ATIC/CEP120/ADGRG1/NUMBL/BMP2/RBPJ/TWSG1/BTBD3/CRKL/RTN4/ASPM/OGDH/TOP2B/NR2F2/GSK3B/CRK/C21orf91/DIXDC1/FGF2/HDAC1/SATB2/PHLPP2/NIN…
Embryonic morphogenesis	378	0.491036	1.7157	7.11919e-09	6.67938e-07	4.95096e-07	2470	tags=33%, list=18%, signal=27%	YBX1/PROX1/COL12A1/HIPK2/BCL2L11/MED1/GJA1/TGFB2/DLL4/ZNF281/GATA6/NOTCH2/SYF2/RDH10/INHBA/FN1/SULF1/ITGB1/KLF4/SKI/ITGAV/WLS/HIPK1/FBN1/LUZP1/PSEN1/WNK1/LAMB3/PRKACA/SOX4/GDF7/ITGB3/FLT1/CREBBP/PHACTR4/MYO6/PALS1/FOXC1/DUSP5/ACVR1/RARB/UGDH/ZEB1/CDC73/LMBR1/BMPR2/CTR9/HECTD1/YAP1/COL6A1/SOS1/SETD2/ROCK2/ARHGAP35/HIRA/MAP3K20/LATS1/PKD2/NIPBL/MYADM/HOXA5/DVL3/MAPK1/MMP2/TRAF6/DLC1/SOD1/SOX7/MMP16…
Negative regulation of transport	255	0.504726	1.71491	1.73414e-06	7.44391e-05	5.51765e-05	1487	tags=20%, list=11%, signal=18%	STC1/CCN3/MAP1B/GJA1/CTTNBP2NL/ARF6/PTGS2/GABRE/SLC30A1/INHBA/PTPN11/BAG3/PEA15/PPP3CA/ITGAV/APP/LRRTM2/OXSR1/TPR/PSEN1/WNK1/TXN/ITGB3/PICALM/VIP/RAP1A/RAB7A/NUP153/CYFIP1/YOD1/REST/MIDN/FMR1/IRS2/STXBP3/GOPC/NDUFAF2/RAP1B/PKD2/PACSIN2/HECW2/ATP7A/ATP9A/ATG3/MTMR2/UBQLN2/SDCBP/RAP1BL/TCAF2/APPL1/DPH3/SIRPA
Regulation of protein localization to membrane	127	0.544011	1.71434	8.05963e-05	0.00164385	0.00121847	2834	tags=38%, list=21%, signal=30%	ATP2B4/EZR/SLC7A11/SPTBN1/ARF6/PDPK1/ITGB1/NUMB/PICALM/RAP1A/DAB2/STOM/HECTD1/SLC5A3/AP2B1/GOPC/PRNP/ZDHHC5/KIF5B/RHOQ/TCAF2/TCAF1/APPL1/CRKL/ADAM10/STX7/NMT1/CEMIP/WNK3/DLG1/CDH2/ACTB/VTI1B/ATP2C1/GRIPAP1/TGFB1/DAG1/CLIP3/ACSL3/AKAP5/C2CD5/SLC1A1/PRKCI/LYPLA1/PLS1/VPS4A/PPP1R9B/MYO1C
Lamellipodium organization	70	0.601783	1.71415	0.000523506	0.00648165	0.00480439	2067	tags=34%, list=15%, signal=29%	KIT/ACTR2/ITGB1/CDC42/CORO1C/RAC2/SLIT2/CYFIP1/SPATA13/KANK1/WASF2/ARHGEF7/ATP7A/CTTN/VCL/CCDC88A/NCKAP1/ABLIM1/NCK2/ACTR3/ABI2/MTOR/ABI1/FER
Myeloid leukocyte differentiation	133	0.539903	1.7138	5.28092e-05	0.00119871	0.000888521	1675	tags=27%, list=12%, signal=24%	KITLG/FOXP1/TLR4/MED1/RUNX1/NOTCH2/SIRT1/LYN/INHBA/KIT/APP/ITGB8/PARP1/CDC42/MYH9/FBN1/PSEN1/MAPK14/FARP2/CREB1/CDK6/CD109/L3MBTL3/KLF10/PPARG/TRIB1/TRAF6/RIPK1/GAB2/RBPJ/TFRC/ACIN1/FBXW7/AP3B1/TSPAN2/MAFB
Regulation of phospholipase activity	33	0.678199	1.71213	0.00517469	0.0361116	0.026767	980	tags=27%, list=7%, signal=25%	PDPK1/KIT/FLT1/ABL2/PPT1/SELE/GNA13/RASGRP1/PLAA
Regulation of cell aging	36	0.666365	1.71191	0.00249528	0.0213693	0.0158396	877	tags=19%, list=7%, signal=18%	YBX1/SIRT1/BCL6/FOXM1/CDK6/AKT3/PLK2
Heart morphogenesis	166	0.525118	1.71079	2.41428e-05	0.000637069	0.000472215	2455	tags=36%, list=18%, signal=29%	INSR/ADAMTS1/GJA5/PROX1/HEY1/MED1/GJA1/TGFB2/DLL4/GATA6/ROBO1/HAS2/NOTCH2/HEG1/TEK/CDC42/PSEN1/SOX4/SLIT2/FOXC1/ACVR1/CERT1/ZMIZ1/BMPR2/YAP1/ISL1/SOS1/FLRT2/PKD2/NIPBL/NRP2/DLC1/ASXL1/COL5A1/MDM2/PKP2/BMP2/RBPJ/CRKL/RTN4/JAG1/SEC24B/MTOR/MDM4/MIB1/ARID2/PDCD4/ADGRG6/MICAL2/SOX17/FZD1/CTNNB1/SAV1/SMAD3/TGFB1/RBM15/NOTCH1/FOXC2/EXT1
Regulation of synaptic plasticity	94	0.569626	1.70977	0.000332661	0.00465064	0.0034472	2617	tags=38%, list=20%, signal=31%	MAP1B/PTGS2/KIT/APP/LRRTM2/PSEN1/RELN/ARC/FMR1/YWHAG/EPHA4/PLK2/KRAS/EIF4EBP2/PRNP/MAPK1/SHANK3/TSHZ3/RAPGEF2/STAU1/GSK3B/HRH1/YWHAH/ABL1/LGMN/MECP2/ERC1/EIF2AK4/NF1/APOE/RASGRF2/SLC24A1/AKAP5/RAB3GAP1/YTHDF1/SLC1A1
Neuron projection extension	111	0.555775	1.70914	0.000147973	0.00264272	0.00195887	2177	tags=32%, list=16%, signal=27%	SEMA3G/MAP1B/SPAG9/ITSN2/HSP90AA1/FN1/ITGB1/HSP90AB1/SLIT2/CYFIP1/NRCAM/GOLGA4/BMPR2/ADNP/SIN3A/RAB21/MACF1/ALCAM/PLAA/IQGAP1/NRP2/SMURF1/CTTN/DIP2B/VCL/RAPH1/USP9X/RTN4/GSK3B/PLXNA1/ABL1/MAP2/RNF6/LLPH/EIF2AK4/APOE
Microtubule organizing center localization	29	0.701604	1.70885	0.00253043	0.0216002	0.0160107	2010	tags=34%, list=15%, signal=29%	EZR/SYNE2/DYNC1LI2/RANBP2/KIF5B/AKAP9/BICD2/ASPM/DLG1/NIN
Regulation of heart contraction	92	0.572764	1.70764	0.000303529	0.00440773	0.00326714	1637	tags=26%, list=12%, signal=23%	STC1/GJA5/ATP2B4/ATP1A1/GJA1/TGFB2/KCNJ2/ADRB1/EPAS1/PRKACA/MEF2A/ISL1/GPD1L/CELF2/ATP2A2/MDM2/AKAP9/HBEGF/PKP2/CORIN/GJC1/EDNRB/ATP2B1/GLRX3
Protein localization to endosome	21	0.747622	1.70715	0.00419925	0.0310494	0.0230148	2293	tags=48%, list=17%, signal=40%	EZR/ARF6/MSN/RDX/AKAP11/ROCK2/PACSIN2/WASHC2A/TMEM30A/WASHC2C
Regulation of filopodium assembly	34	0.673091	1.70692	0.00159584	0.0152091	0.0112734	2208	tags=29%, list=16%, signal=25%	ARF6/CDC42/SRGAP2C/DPYSL3/FMR1/FXR1/RHOQ/WASL/MYO10/PALM
Negative regulation of nuclear transcribed mrna catabolic process deadenylation dependent decay	12	0.8647	1.70687	0.00248378	0.0213141	0.0157986	1554	tags=75%, list=12%, signal=66%	YBX1/TENT4A/PABPC1/HNRNPU/TOB1/SYNCRIP/TENT4B/HNRNPD/CSDE1
Ventricular septum development	53	0.624527	1.70665	0.00141312	0.0139072	0.0103085	1419	tags=30%, list=11%, signal=27%	GJA5/PROX1/HEY1/TGFB2/ROBO1/HEG1/LUZP1/SOX4/SLIT2/ACVR1/BMPR2/HECTD1/AP2B1/TRIP11/MDM2/RBPJ
Cortical actin cytoskeleton organization	34	0.672979	1.70664	0.00159584	0.0152091	0.0112734	2779	tags=53%, list=21%, signal=42%	EZR/ARF6/TLN1/EPB41L3/AKAP11/ROCK2/LLGL2/NCKAP1/RHOQ/ROCK1/FMNL3/STRIP1/DLG1/EHD2/EPB41L2/EPB41L1/PLS1/VPS4A
Cardiac conduction	43	0.643497	1.70637	0.00315948	0.0252639	0.0187264	1551	tags=33%, list=12%, signal=29%	GJA5/ATP2B4/ATP1A1/GJA1/KCNJ2/PRKACA/MEF2A/ISL1/ATP2A2/AKAP9/PKP2/CORIN/GJC1/ATP2B1
Negative regulation of cilium assembly	16	0.795343	1.70513	0.00317486	0.025291	0.0187465	704	tags=25%, list=5%, signal=24%	CCP110/TCHP/MAP4/YAP1
Lamellipodium assembly	55	0.620444	1.70342	0.00121241	0.0123344	0.00914264	1830	tags=35%, list=14%, signal=30%	KIT/ACTR2/ITGB1/CDC42/RAC2/SLIT2/CYFIP1/SPATA13/WASF2/ARHGEF7/ATP7A/VCL/CCDC88A/NCKAP1/ABLIM1/NCK2/ACTR3/ABI2/MTOR
Cellular response to insulin stimulus	148	0.528768	1.70317	3.91798e-05	0.000950674	0.000704668	2138	tags=30%, list=16%, signal=25%	INSR/SIK2/SIRT1/PDPK1/PTPN11/RAB12/PARP1/RPS6KB1/CPEB2/PIP4K2A/PRKAA1/SOGA1/CYFIP1/ZNF106/SMARCC1/APC/IRS2/YWHAG/SESN3/KANK1/PIK3R3/NCOA5/LPIN1/GCLC/PRKDC/EIF4EBP2/PPARG/MYO5A/EEF2K/RHOQ/APPL1/NUCKS1/RAB31/RAB10/ATP2B1/PDE3B/GSK3B/USO1/KAT2B/ZFP36L1/FER/DENND4C/RB1/EPRS1
Growth plate cartilage development	13	0.841055	1.70274	0.00165675	0.0156834	0.011625	627	tags=15%, list=5%, signal=15%	STC1/RARB
Organ growth	102	0.562646	1.70222	0.000130713	0.00238905	0.00177083	2470	tags=32%, list=18%, signal=27%	STC1/PROX1/BCL2L11/TGFB2/GATA6/RUNX1/HEG1/PTPN11/WWC2/YBX3/MAPK14/FOXC1/RARB/YY1/YAP1/LATS1/LATS2/SOD1/RBPJ/PRKAR1A/ACVR2B/SORBS2/PPARA/FGF2/ARID2/BCL2/AKAP13/ANXA6/SAV1/NOTCH1/FOXC2/EXT1/SPRY2
Regulation of androgen receptor signaling pathway	23	0.736278	1.70217	0.00302874	0.0245911	0.0182276	2562	tags=43%, list=19%, signal=35%	FOXP1/SIRT1/NCOR1/DAB2/SMARCA4/EP300/HDAC1/RNF6/PIAS2/PARK7
Negative regulation of epithelial cell migration	55	0.6197	1.70138	0.0012355	0.0124791	0.00924991	2432	tags=38%, list=18%, signal=31%	STC1/ATP2B4/DLL4/ADAMTS9/KLF4/GADD45A/CORO1C/SLIT2/DNAJA4/RHOA/PPARG/MCC/NR2F2/FGF2/PDCD10/MECP2/SPRED1/APOE/TGFB1/STARD13/NOTCH1
Negative regulation of exocytosis	21	0.744537	1.70011	0.00432501	0.0315375	0.0233765	1292	tags=38%, list=10%, signal=34%	RAP1A/RAB7A/REST/FMR1/STXBP3/RAP1B/ATP9A/RAP1BL
Skin development	129	0.539213	1.70007	0.000110948	0.00213029	0.00157904	2683	tags=40%, list=20%, signal=32%	MED1/TGFB2/GATA6/PALLD/IRF6/INHBA/PSEN1/NCOA3/FOXC1/RELA/YAP1/FST/SOS1/ROCK2/CD109/PTGES3/LATS1/MET/ATP7A/COL5A1/ADAM9/RBPJ/ROCK1/JAG1/NSUN2/NSDHL/AP3B1/COL5A2/FLNB/CDH11/HDAC1/LGR4/ZFP36L1/BCL2/NF1/ITGA6/NOM1/MACROH2A1/ITGA2/ACVR1B/CTNNB1/SAV1/ASH1L/MYSM1/NOTCH1/STMN1/EXT1/KRT10/SRSF6/ARRDC3/UGCG
Cell growth	333	0.490441	1.70002	7.43119e-08	5.14336e-06	3.81241e-06	2310	tags=30%, list=17%, signal=25%	SEMA3G/CCN3/NRG3/MAP1B/SPAG9/GJA1/ITSN2/TGFB2/TEAD1/SIRT1/HSP90AA1/INHBA/CLSTN1/FN1/BCL6/SERTAD2/ITGB1/HSP90AB1/APP/CDKN2AIP/CDC42/JADE1/ING1/HSPA1A/TCHP/SLIT2/CYFIP1/NRCAM/PPT1/EPB41L3/GOLGA4/DAB2/YY1/CDC73/BMPR2/ADNP/YAP1/DDX3X/RPS6KA3/SIN3A/IL17RB/RHOA/RAB21/MACF1/CSNK2A1/ALCAM/PLAA/IQGAP1/DCBLD2/NRP2/SMURF1/HSPA1B/RBBP7/EIF4G1/SMARCA4/CTTN/DIP2B/VCL/SDCBP/RAPH1/HBEGF/USP9X/SMARCA2/SH3BP4/CRKL…
Nucleotide binding domain leucine rich repeat containing receptor signaling pathway	20	0.750924	1.69845	0.00489068	0.0348203	0.0258099	2647	tags=45%, list=20%, signal=36%	TLR4/HSPA1A/LACC1/RELA/HSPA1B/MAP3K7/TNFAIP3/RNF34/ERBIN
Negative regulation of cell aging	17	0.77651	1.69822	0.0032699	0.0257566	0.0190915	877	tags=41%, list=7%, signal=39%	YBX1/SIRT1/BCL6/FOXM1/CDK6/AKT3/PLK2
Response to insulin	180	0.517199	1.69776	1.26479e-05	0.000386954	0.000286822	2138	tags=29%, list=16%, signal=25%	INSR/SIK2/SIRT1/LYN/PDPK1/PTPN11/RAB12/PARP1/RPS6KB1/CPEB2/PIP4K2A/PRKAA1/MAPK14/SOGA1/CYFIP1/ZNF106/SMARCC1/APC/IRS2/YWHAG/SESN3/KANK1/PIK3R3/STXBP3/NCOA5/LPIN1/SRSF4/GCLC/PRKDC/EIF4EBP2/VPS13C/PPARG/MYO5A/EEF2K/RHOQ/APPL1/TRPV4/NUCKS1/RAB31/KHK/RAB10/ATP2B1/PDE3B/GSK3B/USO1/PPARA/MTOR/KAT2B/ZFP36L1/FER/DENND4C/RB1/EPRS1
Mrna processing	422	0.48231	1.69756	3.30215e-09	3.57478e-07	2.64974e-07	2270	tags=29%, list=17%, signal=25%	YBX1/ALYREF/RBM24/TENT4A/PABPC1/HNRNPL/RNF20/SYF2/NOVA2/RPRD1A/NCBP3/HNRNPU/SNW1/RBFOX2/APP/THRAP3/RPRD1B/AHCYL1/RPRD2/PNN/DDX46/STRAP/PRPF38A/PRKACA/SNRNP200/CDK12/SF3A1/KHDRBS1/ZC3H13/PAPOLA/SRRM2/LSM11/DHX36/REST/HNRNPA1/SREK1/FMR1/C9orf78/NCL/SON/CDC73/CTR9/HNRNPR/VIRMA/SART3/SYNCRIP/FXR1/CASC3/HNRNPA3/CWC22/SRSF4/DHX8/CELF1/SCAF4/CWC25/NUP98/NONO/TGS1/PRPF8/RBM41/SF3B2/ZCCHC8/POLR2D/SCAF8/SR…
Heterochromatin organization	74	0.585054	1.69588	0.000491435	0.00617511	0.00457718	2904	tags=45%, list=22%, signal=35%	SIRT1/ZNF445/SETD7/BAZ2A/TPR/BEND3/LOXL2/RESF1/CTR9/SMCHD1/PHF8/RIF1/SIN3A/L3MBTL3/MECOM/MORC2/MPHOSPH8/ATF7IP/PPM1D/HDAC1/ZNF304/MECP2/CTCF/RB1/MACROH2A1/UBR2/ZNFX1/NRDE2/BAHD1/SNAI1/H3-3A/PIK3CA/PPHLN1
Positive regulation of map kinase activity	73	0.584524	1.69557	0.00086122	0.00949365	0.00703698	1904	tags=26%, list=14%, signal=22%	INSR/KITLG/TLR4/ROBO1/KIT/PSEN1/FLT1/SASH1/EPHA4/RASGRP1/CD24/DVL3/MAP3K7/TRAF6/ADAM9/MAP3K5/ERN1/FGF2/PDCD10
Endothelial cell migration	180	0.516448	1.6953	1.39023e-05	0.000410515	0.000304286	1298	tags=24%, list=10%, signal=22%	STC1/PROX1/ATP2B4/CCN3/EFNB2/FOXP1/JCAD/ETS1/KDR/DLL4/ROBO1/SIRT1/PTGS2/PDPK1/ADAMTS9/ITGB1/KLF4/TEK/MYH9/LOXL2/GADD45A/ITGB3/MAPK14/SLIT2/SASH1/PAXIP1/BMPR2/PIK3R3/DNAJA4/RHOA/NUS1/AKT3/PLK2/ROCK2/NFE2L2/MET/MIA3/NRP2/PPARG/PTP4A3/PLPP3/CLEC14A/MAP2K3
Adenylate cyclase modulating g protein coupled receptor signaling pathway	78	0.577294	1.69501	0.000594259	0.00708746	0.00525344	2711	tags=36%, list=20%, signal=29%	AKAP12/ABCA1/ATP2B4/ADRB1/PTHLH/S1PR3/VIP/GNAS/GPR161/GNB1/GNA13/WASF2/RAPGEF2/ADGRL2/ADGRG1/HTR1D/GNAT2/GABBR2/LGR4/ADGRG6/AKAP13/PTGFR/PALM/ADCY6/AKAP5/PRKCA/ARRDC3/ADGRL4
Stem cell differentiation	137	0.533712	1.69487	8.53513e-05	0.00171597	0.00127193	2455	tags=36%, list=18%, signal=30%	KITLG/SEMA3G/RBM24/TGFB2/ZNF281/GATA6/RDH10/KIT/FN1/HNRNPU/CDC42/NOLC1/CORO1C/CDK12/PHACTR4/DHX36/REST/FOXC1/ACVR1/YAP1/SETD1A/CDK6/ISL1/SETD2/KBTBD8/NFE2L2/PRKDC/NRP2/MAPK1/LRP6/RBPJ/EDNRB/KDM3A/JAG1/NSUN2/EFNB1/GSK3B/CDK13/TAPT1/FGF2/ABL1/CDH2/SOX17/FZD1/ANXA6/CTNNB1/NOTCH1/FOXC2/PUM1/EXT1
Positive regulation of developmental growth	95	0.562214	1.69452	0.00013278	0.00241637	0.00179109	1040	tags=21%, list=8%, signal=20%	INSR/PROX1/MAP1B/ITSN2/EZR/GATA6/FN1/RPS6KB1/YBX3/MAPK14/CYFIP1/GOLGA4/BMPR2/ADNP/YAP1/CREB1/MACF1/PLAA/NIPBL/SMURF1
Regulation of rho protein signal transduction	62	0.607506	1.69399	0.000806755	0.00910823	0.0067513	2451	tags=42%, list=18%, signal=34%	ABCA1/ARHGEF3/ROBO1/HEG1/BCL6/ITGB1/ABL2/CAVIN4/KANK1/ARHGAP35/MET/PRAG1/DLC1/ADGRG1/CUL3/PDCD10/ABL1/CDC42SE1/AKAP13/NET1/APOE/KANK2/RASGRF2/STARD13/KCTD10/STMN1
Regulation of developmental growth	199	0.512839	1.69396	5.28928e-06	0.000187658	0.000139098	1238	tags=20%, list=9%, signal=19%	INSR/SEMA3G/PROX1/MAP1B/SPAG9/BCL2L11/ITSN2/EZR/ADRB1/STC2/GATA6/RUNX1/FN1/WWC2/ATRN/APP/RPS6KB1/YBX3/MAPK14/CYFIP1/NRCAM/FOXC1/GOLGA4/YY1/BMPR2/ADNP/YAP1/CREB1/SIN3A/TNKS2/RAB21/MACF1/LATS1/PLAA/NIPBL/SMURF1/LATS2/SOD1/CTTN/DIP2B
Cartilage development involved in endochondral bone morphogenesis	19	0.761505	1.6923	0.00322571	0.0255037	0.0189041	1427	tags=21%, list=11%, signal=19%	STC1/RARB/TRIP11/TRPV4
Positive regulation of dendritic spine development	28	0.700427	1.69215	0.00388719	0.0293591	0.0217618	2607	tags=46%, list=19%, signal=37%	ACTR2/PSEN1/DHX36/RELN/FMR1/SHANK3/EEF2K/CAPRIN1/C21orf91/LLPH/APOE/CAPRIN2/PAFAH1B1
Nuclear transcribed mrna catabolic process nonsense mediated decay	36	0.658217	1.69098	0.00347631	0.0268203	0.01988	2324	tags=36%, list=17%, signal=30%	UPF3B/PABPC1/SMG1/CASC3/UPF2/DCP1A/HNRNPAB/ETF1/GSPT1/SMG7/SMG6/RBM8A/EIF4A3
Cardiac septum development	76	0.578792	1.69028	0.000720552	0.00826677	0.00612758	1496	tags=29%, list=11%, signal=26%	GJA5/PROX1/HEY1/TGFB2/GATA6/ROBO1/NOTCH2/HEG1/LUZP1/MAML1/SOX4/SLIT2/ACVR1/BMPR2/HECTD1/ISL1/AP2B1/TRIP11/NRP2/MDM2/RBPJ/JAG1
Sodium ion transport	100	0.556751	1.68912	0.000364289	0.00491743	0.00364495	2528	tags=34%, list=19%, signal=28%	ATP2B4/ATP1A1/UTRN/KLHL24/AHCYL1/WNK1/ATP1B3/CNNM4/SHROOM2/CNKSR3/SLC9A7/STOM/SLC5A3/SLC20A1/PKD2/HECW2/GPD1L/SLMAP/PKP2/EDNRB/SLC6A6/SLC12A2/YWHAH/WNK3/DLG1/ACTN4/ANO6/SLC4A7/DMD/WNK4/SLC38A1/SLC24A1/SLC38A2/SLC9A6
Positive regulation of lamellipodium assembly	22	0.728695	1.68886	0.0051438	0.0360309	0.0267072	1830	tags=45%, list=14%, signal=39%	ACTR2/CDC42/RAC2/CYFIP1/WASF2/ATP7A/NCKAP1/ACTR3/ABI2/MTOR
Smooth muscle contraction	52	0.61804	1.68857	0.00319184	0.0253307	0.0187759	1551	tags=27%, list=12%, signal=24%	GUCY1A1/ATP2B4/PTGS2/KIT/SULF1/SULF2/RHOA/ROCK2/SOD1/CTTN/ROCK1/EDNRB/HTR1D/ATP2B1
Cellular response to peptide hormone stimulus	193	0.511555	1.68835	1.29612e-05	0.000390873	0.000289727	2138	tags=28%, list=16%, signal=24%	INSR/MAP1B/SIK2/SIRT1/LYN/PDPK1/PTPN11/RAB12/PARP1/AHCYL1/RPS6KB1/FBN1/CPEB2/PIP4K2A/PRKAA1/SOGA1/CYFIP1/ZNF106/SMARCC1/APC/IRS2/YWHAG/RELA/SESN3/KANK1/PIK3R3/NCOA5/ROCK2/LPIN1/NFE2L2/GCLC/PRKDC/EIF4EBP2/PPARG/MYO5A/EEF2K/RHOQ/APPL1/ROCK1/NUCKS1/RAB31/RAB10/ATP2B1/PDE3B/GSK3B/USO1/STAT5B/CRK/KAT2B/ZFP36L1/FER/DENND4C/RB1/EPRS1
Regulation of neuron migration	29	0.692559	1.68682	0.0032225	0.0255037	0.0189041	2233	tags=34%, list=17%, signal=29%	NRG3/SRGAP2C/RELN/FLRT2/PLAA/NIPBL/RAPGEF2/ADGRG1/ZNF609/GNRH1
Negative regulation of hippo signaling	11	0.8697	1.68675	0.00177016	0.0164981	0.0122289	1298	tags=27%, list=10%, signal=25%	WWC2/MAPK14/MAP2K3
Establishment of cell polarity	107	0.550539	1.68614	0.000372946	0.00497808	0.00368991	2713	tags=37%, list=20%, signal=30%	MAP1B/GJA1/FAT1/EZR/ARF6/HSP90AA1/SNX27/ITGB1/HSP90AB1/CDC42/MYH9/MSN/AMOTL1/MAP4/KANK1/RHOA/ROCK2/RICTOR/TTC8/RAP1B/LLGL2/RAB11FIP2/ROCK1/CRKL/RAB10/GSK3B/CRK/JAM3/CDH5/MYO9A/FBXW11/AMOT/SPRY2/CLASP1/CDK5RAP2/PAFAH1B1/HTT/DOCK7/NSFL1C/PRKCI
Steroid hormone mediated signaling pathway	102	0.557192	1.68572	0.000177865	0.00304027	0.00225354	2562	tags=37%, list=19%, signal=30%	FOXP1/NKX3-1/MED1/SIRT1/RBFOX2/PARP1/NCOR1/ARID1A/DAB2/ABHD2/ZMIZ1/YAP1/ISL1/CNOT1/RHOA/PTGES3/LATS1/STRN3/TRIP4/PGRMC2/SMARCA4/UBR5/EP300/KDM3A/DAXX/UBA5/PPARA/YWHAH/HDAC1/NR3C1/RNF6/CNOT9/KANK2/PIAS2/ESR2/CLOCK/UFL1/PARK7
Muscle tissue development	229	0.504151	1.68564	1.62149e-06	7.05764e-05	5.23134e-05	2304	tags=32%, list=17%, signal=27%	GJA5/PROX1/EFNB2/HEY1/RBM24/MED1/GJA1/KLF5/TGFB2/DLL4/MEF2D/GATA6/RUNX1/NOTCH2/HEG1/ADAMTS9/PPP3CA/HNRNPU/ITGB1/SKI/CDC42/RPS6KB1/MAML1/YBX3/PRKAA1/MAPK14/FOXC1/MEF2A/ACVR1/RARB/YY1/BMPR2/CENPF/ALPK3/YAP1/CREB1/SGCB/ISL1/ZFAND5/RHOA/PKD2/BTG2/EP300/LOX/PKP2/BMP2/RBPJ/PRKAR1A/MYORG/GJC1/NR2F2/SORBS2/FLNB/PPARA/MTOR/KDM6B/FGF2/ARID2/RCAN1/DLG1/BCL2/AKAP13/ID2/NF1/RB1/NR1D2/CCNT2/DMD/SAP30/CTNNB1/SA…
Response to steroid hormone	211	0.509017	1.68546	5.68404e-06	0.000195106	0.000144618	1581	tags=22%, list=12%, signal=20%	STC1/ATP1A1/FOXP1/NKX3-1/BCL2L11/MED1/TGFB2/SIRT1/PTGS2/FOXO3/NPC1/AQP1/FBXO32/HNRNPU/RBFOX2/PARP1/NCOR1/RPS6KB1/HSPA1A/SLIT2/REST/ARID1A/ACVR1/DAB2/ABHD2/ZMIZ1/YAP1/ISL1/CNOT1/RHOA/PTGES3/LATS1/HSPA1B/STRN3/RBBP7/TRIP4/PGRMC2/SMARCA4/UBR5/EP300/LOX/ADAM9/KDM3A/DAXX/KLF9/ATP2B1/UBA5
Mesenchyme development	188	0.510461	1.68524	2.45309e-05	0.000643288	0.000476824	2517	tags=36%, list=19%, signal=30%	KITLG/SEMA3G/HEY1/RBM24/TGFB2/LIMS1/ROBO1/HAS2/USF3/RDH10/FN1/CDC42/NOLC1/LOXL2/CORO1C/BCL9L/PHACTR4/FOXC1/ACVR1/DAB2/BMPR2/YAP1/EPHA4/ISL1/KBTBD8/ROCK2/PKD2/NRP2/HOXA5/MAPK1/SDCBP/MDM2/LRP6/BMP2/CLASP2/POLR1B/HNRNPAB/RBPJ/ROCK1/RTN4/EDNRB/JAG1/EFNB1/GSK3B/MTOR/TAPT1/MDM4/ZFP36L1/BCL2/CDH2/PDCD4/SPRED1/WWTR1/ANXA6/CTNNB1/SMAD3/EXOC4/TGFB1/AKNA/DAG1/ZNF703/STAT1/NOTCH1/FOXC2/EXT1/SPRY2/CLASP1/EPB4…
Chromatin disassembly	16	0.785713	1.68448	0.00408787	0.0304392	0.0225624	1978	tags=50%, list=15%, signal=43%	ARID1A/SMARCC1/SMARCA4/SSRP1/SET/MAP1S/ARID2/SUPT16H
Regulation of dna templated transcription in response to stress	47	0.631599	1.68434	0.00238865	0.0207082	0.0153495	1419	tags=28%, list=11%, signal=25%	EPAS1/BAG3/HSPA1A/TCIM/RELA/CHD6/RPS6KA3/SIN3A/NFE2L2/BACH1/KLF2/NCK2/RBPJ
Trabecula morphogenesis	33	0.666896	1.68359	0.00697082	0.0444574	0.0329532	1639	tags=36%, list=12%, signal=32%	ADAMTS1/HEY1/MED1/TGFB2/DLL4/HEG1/TEK/SOS1/RHOA/MMP2/RBPJ/FBN2
Regulation of organelle assembly	195	0.510033	1.68351	1.39042e-05	0.000410515	0.000304286	1937	tags=23%, list=14%, signal=20%	EZR/CNOT6/SYNE2/CCP110/HNRNPU/PIKFYVE/LRRTM2/DYNC1H1/MSN/EVI5/TPR/PIP4K2A/RDX/PRKAA1/HSPA1A/TCHP/CHMP4B/G3BP2/MAP4/MTMR3/YAP1/TBC1D19/CNOT1/RHOA/PLK2/ARHGAP35/HSPA1B/SEPTIN7/ATG3/RABGAP1/UBQLN2/SDCBP/TBC1D2B/CCDC88A/CEP120/CNOT6L/TRIM37/RNF5/STAM/GSK3B/ALMS1/TBC1D22B/RALB/TAPT1/KAT2B
Developmental maturation	163	0.517674	1.6834	2.7193e-05	0.00070435	0.000522085	2379	tags=29%, list=18%, signal=25%	MAP1B/GJA1/KDR/TGFB2/EPAS1/ANKRD17/CLSTN1/FOXO3/APP/PRKACA/PICALM/ARCN1/NRCAM/FARP2/BNC1/RELN/ABHD2/TDRKH/RHOA/AP1G1/L3MBTL3/KLF2/PPARG/HOXA5/MMP2/BMP2/RBPJ/EDNRB/UNC13B/WASHC5/NSUN2/BRD1/NFIA/MECP2/BCL2/CDH5/B4GALT6/NF1/RB1/CLCN3/B4GALT5/DLD/PALM/NOM1/CTNNB1/ARHGEF15/DAG1/FEM1B
Ossification	255	0.495336	1.68301	4.72825e-06	0.000175111	0.000129798	2321	tags=31%, list=17%, signal=26%	STC1/ALYREF/GJA1/TENT5A/TGFB2/MEF2D/DDX21/RUNX1/PTGS2/ANKH/PTPN11/HNRNPU/CCDC47/SKI/PTHLH/TOB1/PRKACA/TPM4/MN1/SNRNP200/MAPK14/RRBP1/DHX36/REST/FOXC1/ACVR1/ZHX3/BMPR2/YAP1/SND1/TP53INP2/COL6A1/CDK6/SYNCRIP/SUCO/RHOA/HIRA/NIPBL/SCUBE3/KLF10/PPARG/VCAN/MAPK1/MMP2/TRAF6/MMP16/LOX/NBR1/BMP2/ASF1A/RBPJ/TWSG1/PSMC2/JAG1/ATP2B1/IL6R/ACVR2B/CRIM1/GSK3B/FBN2/COL5A2/TXLNG/CHSY1/CDH11/TAPT1/FGF2/SATB2/LGR4/…
Microtubule anchoring	24	0.720014	1.68137	0.00338662	0.0264784	0.0196266	3042	tags=58%, list=23%, signal=45%	PCM1/HOOK3/CEP350/BICD2/CLASP2/GSK3B/GCC2/KIF3A/NIN/DAG1/BICD1/CLASP1/SAXO1/CEP19
Positive regulation of protein phosphorylation	446	0.476123	1.68091	3.21673e-09	3.57478e-07	2.64974e-07	1636	tags=22%, list=12%, signal=20%	INSR/KITLG/PROX1/ATP2B4/VLDLR/NRG3/HIPK2/NKX3-1/TLR4/KDR/TGFB2/ROBO1/SIRT1/PTGS2/FNIP2/LYN/PDPK1/HSP90AA1/INHBA/PTPN11/KIT/OSBP/UBE2K/NEDD9/GPRC5B/HSP90AB1/APP/TEK/TAB2/HSPA2/PSEN1/WNK1/TXN/GDF7/ITGB3/GDF6/FLT1/RAP1A/CCNYL1/SASH1/RELN/ACVR1/DAB2/FGF5/FMR1/TCIM/BMPR2/ADNP/PIK3R3/INCENP/DDX3X/EPHA4/ISL1/FXR1/ZFP91/RASGRP1/RHOA/PELI2/ROCK2/RICTOR/CCNK/KRAS/LATS1/PKD2/IQGAP1/PRNP/CD24/PPARG/CLSPN/TAO…
Positive regulation of nitric oxide synthase biosynthetic process	12	0.851493	1.6808	0.00405469	0.030301	0.02246	80	tags=25%, list=1%, signal=25%	AKAP12/TLR4/KDR
Cellular glucan metabolic process	51	0.617108	1.6792	0.0015541	0.0150146	0.0111293	3478	tags=43%, list=26%, signal=32%	INSR/PASK/DYRK2/IRS2/PTGES3/PPP1CC/KHK/GSK3B/PPP1CB/RB1CC1/PPP1R2/PPP1R3D/GYS1/AGL/PHKA1/UGP2/IL6ST/PCDH12/PYGL/SELENOS/EPM2AIP1/GYG1
Positive regulation of neuron projection development	104	0.550888	1.67805	0.000304626	0.00440773	0.00326714	1312	tags=22%, list=10%, signal=20%	VLDLR/KIDINS220/LYN/ROR1/ACTR2/TENM3/RAPGEF1/RAP1A/ABL2/CYFIP1/DHX36/RELN/DPYSL3/ADNP/STK24/NFE2L2/NEGR1/ARHGAP35/EEF2K/CAPRIN1/RAPGEF2/EP300/SETX
Regulation of glycogen metabolic process	25	0.714545	1.67789	0.00374089	0.0285091	0.0211318	1721	tags=28%, list=13%, signal=24%	INSR/PASK/DYRK2/IRS2/KHK/GSK3B/PPP1CB
Negative regulation of ion transport	71	0.584148	1.67768	0.000856029	0.00946113	0.00701288	1354	tags=18%, list=10%, signal=17%	STC1/PTGS2/GABRE/SLC30A1/OXSR1/WNK1/VIP/FMR1/GOPC/PKD2/HECW2/ATP7A/TCAF2
Heart valve morphogenesis	41	0.641621	1.67704	0.00175628	0.0164049	0.0121598	1496	tags=39%, list=11%, signal=35%	GJA5/HEY1/TGFB2/DLL4/ROBO1/NOTCH2/ADAMTS9/SOX4/SLIT2/ACVR1/BMPR2/ROCK2/MDM2/BMP2/ROCK1/JAG1
Negative regulation of cellular senescence	13	0.828175	1.67666	0.00259444	0.0219514	0.016271	877	tags=46%, list=7%, signal=43%	YBX1/SIRT1/BCL6/CDK6/AKT3/PLK2
Axon extension	85	0.567251	1.67639	0.000827692	0.0092579	0.00686224	2006	tags=32%, list=15%, signal=27%	SEMA3G/MAP1B/HSP90AA1/FN1/ITGB1/HSP90AB1/SLIT2/CYFIP1/NRCAM/GOLGA4/BMPR2/ADNP/SIN3A/RAB21/MACF1/ALCAM/NRP2/CTTN/DIP2B/VCL/RAPH1/USP9X/RTN4/GSK3B/ABL1/MAP2/RNF6
Regulation of retinoic acid receptor signaling pathway	11	0.863873	1.67545	0.00224165	0.0197583	0.0146455	1249	tags=45%, list=9%, signal=41%	SNW1/CNOT1/KLF2/CTBP2/ASXL1
Regulation of hematopoietic progenitor cell differentiation	27	0.70368	1.67443	0.00517278	0.0361116	0.026767	993	tags=33%, list=7%, signal=31%	KITLG/KDR/DHX36/FOXC1/SETD1A/CDK6/SOS1/NFE2L2/PRKDC
Cell substrate junction organization	88	0.564822	1.67358	0.000470514	0.00592988	0.00439541	1444	tags=25%, list=11%, signal=22%	KDR/LIMS1/ARF6/LAMC1/PEAK1/FN1/TLN1/TEK/SLK/DST/CORO1C/MAP4K4/RHOA/ROCK2/MACF1/ACTN1/ARHGEF7/DLC1/CTTN/VCL/CLASP2/ROCK1
Response to vitamin	48	0.621126	1.67353	0.00230335	0.020134	0.0149239	705	tags=17%, list=5%, signal=16%	STC1/MAP1B/MED1/STC2/PTGS2/SNW1/MN1/TRIM25
Regulation of hematopoietic stem cell proliferation	10	0.887516	1.67327	0.0009154	0.00993526	0.00736432	513	tags=20%, list=4%, signal=19%	KITLG/ATXN1L
Anatomical structure maturation	128	0.531121	1.67064	0.000348424	0.00483897	0.00358679	2455	tags=30%, list=18%, signal=25%	GJA1/KDR/TGFB2/EPAS1/ANKRD17/FOXO3/APP/PRKACA/ARCN1/NRCAM/FARP2/BNC1/ABHD2/TDRKH/RHOA/L3MBTL3/KLF2/PPARG/HOXA5/MMP2/BMP2/RBPJ/EDNRB/WASHC5/NSUN2/BRD1/MECP2/BCL2/CDH5/B4GALT6/NF1/RB1/B4GALT5/DLD/NOM1/CTNNB1/DAG1/FEM1B/EXT1
Regulation of cellular response to growth factor stimulus	195	0.506118	1.67059	1.75688e-05	0.000491229	0.000364114	2470	tags=36%, list=18%, signal=30%	ATP2B4/JCAD/HIPK2/KDR/GATA6/ROBO1/NOTCH2/SIRT1/PDPK1/SNW1/SULF1/HSP90AB1/SKI/TOB1/FBN1/STRAP/ITGB3/BCL9L/UBE2D3/SULF2/CREBBP/HSPA1A/PALS1/SLIT2/CYFIP1/DAB2/ZEB1/BMPR2/FST/LTBP1/CD109/LATS1/SCUBE3/SMURF1/PPARG/LATS2/PTP4A3/DSTYK/SDCBP/EP300/LOX/PEG10/BMP2/RBPJ/ELAPOR2/TRIM33/TWSG1/GLG1/RNF111/CRIM1/FBN2/SPRY4/PPARA/CDKN2B/ZNF451/FGF2/SKIL/ABL1/CDH5/PPM1A/ARNT/SPRED1/FZD1/CTNNB1/SMAD3/TGFB1/ZNF703/…
Developmental growth involved in morphogenesis	142	0.522898	1.67055	0.000114445	0.00216676	0.00160607	2607	tags=37%, list=19%, signal=30%	SEMA3G/MAP1B/SPAG9/MED1/ITSN2/RDH10/HSP90AA1/FN1/ITGB1/HSP90AB1/APP/SLIT2/CYFIP1/NRCAM/GOLGA4/BMPR2/ADNP/YAP1/SIN3A/RAB21/MACF1/ALCAM/PLAA/IQGAP1/NRP2/SMURF1/CTTN/DIP2B/VCL/MED12/RAPH1/USP9X/RTN4/GSK3B/PLXNA1/KDM5B/ABL1/MAP2/RNF6/NIN/LLPH/IST1/EIF2AK4/APOE/CTNNB1/NOTCH1/EXT1/SPRY2/EPB41L5/SLC9A6/SEMA4B/PAFAH1B1
Atrioventricular valve development	18	0.762254	1.67055	0.00282041	0.0232573	0.017239	1399	tags=44%, list=10%, signal=40%	GJA5/HEY1/TGFB2/SOX4/ACVR1/BMPR2/MDM2/BMP2
Cell cycle g1 s phase transition	192	0.506548	1.66929	2.84677e-05	0.000728428	0.000539933	2265	tags=28%, list=17%, signal=23%	ADAMTS1/ATP2B4/NKX3-1/ANKRD17/INHBA/GIGYF2/PPP3CA/ITGB1/KLF4/E2F7/RPS6KB1/JADE1/MN1/RDX/KHDRBS1/LSM11/ACVR1/APC/TCIM/SENP2/CDC73/PHF8/DDX3X/CDK6/PLK2/BRD7/LATS1/PKD2/BACH1/PRKDC/BCAT1/LATS2/EIF4G1/MDM2/WAC/KMT2E/APPL1/PLRG1/CUL3/GSPT1/FBXW7/CDKN2B/CUL1/CTDSP2/BRD4/DLG1/BCL2/ID2/RB1/CUL5/RPS6/KANK2/ACVR1B
Nucleus localization	19	0.751143	1.66928	0.00461884	0.0331645	0.0245825	2649	tags=58%, list=20%, signal=47%	SYNE2/DYNC1H1/CDC42/SYNE3/PCM1/HOOK3/CEP120/MTOR/FBXW11/PAFAH1B1/DOCK7
Dendritic spine morphogenesis	43	0.62933	1.6688	0.00492918	0.0349329	0.0258934	1910	tags=30%, list=14%, signal=26%	ACTR2/CDC42/TANC2/DHX36/RELN/ARC/DOCK10/EPHA4/SHANK3/EEF2K/CAPRIN1/ABI2/WASL
Peptidyl threonine modification	98	0.552541	1.66836	0.000357186	0.00489389	0.0036275	2575	tags=35%, list=19%, signal=28%	HIPK2/PDPK1/UBE2K/APP/OXSR1/HIPK1/DCAF1/WNK1/PRKACA/ACVR1/DYRK2/TNKS/ROCK2/CSNK2A1/LMTK2/PRKDC/MAPK1/EIF4G1/CDC42BPB/ROCK1/GSK3B/CEMIP/MTOR/WNK3/BCL2/SPRED1/CDC42BPA/ACVR1B/TGFB1/CSNK2A2/CAB39/SPRY2/TAF1/PRKCA
Regulation of chromatin assembly or disassembly	31	0.672384	1.66707	0.00769059	0.0471258	0.0349311	3339	tags=71%, list=25%, signal=53%	ZNF445/TPR/RESF1/CTR9/PHF8/SIN3A/L3MBTL3/TLK1/MORC2/MPHOSPH8/ATF7IP/ZNF304/MAP1S/MACROH2A1/SPTY2D1/PIK3CA/PPHLN1/KDM1A/TLK2/ATF7IP2/TET1/PHF2
Tissue remodeling	99	0.550639	1.66702	0.00036121	0.00491743	0.00364495	2575	tags=33%, list=19%, signal=27%	GJA1/DLL4/EPAS1/RUNX1/NOTCH2/PPP3CA/ITGB3/RAB7A/FOXC1/BMPR2/SUCO/ROCK2/PPARG/MMP2/ATP7A/TRAF6/MDM2/RBPJ/ROCK1/JAG1/TFRC/PLEKHM1/ACVR2B/RSPO3/LGR4/NF1/TNFAIP3/CTNNB1/TGFB1/FOXC2/EXT1/CEACAM1/PRKCA
Cardiac atrium development	24	0.713816	1.66689	0.00460829	0.0331452	0.0245682	1399	tags=54%, list=10%, signal=49%	GJA5/PROX1/TGFB2/DLL4/NOTCH2/HEG1/SOX4/ACVR1/BMPR2/ISL1/SOS1/MDM2/BMP2
Positive regulation of histone deacetylation	20	0.736317	1.66541	0.00781667	0.0478289	0.0354523	994	tags=15%, list=7%, signal=14%	SIRT1/BCL6/NIPBL
Negative regulation of locomotion	216	0.502668	1.66531	4.15852e-06	0.000156761	0.000116196	2522	tags=29%, list=19%, signal=24%	STC1/SEMA3G/ATP2B4/CCN3/NRG3/GJA1/DLL4/RNF20/ROBO1/FOXO3/ADAMTS9/SULF1/KLF4/TP53INP1/SRGAP2C/GADD45A/CORO1C/AFDN/SLIT2/DPYSL3/ABHD2/SRGAP1/KANK1/GNA13/DNAJA4/EPHA4/STK24/RHOA/NFE2L2/MIA3/PPARG/TRIB1/DLC1/VCL/ZMYND8/ADGRG1/TCAF1/CLASP2/MCC/JAG1/NR2F2/CTNNA1/CRK/FGF2/PDCD10/WASL/DPP4/ARID2/MECP2/BCL2/LRCH1/NF1/SPRED1/APOE/GNRH1/TGFB1/DAG1/STARD13/SERPINE1/NOTCH1/CLASP1/PIP5KL1/ADA
Regulation of cell size	120	0.536169	1.66527	0.00026196	0.00397839	0.0029489	2177	tags=32%, list=16%, signal=27%	SEMA3G/MAP1B/EZR/AQP1/FN1/HSP90AB1/MSN/RDX/CYFIP1/NRCAM/GOLGA4/BMPR2/ADNP/CREB1/SIN3A/RHOA/RAB21/AKT3/MACF1/SLC12A6/ATP7A/SHANK3/CTTN/DIP2B/TRPV4/RTN4/SLC12A2/GSK3B/RB1CC1/MTOR/ABL1/WNK3/MAP2/CLCN6/RNF6/IST1/ANO6/CLCN3/APOE
Rac protein signal transduction	34	0.656242	1.6642	0.0034227	0.0265697	0.0196943	2121	tags=35%, list=16%, signal=30%	ARF6/RAC2/CYFIP1/FARP2/KRAS/WASF2/NCKAP1/ARHGAP17/CRK/ABI2/KBTBD6/NF1
Regulation of postsynaptic membrane neurotransmitter receptor levels	34	0.656147	1.66395	0.0034227	0.0265697	0.0196943	2713	tags=44%, list=20%, signal=35%	EFNB2/CLSTN1/NUMB/ITGB3/RAP1A/ARC/CACNG8/CTNND1/ADAM10/DLG1/GRIPAP1/DAG1/DLG3/ERBIN/PRKCI
Negative regulation of cellular macromolecule biosynthetic process	229	0.497624	1.66382	3.25898e-06	0.000127402	9.44343e-05	2447	tags=31%, list=18%, signal=26%	YBX1/PASK/RBM24/TENT4A/PABPC1/TNRC6B/CNOT6/GIGYF2/DDX6/HNRNPU/BCL6/TOB1/YTHDF3/TPR/CPEB2/DHX36/HNRNPA1/FMR1/NCL/BMPR2/DDX3X/XRN1/LARP1/SYNCRIP/FXR1/CNOT1/ROCK2/LSM14A/CELF1/EIF4EBP2/AGO1/BTG2/POLR2D/RC3H1/EIF4E2/WAPL/ILF3/EIF4G1/DCP1A/CAPRIN1/TENT4B/AGO2/HBEGF/CNOT6L/ROCK1/HNRNPD/CSDE1/PDS5A/DIS3/PURA/TNRC6A/GSK3B/RC3H2/KHSRP/AGO4/PDE12/ZFP36L1/IGF2BP2/NOCT/EIF2AK4/EPRS1/CNOT9/TARDBP/EIF2S1/CAPRI…
Regulation of cell shape	115	0.537979	1.66352	0.000449382	0.005732	0.00424873	2257	tags=33%, list=17%, signal=28%	PALM2AKAP2/KDR/EZR/KIT/FN1/MYH9/MSN/RDX/RAC2/CYFIP1/EPB41L3/SYNE3/WDR1/GNA13/CDC42EP3/RHOA/ARHGAP35/PRAG1/SEPTIN7/DLC1/RHOBTB3/FGD5/SH3KBP1/FGD1/SHROOM3/RHOQ/RASA1/BRWD3/DIAPH1/CRK/FMNL3/PLXNA1/DLG1/CDC42SE1/MKLN1/MYO10/PALM/PHIP
Axon development	285	0.485417	1.66275	1.14166e-06	5.34066e-05	3.95866e-05	2064	tags=30%, list=15%, signal=26%	SEMA3G/EFNB2/CRMP1/MAP1B/PALLD/ROBO1/NOTCH2/TMEFF1/NOVA2/HSP90AA1/PTPN11/FN1/ITGB1/HSP90AB1/KLF4/APP/UNC5B/NUMB/PSEN1/CAMSAP2/GDF7/PICALM/RAC2/SLIT2/CYFIP1/MTR/NRCAM/RELN/GOLGA4/BMPR2/ADNP/CREB1/FBXO45/EPHA4/STK24/SIN3A/ISL1/SOS1/MYCBP2/FLRT2/RAB21/MACF1/ALCAM/EPHA5/TTC8/LMTK2/ARHGAP35/NRP2/KIF5B/MMP2/CTTN/DIP2B/VCL/RAPH1/INPP5F/ENAH/NUMBL/USP9X/RTN4/NEFH/RAB10/EFNB1/TOP2B/RPS6KA5/GSK3B/TSPAN2/CT…
Regulation of lipid kinase activity	42	0.631219	1.66149	0.0037161	0.0283714	0.0210297	751	tags=21%, list=6%, signal=20%	LYN/KIT/TEK/CDC42/PIP4K2A/FLT1/SOCS6/SOCS4/PIK3R3
Establishment of rna localization	137	0.523146	1.66132	0.000168215	0.00293472	0.0021753	2024	tags=31%, list=15%, signal=26%	YBX1/ALYREF/UPF3B/NCBP3/KPNB1/TPR/KHDRBS1/NUP153/HNRNPA1/G3BP2/SMG1/ARC/FMR1/SENP2/SETD2/HNRNPA3/XPOT/TNKS/UPF2/TOMM20/NUP98/RANBP2/POLR2D/NUP205/AHCTF1/PEG10/YTHDC1/BICD2/CHTOP/THOC2/QKI/NSUN2/NUP50/SMG7/HNRNPA2B1/XPO5/KHSRP/MCM3AP/SMG6/ZFP36L1/ATXN2/IGF2BP2
Neuron projection guidance	129	0.526716	1.66067	0.000222992	0.00357974	0.00265341	1079	tags=22%, list=8%, signal=20%	SEMA3G/EFNB2/CRMP1/PALLD/ROBO1/NOTCH2/TMEFF1/NOVA2/APP/UNC5B/GDF7/RAC2/SLIT2/CYFIP1/NRCAM/RELN/BMPR2/EPHA4/ISL1/SOS1/MYCBP2/FLRT2/ALCAM/EPHA5/TTC8/ARHGAP35/NRP2/KIF5B
Regulation of transporter activity	143	0.518095	1.66032	0.000117647	0.00220757	0.00163632	2287	tags=33%, list=17%, signal=28%	CTTNBP2NL/AHNAK/UTRN/KMT2A/KLHL24/ITGB1/APP/OXSR1/AHCYL1/HSPA2/WNK1/PRKACA/ATP1B3/CNKSR3/RELN/ARC/FMR1/STOM/SLC5A3/GOPC/PKD2/PRNP/PPARG/HECW2/ATP7A/SHANK3/GPD1L/CACNG8/RIPK1/SYNGR3/SLMAP/AKAP9/TCAF2/TCAF1/SRI/YWHAH/WNK3/WWP2/DLG1/BCL2/ACTN4/ACTB/ABCB1/CACNA2D1/DMD/RASGRF2/WNK4
Positive regulation of phosphatidylinositol 3 kinase signaling	44	0.623724	1.65942	0.00364507	0.0278795	0.0206651	586	tags=30%, list=4%, signal=28%	INSR/NKX3-1/KDR/TGFB2/SIRT1/CBL/ROR1/KIT/FN1/TEK/UNC5B/FLT1/RELN
Regulation of cell development	317	0.478506	1.65887	3.67082e-07	2.18285e-05	1.61799e-05	2121	tags=28%, list=16%, signal=24%	SEMA3G/HEY1/MAP1B/DLL4/LIMS1/ROBO1/HAS2/NOTCH2/LYN/KIT/FN1/PPP3CA/ACTR2/SNW1/NEDD9/SKI/PTHLH/CDC42/NUMB/FBN1/PSEN1/S1PR3/CORO1C/SLIT2/CYFIP1/DHX36/REST/CUX1/BNC1/RELN/GOLGA4/DAB2/DOCK1/SYNJ1/BMPR2/PCM1/ADNP/YAP1/KANK1/EPHA4/RAB21/ROCK2/MACF1/PRKDC/MYADM/HOOK3/ARHGEF7/TRIB1/SHANK3/EEF2K/DIP2B/VCL/CAPRIN1/RAPGEF2/NUMBL/BMP2/ROCK1/PPP1CC/CRKL/RTN4/EDNRB/ASPM/FBXW7/GSK3B/CTNNA1/TUG1/SPEN/SPRY4/CRK/CD…
Cytoplasmic microtubule organization	48	0.615632	1.65872	0.00284003	0.0233735	0.0173252	1576	tags=31%, list=12%, signal=28%	EZR/CEP126/DYNC1H1/KPNB1/SLK/DST/CAMSAP2/PCM1/RHOA/HOOK3/SLAIN2/CCDC88A/CEP120/TRPV4/CLIP1
Positive regulation of lamellipodium organization	28	0.686526	1.65856	0.00505028	0.035478	0.0262974	1830	tags=43%, list=14%, signal=37%	ACTR2/CDC42/CORO1C/RAC2/CYFIP1/WASF2/ARHGEF7/ATP7A/NCKAP1/ACTR3/ABI2/MTOR
Rna destabilization	85	0.561159	1.65838	0.00102388	0.0107266	0.0079509	2890	tags=51%, list=22%, signal=40%	YBX1/RBM24/TENT4A/PABPC1/TNRC6B/CNOT6/GIGYF2/HNRNPU/TOB1/YTHDF3/DHX36/SYNCRIP/CNOT1/ROCK2/CELF1/BTG2/POLR2D/RC3H1/DCP1A/TENT4B/AGO2/CNOT6L/ROCK1/HNRNPD/CSDE1/DIS3/TNRC6A/RC3H2/KHSRP/PDE12/ZFP36L1/NOCT/TARDBP/NANOS1/EIF4ENIF1/PUM1/YTHDF1/TUT7/ZFP36L2/IGF2BP1/YTHDF2/FTO/DCP1B
Nitric oxide mediated signal transduction	14	0.801226	1.65826	0.00514605	0.0360309	0.0267072	92	tags=21%, list=1%, signal=21%	GUCY1A1/ATP2B4/GUCY1B1
Regulation of cellular response to vascular endothelial growth factor stimulus	14	0.801185	1.65817	0.00522708	0.0362973	0.0269046	1186	tags=29%, list=9%, signal=26%	ATP2B4/JCAD/ROBO1/PTP4A3
Osteoclast differentiation	59	0.597804	1.65805	0.00253247	0.0216002	0.0160107	2413	tags=31%, list=18%, signal=25%	FOXP1/TLR4/NOTCH2/FBN1/MAPK14/FARP2/CREB1/CD109/KLF10/TRAF6/GAB2/TFRC/FBXW7/MAFB/MTOR/NF1/CTNNB1/IREB2
Gland morphogenesis	68	0.583398	1.658	0.000995562	0.010561	0.00782811	2508	tags=38%, list=19%, signal=31%	PROX1/NRG3/NKX3-1/MED1/TGFB2/EZR/NOTCH2/SULF1/CDC42/MSN/GDF7/BTBD7/BTRC/MMP2/TWSG1/CUL3/FBXW7/PLXNA1/KDM5B/BCL2/TNFAIP3/TGFB1/DAG1/FEM1B/NOTCH1/CEACAM1
Regulation of macroautophagy	141	0.519077	1.6572	0.000108974	0.00212023	0.00157158	2854	tags=29%, list=21%, signal=23%	KDR/SIRT1/EXOC8/NPC1/BAG3/FYCO1/PRKACA/PIP4K2A/CHMP4B/SMG1/SLC25A5/SESN3/LARP1/VPS26A/VPS13C/TIGAR/MAP3K7/UBQLN2/OPTN/WAC/SPTLC2/ERN1/SUPT5H/RALB/MTOR/PIK3C3/SMCR8/RUBCN/ATG14/VPS13D/EXOC4/UBQLN4/SNX30/VPS26B/TRIM13/RAB3GAP1/HTT/RAB3GAP2/UBQLN1/PIK3CA/ATP6V1H
Regulation of protein localization to cell periphery	95	0.549679	1.65674	0.000276127	0.00410496	0.00304272	2822	tags=38%, list=21%, signal=30%	ATP2B4/EZR/SPTBN1/ARF6/PDPK1/ITGB1/NUMB/PICALM/RAP1A/DAB2/HECTD1/GOPC/PRNP/ZDHHC5/KIF5B/RHOQ/APPL1/ADAM10/STX7/WNK3/DLG1/ACTB/EPB41L2/VTI1B/ATP2C1/GRIPAP1/TGFB1/DAG1/CLIP3/ACSL3/AKAP5/PRKCI/LYPLA1/PLS1/VPS4A/PPP1R9B
Amyloid precursor protein catabolic process	43	0.624151	1.65507	0.00572848	0.0388837	0.0288218	1562	tags=33%, list=12%, signal=29%	ADAM19/ABCG1/LYN/SPON1/PSEN1/RTN3/PICALM/RELA/EPHA4/ROCK2/PRNP/ROCK1/RTN4/ADAM10
Negative regulation of rho protein signal transduction	19	0.744382	1.65425	0.00597479	0.0399772	0.0296323	1590	tags=47%, list=12%, signal=42%	HEG1/BCL6/ITGB1/ABL2/KANK1/ARHGAP35/MET/DLC1/CUL3
Membrane repolarization	19	0.744199	1.65384	0.00597479	0.0399772	0.0296323	756	tags=32%, list=6%, signal=30%	GJA5/ATP1A1/GJA1/KCNJ2/ATP1B3/WDR1
Negative regulation of cell projection organization	126	0.52637	1.65252	0.000259969	0.00396242	0.00293707	1471	tags=21%, list=11%, signal=19%	SEMA3G/EFNB2/CRMP1/ARF6/PPP3CA/CCP110/SRGAP2C/PSEN1/DENND5A/TCHP/SLIT2/MAP4/DPYSL3/DAB2/YAP1/VIM/KANK1/EPHA4/RHOA/PRNP/PRAG1/DIP2B/RAPGEF2/INPP5F/TRPV4/RTN4
Regulation of metal ion transport	187	0.500834	1.65209	5.48018e-05	0.00122463	0.000907731	2287	tags=27%, list=17%, signal=22%	STC1/ATP2B4/ATP1A1/KCNJ2/STC2/AHNAK/PTGS2/UTRN/LYN/PDPK1/SLC30A1/KLHL24/ITGB1/OXSR1/AHCYL1/HSPA2/WNK1/PRKACA/ATP1B3/VIP/CNKSR3/FMR1/STOM/RHOA/PKD2/PRNP/KIF5B/HECW2/ATP7A/GPD1L/SLMAP/AKAP9/PKP2/DIAPH1/PLCG1/ATP2B1/CEMIP/SRI/YWHAH/ABL1/WNK3/WWP2/DLG1/BCL2/ACTN4/ANO6/CACNA2D1/DMD/CTNNB1/WNK4
Stress granule assembly	25	0.703402	1.65172	0.00528463	0.0365765	0.0271116	2774	tags=68%, list=21%, signal=54%	PRRC2C/DDX6/DYNC1H1/YTHDF3/PRKAA1/G3BP2/DDX3X/LSM14A/CSDE1/PUM2/ATXN2/EIF2S1/BICD1/G3BP1/YTHDF1/UBAP2L/YTHDF2
Negative regulation of intracellular steroid hormone receptor signaling pathway	27	0.693928	1.65122	0.00725924	0.0451377	0.0334574	2244	tags=48%, list=17%, signal=40%	FOXP1/SIRT1/NCOR1/DAB2/ISL1/CNOT1/RHOA/STRN3/SMARCA4/HDAC1/CNOT9/KANK2/PIAS2
Response to temperature stimulus	122	0.527863	1.65114	0.000377184	0.00500777	0.00371191	1830	tags=30%, list=14%, signal=26%	DIO2/ADRB1/SIRT1/PTGS2/LYN/HSP90AA1/BAG3/HSP90AB1/TP53INP1/RPS6KB1/HSPA2/TPR/PRKACA/PRKAA1/CREBBP/HSPA1A/DHX36/MT-CO2/TCIM/CHORDC1/DNAJA4/GCLC/HSPA1B/RBBP7/POLR2D/SOD1/DNAJA1/EP300/TRPV4/DNAJB6/HSP90AB3P/DAXX/ATP2B1/GSK3B/PSIP1/MTOR
Adherens junction organization	35	0.646234	1.65071	0.00472701	0.0337689	0.0250305	2392	tags=54%, list=18%, signal=45%	EFNB2/HIPK1/CDC42/NUMB/MTSS1/RDX/TJP1/EPHA4/VCL/NUMBL/ADAM10/PAK2/CDH11/JAM3/CDH5/ACTB/PIP5K1C/CTNNB1/ZNF703
Protein autophosphorylation	172	0.506156	1.65027	4.32311e-05	0.00100841	0.000747462	2107	tags=22%, list=16%, signal=18%	INSR/PASK/SIK2/KDR/LYN/PDPK1/PEAK1/KIT/PIKFYVE/TEK/OXSR1/SLK/AAK1/PRKACA/CDK12/FLT1/SMG1/DDX3X/EPHA4/STK24/LMTK2/TAOK1/EEF2K/RIPK1/STK10/ERN1/GSK3B/RB1CC1/PAK2/PRKX/MTOR/ABL1/WNK3/RIOK2/FER/EIF2AK4/CLK2
Cell cell adhesion	483	0.464563	1.64922	4.66978e-09	4.74962e-07	3.52056e-07	2550	tags=33%, list=19%, signal=27%	ADAM19/PODXL/CCN3/EFNB2/PCDH1/PCDH19/PCDHGB5/ETS1/TGFB2/FAT1/EZR/SLC7A11/LIMS1/PALLD/RUNX1/ROBO1/HAS2/LYN/SWAP70/CLSTN1/FOXO3/PTPN11/KIT/FN1/HSPH1/TLN1/BCL6/ITGB1/KLF4/ITGAV/MYH9/MSN/TENM3/PCDHGA2/PCDHGA11/PSEN1/WNK1/NFAT5/SOX4/ITGB3/RDX/RAC2/MAPK14/GNAS/AFDN/CBLL1/SLC7A1/NRCAM/SOCS6/ACVR1/ZMIZ1/SELE/RELA/TMEM47/KIRREL1/TJP1/STXBP3/RASGRP1/RHOA/TMOD3/LPP/ALCAM/ACTN1/NEGR1/MEGF11/TMEM131L/AMIGO2/M…
Regulation of cardiac conduction	11	0.850243	1.64901	0.00359894	0.0275766	0.0204406	1551	tags=55%, list=12%, signal=48%	GJA5/ATP2B4/PRKACA/ATP2A2/CORIN/ATP2B1
Cardiac conduction system development	23	0.713067	1.64851	0.00753474	0.0463727	0.0343728	806	tags=35%, list=6%, signal=33%	GJA5/HEY1/GJA1/GATA6/NOTCH2/CDC42/MAML1/ISL1
Response to peptide hormone	259	0.483511	1.64736	5.62888e-06	0.000194796	0.000144389	1830	tags=24%, list=14%, signal=21%	INSR/MAP1B/SIK2/STC2/SIRT1/PTGS2/LYN/PDPK1/PTPN11/RAB12/PARP1/AHCYL1/RPS6KB1/FBN1/CPEB2/PIP4K2A/PRKAA1/MAPK14/SOGA1/CYFIP1/ZNF106/SMARCC1/APC/IRS2/YWHAG/RELA/CREB1/SESN3/KANK1/PIK3R3/STXBP3/NCOA5/ROCK2/LPIN1/SRSF4/NFE2L2/GCLC/PRKDC/EIF4EBP2/VPS13C/PPARG/BTG2/MYO5A/EEF2K/RHOQ/LRP6/APPL1/TRPV4/ROCK1/NUCKS1/RAB31/EDNRB/KHK/RAB10/ATP2B1/PDE3B/GSK3B/USO1/STAT5B/CRK/PPARA/MTOR
Regulation of cell cycle g1 s phase transition	137	0.518625	1.64697	0.000221509	0.00356951	0.00264582	1401	tags=20%, list=10%, signal=18%	ADAMTS1/ATP2B4/NKX3-1/ANKRD17/INHBA/GIGYF2/KLF4/E2F7/JADE1/MN1/RDX/LSM11/ACVR1/APC/TCIM/SENP2/CDC73/DDX3X/PLK2/BRD7/PKD2/PRKDC/EIF4G1/MDM2/WAC/KMT2E/APPL1/PLRG1
Polysaccharide metabolic process	73	0.567343	1.64573	0.00161157	0.0153244	0.0113589	3484	tags=42%, list=26%, signal=32%	INSR/PASK/HAS2/DYRK2/IRS2/PTGES3/PPP1CC/KHK/GSK3B/PPP1CB/RB1CC1/PPP1R2/B3GNT2/HAS3/B4GALT5/TGFB1/PPP1R3D/EXT1/GYS1/AGL/NFKB1/PHKA1/CLTC/UGP2/IL6ST/PCDH12/PYGL/SELENOS/EPM2AIP1/GYG1/CSGALNACT2
Camera type eye morphogenesis	69	0.57625	1.64566	0.00108067	0.0112656	0.0083504	937	tags=22%, list=7%, signal=20%	PROX1/HIPK2/KDR/FAT1/NOTCH2/SKI/HIPK1/TENM3/PHACTR4/ZHX2/SHROOM2/YY1/ZEB1/TTC8/MEGF11
Vascular transport	48	0.610736	1.64553	0.00306365	0.0247318	0.018332	2617	tags=38%, list=20%, signal=30%	INSR/ATP2B4/ABCG2/SLC7A1/SLC5A3/SLC7A2/ABCC2/SLC16A1/SLC6A6/TFRC/SLC12A2/ABCC4/APOE/ABCB1/SLC2A13/SLC38A1/SLC38A2/SLC1A1
Male sex differentiation	99	0.543505	1.64542	0.000540213	0.00661096	0.00490024	2028	tags=28%, list=15%, signal=24%	INSR/KITLG/NKX3-1/BCL2L11/GJA1/TGFB2/GATA6/INHBA/CBL/KIT/YBX3/ATRX/ARID5B/ARID4A/RHOBTB3/ARID4B/ADGRG1/CRKL/PLEKHA1/ASPM/BCL2L2/CSDE1/CTNNA1/STAT5B/AGO4/LGR4/MAMLD1/BCL2
Phosphatidylinositol dephosphorylation	27	0.691417	1.64525	0.00795473	0.0483913	0.0358691	1327	tags=22%, list=10%, signal=20%	MTMR9/MTMR3/SYNJ2/SYNJ1/MTMR2/INPP5F
Positive regulation of growth	157	0.506686	1.64512	7.40176e-05	0.00154435	0.00114472	2035	tags=25%, list=15%, signal=22%	INSR/PROX1/MAP1B/ITSN2/TGFB2/EZR/TEAD1/GATA6/FN1/CDKN2AIP/CDC42/RPS6KB1/YBX3/MAPK14/CYFIP1/GOLGA4/BMPR2/ADNP/YAP1/CREB1/DDX3X/RPS6KA3/RHOA/MACF1/CSNK2A1/PLAA/NIPBL/SMURF1/EIF4G1/SDCBP/HBEGF/RBPJ/ADAM10/USP47/STAT5B/FGF2/PABIR1/TRIM32/BCL2/IST1
Striated muscle cell differentiation	160	0.506275	1.64504	9.16752e-05	0.00181715	0.00134693	2162	tags=32%, list=16%, signal=27%	YBX1/PROX1/CCN3/EFNB2/RBM24/SPAG9/KLF5/GATA6/PPP3CA/HNRNPU/ITGB1/SKI/MYH9/MAML1/MAPK14/NFATC2/MEF2A/ACVR1/RARB/YY1/ALPK3/WDR1/SGCB/FLNC/ISL1/CAPN2/TMOD3/KRAS/ATP11A/MYL9/MYOF/BMP2/RBPJ/PRKAR1A/MYORG/SORBS2/PPARA/MTOR/KDM6B/HDAC1/RCAN1/TRIM32/BCL2/CDH2/AKAP13/OBSCN/TANC1/RB1/EHD2/PTGFRN/TMOD2
Response to muramyl dipeptide	16	0.767235	1.64487	0.00704836	0.0447045	0.0331363	2647	tags=50%, list=20%, signal=40%	MAPK14/RELA/VIM/NLRP1/JAG1/TNFAIP3/NOTCH1/ERBIN
Regulation of lamellipodium organization	40	0.628997	1.64479	0.00422367	0.0311754	0.0231081	2067	tags=38%, list=15%, signal=32%	ACTR2/CDC42/CORO1C/RAC2/SLIT2/CYFIP1/KANK1/WASF2/ARHGEF7/ATP7A/NCKAP1/ACTR3/ABI2/MTOR/FER
Neurotrophin signaling pathway	26	0.696387	1.64478	0.00791166	0.0482703	0.0357794	1260	tags=27%, list=9%, signal=24%	KIDINS220/PTPN11/RAPGEF1/RAP1A/CYFIP1/SOS1/RAPGEF2
Megakaryocyte development	13	0.812394	1.64471	0.00463969	0.0332577	0.0246516	1294	tags=46%, list=10%, signal=42%	MED1/PTPN11/KIT/PIP4K2A/WASF2/EP300
Substrate adhesion dependent cell spreading	84	0.557279	1.64459	0.00123464	0.0124791	0.00924991	2067	tags=32%, list=15%, signal=27%	LIMS1/HAS2/LAMC1/PEAK1/FN1/NEDD9/ATRN/ITGAV/TEK/CDC42/LAMB3/CORO1C/ITGB3/RAB1A/DAB2/DOCK1/KANK1/RHOA/MYADM/ARHGEF7/CRKL/SPRY4/CRK/PREX1/ABL1/ACTN4/FER
Regulation of early endosome to late endosome transport	18	0.750374	1.64451	0.00403212	0.0302373	0.0224128	1262	tags=39%, list=9%, signal=35%	EZR/MSN/RDX/DAB2/RAB21/MAPK1/MTMR2
Keratinocyte proliferation	24	0.704146	1.64431	0.00579205	0.0391264	0.0290017	882	tags=33%, list=7%, signal=31%	EFNB2/MED1/HAS2/NOTCH2/IRF6/YAP1/FST/CD109
Regulation of glucose transmembrane transport	46	0.616907	1.64347	0.00336466	0.0263555	0.0195355	1396	tags=26%, list=10%, signal=23%	INSR/PTPN11/PEA15/RPS6KB1/MAPK14/MEF2A/IRS2/STXBP3/NFE2L2/HK2/RHOQ/APPL1
Regulation of vasculature development	194	0.498396	1.64333	1.56287e-05	0.000442849	0.000328253	2508	tags=32%, list=19%, signal=26%	ADAMTS1/ATP2B4/CEMIP2/JCAD/HIPK2/ETS1/KDR/TGFB2/GATA6/RUNX1/SIRT1/FOXJ2/PDPK1/ADAMTS9/AQP1/SULF1/ITGB1/KLF4/ITGB8/TEK/HIPK1/GADD45A/FLT1/SASH1/FOXC1/TJP1/ISL1/AKT3/PLK2/ROCK2/NFE2L2/HK2/AGO1/KLF2/PPARG/HOXA5/AGO2/ROCK1/PLCG1/ADAM10/PDE3B/SLC12A2/COL4A2/JAK1/CTSH/GLUL/FGF2/ABL1/ZNF304/MECP2/CDH5/NF1/SPRED1/TNFAIP3/CTNNB1/SP1/SERPINE1/STAT1/FOXC2/AMOT/SPRY2/CEACAM1
Endochondral bone morphogenesis	40	0.628257	1.64286	0.00426743	0.0313341	0.0232258	1427	tags=20%, list=11%, signal=18%	STC1/MEF2D/FOXC1/RARB/BMPR2/TRIP11/MMP16/TRPV4
Regulation of long term synaptic potentiation	27	0.689867	1.64156	0.00804166	0.0485027	0.0359517	2568	tags=56%, list=19%, signal=45%	APP/RELN/ARC/EPHA4/PRNP/SHANK3/STAU1/GSK3B/ABL1/LGMN/EIF2AK4/NF1/APOE/AKAP5/YTHDF1
Nuclear migration	17	0.749994	1.64023	0.00797743	0.0483918	0.0358695	1346	tags=41%, list=10%, signal=37%	SYNE2/DYNC1H1/CDC42/SYNE3/PCM1/HOOK3/CEP120
Mesenchymal cell differentiation	161	0.504576	1.63976	0.000109886	0.00212816	0.00157746	2660	tags=38%, list=20%, signal=31%	KITLG/SEMA3G/HEY1/TGFB2/LIMS1/HAS2/USF3/RDH10/FN1/CDC42/NOLC1/LOXL2/CORO1C/BCL9L/PHACTR4/FOXC1/ACVR1/DAB2/EPHA4/ISL1/KBTBD8/ROCK2/NRP2/MAPK1/SDCBP/LRP6/BMP2/CLASP2/POLR1B/HNRNPAB/RBPJ/ROCK1/RTN4/EDNRB/JAG1/EFNB1/GSK3B/MTOR/TAPT1/BCL2/CDH2/PDCD4/SPRED1/WWTR1/ANXA6/CTNNB1/SMAD3/TGFB1/AKNA/DAG1/ZNF703/STAT1/NOTCH1/FOXC2/EXT1/SPRY2/CLASP1/EPB41L5/SEMA4B/SMAD2/TGFBR3
Blood vessel endothelial cell migration	104	0.538297	1.63969	0.000503273	0.00628645	0.0046597	2639	tags=44%, list=20%, signal=36%	ATP2B4/EFNB2/JCAD/ETS1/KDR/DLL4/ROBO1/SIRT1/PTGS2/PDPK1/ITGB1/KLF4/MYH9/GADD45A/MAPK14/SLIT2/PIK3R3/RHOA/NUS1/AKT3/PLK2/NFE2L2/MIA3/PPARG/CLEC14A/MAP2K3/PLCG1/FBXW7/FGF2/PDCD10/ABL1/MECP2/CDH5/SCARB1/NF1/SPRED1/APOE/TGFB1/SP1/STARD13/NOTCH1/FOXC2/AMOT/PRKCA/ATP5F1A/HMGB1
Regulation of anion transmembrane transport	16	0.764675	1.63938	0.00796589	0.0483913	0.0358691	1386	tags=44%, list=10%, signal=39%	ITGB1/PSEN1/GOPC/PRNP/RIPK1/TCAF2/TCAF1
Negative regulation of multicellular organism growth	11	0.844925	1.6387	0.0043401	0.0315929	0.0234176	106	tags=18%, list=1%, signal=18%	ADRB1/STC2
Multi multicellular organism process	109	0.533777	1.63761	0.000689383	0.00801811	0.00594327	2851	tags=34%, list=21%, signal=27%	STC1/MED1/GJA1/STC2/PTGS2/PTHLH/YTHDF3/THBD/STS/B4GALT1/BMPR2/LNPEP/CAPN2/MMP2/ATP7A/SOD1/AGO2/POLR1B/CORIN/NR2F2/STAT5B/BCL2/KPNA6/PTGFR/ITGA2/ACVR1B/PCSK5/ASH1L/SLC38A1/APOL2/SLC38A2/PRDM1/SMURF2/H3-3A/UMPS/CYP1A1/UPRT
Positive regulation of wnt signaling pathway	95	0.543094	1.63689	0.000368957	0.00496094	0.0036772	2304	tags=41%, list=17%, signal=34%	SULF1/GPRC5B/SKI/WLS/WNK1/SOX4/SULF2/DAB2/CDC73/PPM1B/YAP1/RNF146/KANK1/DDX3X/TNKS2/TNKS/MACF1/CSNK2A1/SMARCA4/UBR5/NRARP/BMP2/RBPJ/ASPM/TBL1XR1/USP47/DIXDC1/RSPO3/FGF2/CSNK1G1/ABL1/TBL1X/USP34/LGR4/PPM1A/TNFAIP3/SMAD3/CAPRIN2/TGFB1
Amino acid import across plasma membrane	24	0.700816	1.63654	0.00621482	0.0410441	0.0304231	1506	tags=29%, list=11%, signal=26%	SLC7A11/ITGB1/SLC36A4/PSEN1/SLC7A1/SLC7A2/SLC6A6
Receptor mediated endocytosis	172	0.501834	1.63617	5.41435e-05	0.00122243	0.0009061	1527	tags=24%, list=11%, signal=22%	INSR/EFNB2/VLDLR/IGF2R/ITSN2/EZR/ARF6/CBL/PIKFYVE/ITGB1/ITGAV/APP/LRRTM2/FCHO2/NUMB/AAK1/PSEN1/ITGB3/PICALM/PPT1/DAB2/ARC/FMR1/SYNJ1/SELE/AP2B1/RAB21/AP1G1/GRK3/CACNG8/SCYL2/AP4E1/CTTN/HNRNPK/MTMR2/UBQLN2/SDCBP/INPP5F/LRP6/CD2AP/RAB31/TFRC
Cerebral cortex radially oriented cell migration	25	0.696732	1.63606	0.00657353	0.0426128	0.0315859	3387	tags=64%, list=25%, signal=48%	SYNE2/SRGAP2C/RELN/ZMIZ1/FBXO45/ADGRG1/RTN4/DIXDC1/CTNNB1/LAMB1/PAFAH1B1/GLI3/NDEL1/CDK5R1/SUN1/DISC1
Positive regulation of cellular amide metabolic process	136	0.513623	1.63571	0.000319613	0.00453262	0.00335972	1566	tags=29%, list=12%, signal=26%	YBX1/PASK/UPF3B/ABCG1/TENT4A/PABPC1/HNRNPU/TOB1/YTHDF3/RPS6KB1/YBX3/SOX4/PICALM/KHDRBS1/LARP4/PLD1/DHX36/FMR1/TENT5B/RELA/VIM/DDX3X/LARP1/SYNCRIP/EPHA4/FXR1/RHOA/ROCK2/NFE2L2/PRKDC/RPL5/POLR2D/EIF4G1/TENT4B/AGO2/NCK2/HNRNPD/CSDE1/NIBAN1
Hormone mediated signaling pathway	125	0.520374	1.63464	0.000353821	0.00489389	0.0036275	2244	tags=34%, list=17%, signal=29%	FOXP1/NKX3-1/MED1/SIRT1/PTPN11/RBFOX2/PARP1/NCOR1/ARID1A/DAB2/RARB/ABHD2/ZMIZ1/YAP1/ISL1/CNOT1/RHOA/PTGES3/LATS1/PPARG/STRN3/LATS2/TRIP4/PGRMC2/SMARCA4/UBR5/EP300/APPL1/KDM3A/DAXX/UBA5/ACSL1/ADIPOR2/PPARA/YWHAH/HDAC1/NR3C1/LGR4/RNF6/NR1D2/CNOT9/KANK2/PIAS2
Neuron apoptotic process	151	0.508664	1.63393	0.000122845	0.00228784	0.00169581	2877	tags=34%, list=21%, signal=27%	HIPK2/BCL2L11/TGFB2/FOXO3/HSP90AB1/APP/UNC5B/PARP1/CDC42/ATN1/PSEN1/PPT1/ADNP/NES/ISL1/RHOA/GCLC/KRAS/NONO/PRNP/BTG2/TRIM2/ITGA1/MCL1/SOD1/SRPK2/RASA1/NLRP1/ROCK1/FBXW7/GCLM/SET/ABL1/LGMN/MECP2/BCL2/NF1/RB1/APOE/CTNNB1/AIFM1/BACE1/SOD2/PARK7/SLC1A1/PRKCI/HSPA5/PIK3CA/ATM/HYOU1/LIG4
Regulation of neuron differentiation	101	0.539275	1.63392	0.000714376	0.00821825	0.00609161	2096	tags=38%, list=16%, signal=32%	PROX1/HEY1/MAP1B/SPAG9/MED1/FOXO3/DDX6/BCL6/GPRC5B/APP/GDF7/GDF6/REST/ZHX2/NRCAM/ZFHX3/ZEB1/YWHAG/SIN3A/ISL1/RHOA/EIF4G1/CDON/BMP2/ROCK1/EDNRB/JAG1/TGIF2/ASPM/GSK3B/TUG1/YWHAH/DIXDC1/MIB1/TRIM32/BCL2/ID2/EIF2AK4
Regulation of endocrine process	15	0.777747	1.63362	0.00788938	0.048204	0.0357302	612	tags=33%, list=5%, signal=32%	NKX3-1/GJA1/INHBA/PTPN11/DAB2
Regulation of smooth muscle contraction	30	0.668774	1.6334	0.00699358	0.0445353	0.0330109	1551	tags=23%, list=12%, signal=21%	GUCY1A1/PTGS2/KIT/RHOA/SOD1/CTTN/ATP2B1
Regulation of protein serine threonine kinase activity	271	0.476916	1.63262	5.54093e-06	0.000193337	0.000143307	2222	tags=28%, list=17%, signal=24%	INSR/KITLG/PROX1/ATP2B4/TLR4/HEXIM1/ROBO1/SIRT1/LYN/HEG1/KIT/HSP90AB1/PRKAR2A/DUSP16/PSEN1/GADD45A/CDK12/FLT1/CCNYL1/SASH1/AIDA/DAB2/APC/TCIM/BMPR2/INCENP/DDX3X/CHORDC1/EPHA4/SOS1/RASGRP1/RHOA/CCNG2/CCNJ/RICTOR/CCNK/LATS1/PKD2/IQGAP1/CD24/PPARG/LATS2/TAOK1/DVL3/TRIB1/MAP3K7/TRAF6/DNAJA1/RAPGEF2/ADAM9/LRP6/MAP3K5/BMP2/PRKAR1A/ERN1/ACSL1/NR2F2/STK38/CEMIP/SPRY4/CDKN2B/RALB/FGF2/PDCD10/ABL1/KAT2B/PD…
Nuclear pore organization	14	0.78845	1.63182	0.00806344	0.0485647	0.0359976	1471	tags=43%, list=11%, signal=38%	TPR/NUP153/NUP98/NUP205/AHCTF1/RTN4
Regulation of endothelial cell migration	141	0.511106	1.63175	0.000173598	0.00298846	0.00221513	1045	tags=21%, list=8%, signal=20%	STC1/PROX1/ATP2B4/FOXP1/JCAD/ETS1/KDR/DLL4/SIRT1/PTGS2/PDPK1/ADAMTS9/KLF4/TEK/GADD45A/ITGB3/MAPK14/SLIT2/SASH1/BMPR2/DNAJA4/RHOA/NUS1/AKT3/PLK2/ROCK2/NFE2L2/MET/NRP2/PPARG
Adenylate cyclase activating g protein coupled receptor signaling pathway	51	0.599668	1.63175	0.00298871	0.0243597	0.0180562	2711	tags=41%, list=20%, signal=33%	ABCA1/ATP2B4/ADRB1/PTHLH/S1PR3/VIP/GNAS/GPR161/GNB1/GNA13/RAPGEF2/ADGRL2/ADGRG1/LGR4/ADGRG6/AKAP13/PTGFR/ADCY6/PRKCA/ARRDC3/ADGRL4
Intermediate filament based process	28	0.675419	1.63173	0.0072948	0.0451593	0.0334735	1509	tags=36%, list=11%, signal=32%	KLHL24/DST/SYNM/NES/VIM/MACF1/SOD1/PKP2/DNAJB6/NEFH
Energy reserve metabolic process	57	0.591038	1.63136	0.00261556	0.0220648	0.0163551	3385	tags=46%, list=25%, signal=34%	INSR/PASK/DYRK2/IRS2/PTGES3/GFPT2/PPP1CC/GFPT1/KHK/GSK3B/PPP1CB/RB1CC1/MTOR/ADGRF5/PPP1R2/PPP1R3D/GYS1/AGL/PHKA1/MYC/UGP2/IL6ST/PCDH12/PYGL/SELENOS/EPM2AIP1
Mrna export from nucleus	53	0.596914	1.63119	0.00376383	0.0286207	0.0212145	2445	tags=34%, list=18%, signal=28%	ALYREF/NCBP3/TPR/SMG1/SETD2/UPF2/POLR2D/YTHDC1/CHTOP/THOC2/NSUN2/SMG7/HNRNPA2B1/MCM3AP/SMG6/RBM15B/NUP214/NUP93
Nuclear transcribed mrna catabolic process deadenylation dependent decay	60	0.585588	1.63118	0.00292827	0.0239133	0.0177252	2087	tags=42%, list=16%, signal=35%	YBX1/TENT4A/PABPC1/TNRC6B/CNOT6/HNRNPU/TOB1/DHX36/SYNCRIP/CNOT1/BTG2/POLR2D/RC3H1/DCP1A/TENT4B/AGO2/CNOT6L/HNRNPD/CSDE1/DIS3/TNRC6A/RC3H2/PDE12/ZFP36L1/NOCT
Striatum development	13	0.8055	1.63076	0.00570721	0.0388017	0.028761	1560	tags=46%, list=12%, signal=41%	SLC7A11/INHBA/ZSWIM6/RARB/SHANK3/OGDH
Inositol phosphate mediated signaling	35	0.638022	1.62973	0.00628818	0.0412247	0.030557	2166	tags=43%, list=16%, signal=36%	ATP2B4/PPP3CA/NFAT5/NFATC2/DYRK2/LMCD1/ITPR2/PRNP/CHERP/ITPR1/GSK3B/HRH1/MTOR/RCAN1/PTBP1
Rna splicing	372	0.466793	1.62952	4.81677e-07	2.71152e-05	2.00986e-05	2189	tags=27%, list=16%, signal=24%	YBX1/ALYREF/RBM24/RRAGC/PABPC1/HNRNPL/AHNAK/SYF2/PPIG/NOVA2/HNRNPU/SNW1/RBFOX2/THRAP3/PNN/DDX46/STRAP/PRPF38A/AHNAK2/SNRNP200/CDK12/SF3A1/KHDRBS1/HSPA1A/ZC3H13/SRRM2/REST/HNRNPA1/PRX/SREK1/FMR1/C9orf78/NCL/SON/FUS/HNRNPR/VIRMA/SART3/SYNCRIP/FXR1/CASC3/HNRNPA3/CWC22/SRSF4/DHX8/CELF1/CWC25/NUP98/NONO/TGS1/PRPF8/RBM41/SF3B2/ZCCHC8/SRSF11/SF3B3/CWC27/NSRP1/CELF2/SRPK2/HNRNPK/SETX/RBM19/YTHDC1/TRA2A/P…
Heart growth	53	0.59626	1.62941	0.00385619	0.0291771	0.021627	2441	tags=36%, list=18%, signal=29%	PROX1/TGFB2/GATA6/RUNX1/HEG1/MAPK14/FOXC1/YY1/YAP1/RBPJ/PRKAR1A/SORBS2/PPARA/FGF2/ARID2/AKAP13/SAV1/NOTCH1/FOXC2
Regulation of postsynapse organization	58	0.588022	1.62932	0.00285518	0.0234069	0.0173499	2301	tags=29%, list=17%, signal=24%	ACTR2/LRRTM2/TANC2/DHX36/NRCAM/RELN/ARC/EPHA4/NRP2/PRNP/SHANK3/EEF2K/CAPRIN1/ABI2/CDH2/APOE/CAPRIN2
Regulation of protein localization to plasma membrane	80	0.553538	1.62784	0.00272542	0.022651	0.0167896	2822	tags=40%, list=21%, signal=32%	ATP2B4/EZR/SPTBN1/ARF6/PDPK1/ITGB1/NUMB/PICALM/DAB2/HECTD1/GOPC/PRNP/ZDHHC5/KIF5B/RHOQ/APPL1/STX7/WNK3/DLG1/ACTB/VTI1B/ATP2C1/GRIPAP1/TGFB1/CLIP3/ACSL3/AKAP5/PRKCI/LYPLA1/PLS1/VPS4A/PPP1R9B
Telencephalon development	163	0.500159	1.62644	9.81097e-05	0.0019266	0.00142805	2121	tags=30%, list=16%, signal=26%	PROX1/ATP2B4/NRG3/SLC7A11/ROBO1/INHBA/SYNE2/AQP1/SKI/NUMB/UCHL5/SRGAP2C/PSEN1/ZSWIM6/PALS1/SLIT2/TACC1/TACC2/RELN/RARB/ZMIZ1/FBXO45/CDK6/RHOA/EPHA5/TTC8/GART/BTG2/SHANK3/ATIC/CEP120/ADGRG1/NUMBL/BMP2/BTBD3/CRKL/RTN4/ASPM/OGDH/GSK3B/CRK/DIXDC1/HDAC1/PHLPP2/NIN/CDH2/ID2/ARHGAP11B/NF1
Aorta morphogenesis	24	0.696414	1.62626	0.00680669	0.0435422	0.0322748	402	tags=29%, list=3%, signal=28%	PROX1/EFNB2/HEY1/TGFB2/DLL4/ADAMTS9/SOX4
Muscle cell differentiation	230	0.48524	1.62521	1.50289e-05	0.000428729	0.000317787	2304	tags=33%, list=17%, signal=27%	YBX1/PROX1/CCN3/EFNB2/HEY1/RBM24/SPAG9/KLF5/GATA6/ANKRD17/SIRT1/KIT/PPP3CA/HNRNPU/ITGB1/SKI/MYH9/MAML1/SYNE1/MAPK14/NFATC2/MEF2A/ACVR1/RARB/YY1/ZEB1/BMPR2/ALPK3/WDR1/SGCB/FLNC/ISL1/CAPN2/TMOD3/ACTN1/HIRA/KRAS/ATP11A/MYL9/ATP2A2/MDM2/LOX/MYOF/BMP2/ASF1A/RBPJ/PRKAR1A/MYORG/EDNRB/QKI/SORBS2/PPARA/MTOR/KDM6B/HDAC1/RCAN1/MECP2/TRIM32/BCL2/CDH2/PDCD4/ACTN4/AKAP13/ID2/OBSCN/TANC1/RB1/EHD2/PTGFRN/TMOD2/P…
Respiratory system development	120	0.523009	1.6244	0.000539587	0.00661096	0.00490024	2738	tags=39%, list=20%, signal=31%	PROX1/KDR/SLC7A11/EPAS1/GATA6/RDH10/HEG1/SKI/CDC42/ATXN1L/BMPR2/YAP1/CREB1/SMCHD1/PTGES3/KRAS/KLF2/HOXA5/MAPK1/ATP7A/ASXL1/EP300/LOX/RBPJ/CELSR1/ACVR2B/SEC24B/FBXW7/AP3B1/RC3H2/CTSH/FGF2/MAN1A2/CTNNB1/SAV1/DAG1/NOTCH1/EXT1/SPRY2/ADA/HS6ST1/SRSF6/YWHAZ/SMAD2/GLI3/CHD7/CCN2
Cell cell junction assembly	89	0.548792	1.62397	0.0014095	0.013904	0.010306	2275	tags=36%, list=17%, signal=30%	GJA5/GJA1/HEG1/TLN1/HIPK1/PRKACA/AFDN/EPB41L3/GJA4/APC/WDR1/TJP1/RHOA/ROCK2/VCL/PKP2/TRPV4/ROCK1/CTNND1/GJC1/CTNNA1/PAK2/STRN/CDH11/DLG1/JAM3/CDH2/CDH5/ACTB/PIP5K1C/PKN2/CTNNB1
Regulation of stem cell proliferation	29	0.666623	1.62365	0.00673762	0.0431658	0.0319958	704	tags=17%, list=5%, signal=16%	KITLG/GJA1/HNRNPU/ATXN1L/YAP1
Smad protein signal transduction	53	0.59407	1.62342	0.00413328	0.0306688	0.0227326	1045	tags=30%, list=8%, signal=28%	CCN3/HIPK2/TGFB2/SPTBN1/INHBA/SKI/TOB1/PARP1/GDF7/GDF6/DAB2/ZMIZ1/BMPR2/VIM/LNPEP/PPARG
Cognition	165	0.497875	1.62333	0.000257093	0.00396128	0.00293622	2679	tags=33%, list=20%, signal=27%	INSR/VLDLR/SLC7A11/PTGS2/KIT/ACTR2/ITGB1/APP/RPS6KB1/PSEN1/PICALM/VIP/CYFIP1/ATXN1L/PPT1/RELN/ARC/SYNJ1/ADNP/CREB1/PLK2/TTC8/KRAS/SHROOM4/NIPBL/EIF4EBP2/PRNP/BTG2/MAPK1/SHANK3/EP300/CIC/HRH1/DOP1B/POMK/ABL1/RCAN1/LGMN/MECP2/EIF2AK4/NF1/TANC1/TMOD2/APOE/EIF4A3/NRXN3/ATXN1/YTHDF1/PAFAH1B1/SLC1A1/HTT/PRKAR2B/CLN8/CHD7
Sensory organ morphogenesis	136	0.509511	1.62262	0.000440213	0.00563206	0.00417465	2121	tags=27%, list=16%, signal=23%	PROX1/HIPK2/KDR/FAT1/NOTCH2/SKI/HIPK1/FBN1/TENM3/PHACTR4/MYO6/ZHX2/SHROOM2/RARB/YY1/ZEB1/TTC8/MEGF11/NIPBL/MAPK1/SOD1/COL5A1/JAG1/SEC24B/FBN2/MAFB/COL5A2/TUG1/COL8A1/ABI2/TSHZ1/FGF2/HDAC1/TOPORS/BCL2/CEP290/NF1
Myeloid cell homeostasis	134	0.511016	1.62203	0.000230678	0.00367518	0.00272416	2660	tags=37%, list=20%, signal=30%	KITLG/HIPK2/ETS1/BCL2L11/MED1/SLC7A11/EPAS1/LYN/INHBA/FOXO3/KIT/BCL6/RBFOX2/HSPA1A/MAPK14/SLC25A5/ARID4A/CDK6/TMOD3/L3MBTL3/PRKDC/KLF2/HSPA1B/HOXA5/SOD1/KMT2E/ACIN1/UBA5/ABCB10/MAFB/STAT5B/ADGRF5/BRD1/ITPKB/ZFP36L1/JAM3/ID2/RCOR1/ARNT/RB1/RPS6/MFHAS1/ACVR1B/IREB2/STAT1/ADAR/UFL1/NCAPG2/HMGB1/TGFBR3
Cardiac muscle contraction	68	0.570719	1.62197	0.00183118	0.0170292	0.0126225	2214	tags=25%, list=17%, signal=21%	STC1/GJA5/ATP1A1/GJA1/KCNJ2/PRKACA/GPD1L/ATP2A2/MAP2K3/AKAP9/PKP2/GJC1/MTOR/SRI/DLG1/CACNA2D1/DMD
Epithelial tube morphogenesis	215	0.489219	1.62163	3.97046e-05	0.00095246	0.000705992	2470	tags=33%, list=18%, signal=28%	PODXL/PROX1/EFNB2/FOXP1/NKX3-1/MED1/GJA1/KDR/TGFB2/DLL4/NOTCH2/RDH10/SKI/LUZP1/PSEN1/PRKACA/GZF1/MTSS1/SOX4/GDF7/PHACTR4/SLIT2/ACVR1/HECTD1/YAP1/COL4A1/GNA13/EPHA4/SETD2/RHOA/ARHGAP35/KRAS/MET/PKD2/HOXA5/BTRC/DVL3/TRAF6/DLC1/MED12/SHROOM3/NRARP/BMP2/RBPJ/CELSR1/SEC24B/PRKX/CTSH/KDM5B/FGF2/ABL1/MIB1/LGR4/DLG1/BCL2/CEP290/MICAL2/SOX17/FZD1/CTNNB1/WNK4/SMAD3/TGFB1/GREB1L/DAG1/MAGED1/RBM15/STARD13/NO…
Positive regulation of erbb signaling pathway	18	0.739882	1.62152	0.00457694	0.0329759	0.0244427	2182	tags=50%, list=16%, signal=42%	CBL/SOS1/CCDC88A/HBEGF/RBPJ/RTN4/FBXW7/HIP1/CNOT9
Cellular response to oxygen levels	123	0.515663	1.61962	0.000342032	0.00476586	0.0035326	1455	tags=20%, list=11%, signal=18%	STC1/HIPK2/NKX3-1/STC2/EPAS1/GATA6/SIRT1/PTGS2/CBL/FOXO3/AQP1/CPEB2/PRKAA1/EPHA4/ROCK2/NFE2L2/BACH1/TIGAR/PPARG/MALAT1/ATP7A/EEF2K/MDM2/RBPJ/NPEPPS
Protein localization to cell periphery	246	0.4788	1.61816	2.92682e-05	0.000744399	0.000551771	2399	tags=30%, list=18%, signal=25%	ATP2B4/EZR/SPTBN1/ARF6/PDPK1/RAB3B/CLSTN1/ITGB1/RAB12/FCHO2/NUMB/KIF13A/ATP1B3/PICALM/RDX/RAP1A/RAB7A/AFDN/PALS1/EPB41L3/GOLGA4/DAB2/HECTD1/ROCK2/GOPC/MACF1/TTC8/TRIP11/PRNP/MYADM/ZDHHC5/SMURF1/SEC16A/MYO5A/KIF5B/EXOC5/SLMAP/LIN7A/RAPGEF2/OPTN/CCDC88A/RHOQ/LRP6/PKP2/APPL1/CLASP2/RAPGEF6/ROCK1/EFR3A/RAB31/LIN7C/RAB10/ADAM10/STX7/TTC7B/GCC2/WNK3/DLG1/TSPAN5/CDH2/DENND4C/RAB29/EHD2/ACTB/EPB41L2/VTI1…
Semi lunar valve development	29	0.663913	1.61705	0.00708537	0.0448492	0.0332436	1496	tags=45%, list=11%, signal=40%	GJA5/HEY1/TGFB2/DLL4/ROBO1/NOTCH2/SLIT2/BMPR2/ROCK2/BMP2/RBPJ/ROCK1/JAG1
Nuclear export	137	0.508577	1.61506	0.000358175	0.00489389	0.0036275	2620	tags=34%, list=20%, signal=27%	ALYREF/NCBP3/PTPN11/BAG3/AHCYL1/DUSP16/PTPN14/TPR/TXN/PRKACA/KHDRBS1/NUP153/HNRNPA1/SMG1/SETD2/XPOT/UPF2/SMURF1/POLR2D/YTHDC1/CHTOP/THOC2/NSUN2/SMG7/GSK3B/HNRNPA2B1/NMD3/ANP32B/XPO5/RIOK2/MCM3AP/SMG6/WASHC4/RRS1/RBM22/AKAP13/PPM1A/RBM15B/TGFB1/XPO1/NUP214/EIF4ENIF1/NUP93/ATXN1/PARK7/NRDE2
Calcium ion import	42	0.613368	1.61451	0.00623147	0.0410441	0.0304231	1427	tags=17%, list=11%, signal=15%	STC1/ATP2B4/SLC30A1/PKD2/PRNP/ATP2A2/TRPV4
Cardiac muscle cell action potential	37	0.62349	1.61392	0.00727784	0.0451593	0.0334735	2214	tags=35%, list=17%, signal=29%	GJA5/ATP1A1/GJA1/KCNJ2/GPD1L/SLMAP/ATP2A2/AKAP9/PKP2/GJC1/DLG1/CACNA2D1/DMD
Regulation of map kinase activity	124	0.513552	1.61176	0.000557821	0.00674819	0.00500197	2177	tags=27%, list=16%, signal=23%	INSR/KITLG/TLR4/ROBO1/LYN/KIT/DUSP16/PSEN1/CDK12/FLT1/SASH1/AIDA/EPHA4/SOS1/RASGRP1/CD24/PPARG/DVL3/TRIB1/MAP3K7/TRAF6/DNAJA1/ADAM9/MAP3K5/BMP2/ERN1/STK38/SPRY4/FGF2/PDCD10/PDCD4/AKAP13/NF1/APOE
Cardioblast differentiation	11	0.83084	1.61138	0.00657209	0.0426128	0.0315859	1419	tags=55%, list=11%, signal=49%	TGFB2/GATA6/DHX36/REST/ISL1/RBPJ
Lens fiber cell differentiation	24	0.689965	1.6112	0.00815956	0.0489342	0.0362715	2470	tags=42%, list=18%, signal=34%	PROX1/SLC7A11/VIM/ABI2/KDM5B/FGF2/SKIL/SPRED1/SMAD3/SPRY2
Protein localization to plasma membrane	210	0.485925	1.61114	6.07107e-05	0.00128804	0.000954736	2399	tags=31%, list=18%, signal=26%	ATP2B4/EZR/SPTBN1/ARF6/PDPK1/RAB3B/ITGB1/RAB12/FCHO2/NUMB/KIF13A/ATP1B3/PICALM/RDX/RAP1A/RAB7A/AFDN/PALS1/EPB41L3/GOLGA4/DAB2/HECTD1/ROCK2/GOPC/MACF1/TTC8/PRNP/MYADM/ZDHHC5/SMURF1/SEC16A/MYO5A/KIF5B/EXOC5/SLMAP/RAPGEF2/OPTN/CCDC88A/RHOQ/LRP6/PKP2/APPL1/CLASP2/RAPGEF6/ROCK1/EFR3A/RAB31/RAB10/STX7/TTC7B/GCC2/WNK3/DLG1/TSPAN5/CDH2/DENND4C/EHD2/ACTB/VTI1B/PALM/ATP2C1/GRIPAP1/TGFB1/CLIP3/ACSL3
Integrin mediated signaling pathway	70	0.565507	1.61082	0.00243258	0.0209599	0.0155361	1919	tags=34%, list=14%, signal=30%	ADAMTS1/LIMS1/PTPN11/FN1/TLN1/NEDD9/ITGB1/ITGAV/ITGB8/CDC42/MYH9/DST/ITGB3/PHACTR4/DAB2/DOCK1/ITGA1/PLPP3/ADAM9/ADAM10/CUL3/CTNNA1/ABL1/ZNF304
Phospholipid homeostasis	10	0.854265	1.61058	0.00311289	0.0250335	0.0185556	68	tags=20%, list=1%, signal=20%	ABCA1/ABCG1
Homophilic cell adhesion via plasma membrane adhesion molecules	67	0.568217	1.60946	0.00203598	0.0184335	0.0136635	2847	tags=43%, list=21%, signal=34%	PCDH1/PCDH19/PCDHGB5/FAT1/PALLD/ROBO1/CLSTN1/ITGB1/TENM3/PCDHGA2/PCDHGA11/AMIGO2/CELSR1/NEXN/PCDH10/PCDH9/CDH11/PCDHGA10/PCDHGA6/CDH2/CDH5/HMCN1/FAT4/CEACAM1/PCDHGB6/PCDHB14/PCDHGB7/PTPRG/DCHS1
Cardiocyte differentiation	90	0.541886	1.60878	0.00147344	0.0143008	0.0106002	2453	tags=36%, list=18%, signal=29%	PROX1/EFNB2/TGFB2/GATA6/HNRNPU/ITGB1/CDC42/MAML1/DHX36/REST/MEF2A/ACVR1/RARB/YY1/ALPK3/SGCB/ISL1/VCAM1/MAPK1/BMP2/RBPJ/JAG1/SORBS2/PPARA/MTOR/KDM6B/PDCD4/AKAP13/SOX17/TGFB1/NOTCH1/LMNA
Regulation of embryonic development	46	0.603738	1.60839	0.00494714	0.0349863	0.0259329	2922	tags=52%, list=22%, signal=41%	INSR/TRIP12/DHX36/NFE2L2/NIPBL/SEPTIN7/RBM19/CLASP2/TGIF2/RAB14/UTP25/NOCT/SOX17/B4GALT5/CTNNB1/DAG1/AMOT/CLASP1/PAFAH1B1/EHMT1/LAMA4/ZBED3/TBX18/BAG6
Import across plasma membrane	83	0.547103	1.60806	0.00199784	0.0182574	0.0135329	1596	tags=27%, list=12%, signal=23%	ATP2B4/ATP1A1/SLC7A11/KCNJ2/SLC30A1/ITGB1/SLC36A4/PSEN1/WNK1/ATP1B3/SLC7A1/SLC9A7/IRS2/SLC5A3/SLC39A10/SLC12A6/PRNP/SLC7A2/TRPV4/SLC6A6/SLC12A2/ACSL1
Positive regulation of cellular component biogenesis	354	0.461892	1.60701	6.09928e-07	3.21889e-05	2.38594e-05	2848	tags=35%, list=21%, signal=28%	ABCA1/MAP1B/BCL2L11/TLR4/KDR/LIMS1/ARF6/FNIP2/SWAP70/HSP90AA1/CNOT6/CLSTN1/KIT/ACTR2/CCP110/LRRTM2/TEK/DYNC1H1/CDC42/MSN/TPR/FAM98A/MTSS1/PIP4K2A/RAC2/RAB7A/HSPA1A/MAPRE1/MAP4K4/CYFIP1/RESF1/G3BP2/DPYSL3/FMR1/APC/ADNP/BMF/KIRREL1/DDX3X/SIN3A/CNOT1/CDC42EP3/RHOA/FLRT2/ROCK2/RICTOR/ARHGAP35/WASF2/AMIGO2/RAP1B/MET/HSPA1B/DHX33/SLAIN2/SEPTIN7/ATP7A/EEF2K/EIF4G1/CTTN/MORC2/SDCBP/CCDC88A/AKAP9/NCKAP1/C…
Regulation of phosphatidylinositol 3 kinase signaling	66	0.568754	1.60663	0.00274178	0.0227422	0.0168572	819	tags=21%, list=6%, signal=20%	INSR/NKX3-1/KDR/TGFB2/SIRT1/CBL/ROR1/KIT/FN1/TEK/UNC5B/FLT1/RELN/RASGRP1
Positive regulation of transmembrane transport	104	0.527291	1.60617	0.000882663	0.00965441	0.00715614	2371	tags=35%, list=18%, signal=29%	INSR/KCNJ2/PDPK1/PTPN11/ITGB1/HSPA2/PSEN1/WNK1/ATP1B3/MAPK14/CNKSR3/MEF2A/RELN/ARC/IRS2/NFE2L2/PKD2/SHANK3/AKAP9/RHOQ/TCAF1/APPL1/PLCG1/ACSL1/CEMIP/SRI/ABL1/WNK3/ACTN4/ANO6/ABCB1/CACNA2D1/DMD/WNK4/ARPP19/CLIP3
Calcineurin mediated signaling	29	0.659221	1.60562	0.00795473	0.0483913	0.0358691	2166	tags=41%, list=16%, signal=35%	ATP2B4/PPP3CA/NFAT5/NFATC2/DYRK2/LMCD1/PRNP/CHERP/GSK3B/MTOR/RCAN1/PTBP1
Central nervous system neuron differentiation	93	0.53656	1.60468	0.00128252	0.0129232	0.00957903	2051	tags=38%, list=15%, signal=32%	PROX1/DLL4/NOVA2/HSP90AA1/INHBA/GIGYF2/HSP90AB1/HERC1/PSEN1/SOX4/GDF7/ZSWIM6/PALS1/SLIT2/ZMIZ1/FBXO45/EPHA4/SIN3A/ISL1/MYCBP2/ARHGAP35/NRP2/BTG2/ATP7A/SHANK3/SCYL2/RAPGEF2/OGDH/SPOCK1/C21orf91/CDH11/MAP2/SATB2/NIN/B4GALT6
Regulation of striated muscle contraction	46	0.602285	1.60452	0.00531022	0.0366336	0.0271539	1427	tags=20%, list=11%, signal=18%	STC1/GJA5/ATP1A1/KCNJ2/PRKACA/ATP2A2/AKAP9/PKP2/TRPV4
Regulation of muscle adaptation	53	0.586566	1.60292	0.00533718	0.0367595	0.0272473	2638	tags=42%, list=20%, signal=33%	ATP2B4/FOXO3/PPP3CA/FBXO32/PARP1/RPS6KB1/MEF2A/YY1/LMCD1/ROCK2/PPARG/ATP2A2/GTF2IRD1/ROCK1/GLRX3/PPARA/SMAD3/DAG1/NOTCH1/LMNA/PRKCA/MTPN
Negative regulation of transforming growth factor beta receptor signaling pathway	61	0.57557	1.60255	0.00316784	0.0252828	0.0187404	2824	tags=43%, list=21%, signal=34%	SIRT1/PDPK1/SKI/FBN1/STRAP/BCL9L/HSPA1A/LTBP1/CD109/SMURF1/PPARG/PEG10/BMP2/GLG1/FBN2/PPARA/ZNF451/SKIL/PPM1A/SPRED1/CHST11/SPRY2/TGFBR3/SMURF2/HSPA5/LEMD3
Cell cell adhesion via plasma membrane adhesion molecules	117	0.517176	1.60227	0.000822885	0.00923995	0.00684893	2311	tags=31%, list=17%, signal=26%	PCDH1/PCDH19/PCDHGB5/TGFB2/FAT1/PALLD/ROBO1/CLSTN1/ITGB1/KLF4/TENM3/PCDHGA2/PCDHGA11/WNK1/MAPK14/ACVR1/SELE/ALCAM/AMIGO2/VCAM1/MYADM/BMP2/CELSR1/NEXN/LRRC4/PCDH10/PCDH9/CDH11/PCDHGA10/PCDHGA6/CDH2/CDH5/HMCN1/PTPRF/ATP2C1/FAT4
Positive regulation of glycolytic process	11	0.825397	1.60082	0.00715076	0.045019	0.0333695	1250	tags=45%, list=9%, signal=41%	INSR/APP/PSEN1/PRKAA1/ZBTB20
Nucleus organization	120	0.515309	1.60049	0.000847888	0.00939575	0.00696441	2841	tags=34%, list=21%, signal=27%	HIPK2/ETS1/SIRT1/BAZ2A/NOLC1/TPR/BEND3/SYNE1/NUP153/CHMP4B/TMEM43/PHF8/GOLM1/LPIN1/SERBP1/NUP98/NUP205/PSME4/SRPK2/AHCTF1/POLR1B/RTN4/KDM3A/ATXN7/PITPNB/TARDBP/MACROH2A1/NUP93/LMNA/PRKCA/PAFAH1B1/SF1/CHMP7/NSFL1C/REEP4/TMF1/H3-3A/VPS4A/CHMP1B/LEMD3/USPL1
Muscle cell proliferation	130	0.504582	1.59817	0.000741246	0.00848114	0.00628648	2441	tags=35%, list=18%, signal=29%	ADAMTS1/CCN3/FOXP1/TLR4/GJA1/TGFB2/MEF2D/GATA6/RUNX1/PTGS2/FOXJ2/RPS6KB1/VIP/MAPK14/FOXC1/BMPR2/YAP1/GNA13/RHOA/PRKDC/PPARG/TRIB1/MMP2/HBEGF/MAP3K5/BMP2/RBPJ/PRKAR1A/IL6R/ERN1/FGF2/HDAC1/ARID2/PDCD4/ID2/APOE/TNFAIP3/ITGA2/CTNNB1/KPNA1/SAV1/TGFB1/SOD2/STAT1/NOTCH1/FOXC2
Maintenance of cell number	104	0.524446	1.5975	0.00097286	0.0104249	0.00772726	1537	tags=27%, list=11%, signal=24%	PROX1/FOXO3/KIT/DDX6/KLF4/SKI/LOXL2/NCOA3/SOX4/ZC3H13/REST/ZHX2/CDC73/CTR9/PCM1/YAP1/RIF1/CNOT1/SMC1A/NIPBL/KLF10/HOOK3/MED12/MED14/RBPJ/KDM3A/JAG1/ASPM
Regulation of anatomical structure size	306	0.46095	1.5973	8.57879e-06	0.000280772	0.000208117	2177	tags=29%, list=16%, signal=25%	GUCY1A1/GJA5/SEMA3G/MAP1B/SSH2/EZR/ADRB1/SPTBN1/ARF6/PTGS2/SWAP70/RAB3B/AQP1/FN1/HSP90AB1/MSN/PICALM/RDX/DSTN/SLIT2/CYFIP1/NRCAM/FOXC1/GOLGA4/BMPR2/ADNP/CREB1/KIRREL1/KANK1/WDR1/SIN3A/CDC42EP3/RHOA/RAB21/SSH1/AKT3/TMOD3/ROCK2/MACF1/RICTOR/ARHGAP35/GCLC/LATS1/SLC12A6/KLF2/MYADM/ITGA1/MMP2/ATP7A/SHANK3/SOD1/CTTN/DIP2B/ASXL1/NCKAP1/RASA1/SPTAN1/NCK2/TRPV4/ROCK1/RTN4/EDNRB/WASHC5/HTR1D/ATP2B1/SLC12A2…
Response to extracellular stimulus	304	0.461416	1.59712	5.21967e-06	0.000186758	0.000138431	2427	tags=26%, list=18%, signal=22%	STC1/PROX1/MAP1B/SIK2/MAP1LC3B/MED1/RRAGC/ADRB1/STC2/SIRT1/PTGS2/LYN/CBL/FOXO3/SNW1/RPS6KB1/MN1/CPT1A/PRKAA1/MAPK14/MAP1LC3B2/RMI1/HNRNPA1/DAP/MTMR3/ZEB1/BMPR2/ADNP/TRIM25/SESN3/LARP1/STK24/XPR1/NFE2L2/JMY/ARHGAP35/GCLC/FOXK1/VCAM1/KLF10/PPARG/MAPK1/RNF152/SOD1/EIF4G1/SLC16A1/MAP3K5/TRPV4/TFRC/VPS41/ATP2B1/TBL1XR1/ERCC6/ACSL1/TNRC6A/GCLM/PPM1D/PPARA/CDKN2B/RALB/CHSY1/MTOR/GLUL/ACAT1/PIK3C3/BCL2/N…
Positive regulation of protein localization to cell periphery	50	0.588288	1.59499	0.00342977	0.0265697	0.0196943	2822	tags=38%, list=21%, signal=30%	ATP2B4/EZR/SPTBN1/ARF6/PDPK1/ITGB1/PRNP/ZDHHC5/KIF5B/WNK3/DLG1/EPB41L2/ATP2C1/CLIP3/ACSL3/AKAP5/PRKCI/PLS1/PPP1R9B
Regulation of protein kinase activity	455	0.451986	1.594	6.65365e-08	4.7613e-06	3.52922e-06	2193	tags=26%, list=16%, signal=22%	INSR/KITLG/PROX1/ATP2B4/VLDLR/NRG3/TLR4/TGFB2/HEXIM1/ROBO1/SIRT1/LYN/PDPK1/HSP90AA1/CBL/HEG1/KIT/NEDD9/GPRC5B/HSP90AB1/APP/TAB2/PRKAR2A/DUSP16/PSEN1/GADD45A/WNK1/TXN/CORO1C/CDK12/ITGB3/FLT1/RAP1A/CCNYL1/SASH1/AIDA/RELN/DAB2/APC/TCIM/YWHAG/BMPR2/ADNP/SOCS4/INCENP/DDX3X/CHORDC1/EPHA4/ZFP91/SOS1/RASGRP1/RHOA/CCNG2/CCNJ/RICTOR/CCNK/LATS1/PKD2/IQGAP1/PRNP/CD24/PPARG/CLSPN/LATS2/TAOK1/DVL3/TRIB1/MAP3K7…
Ovarian follicle development	38	0.612344	1.59389	0.00722742	0.04509	0.033422	1157	tags=24%, list=9%, signal=22%	KITLG/KDR/INHBA/FOXO3/KIT/FOXC1/TAF4/MMP2/SOD1
Nuclear transcribed mrna catabolic process	115	0.51519	1.59305	0.00142354	0.0139447	0.0103362	2324	tags=36%, list=17%, signal=30%	YBX1/UPF3B/TENT4A/PABPC1/TNRC6B/CNOT6/HNRNPU/THRAP3/TOB1/DHX36/SMG1/XRN1/SYNCRIP/CASC3/CNOT1/UPF2/AGO1/BTG2/POLR2D/RC3H1/DCP1A/TENT4B/AGO2/CNOT6L/HNRNPAB/ETF1/HNRNPD/CSDE1/DIS3/GSPT1/SMG7/TNRC6A/RC3H2/PDE12/SMG6/ZFP36L1/RBM8A/NOCT/MTPAP/NANOS1/EIF4A3
Cell cell signaling by wnt	315	0.459986	1.59293	1.28521e-06	5.77249e-05	4.27875e-05	2457	tags=32%, list=18%, signal=27%	ROR1/FOXO3/ZBTB33/SULF1/GPRC5B/KLF4/SKI/APP/WLS/CDC42/PSEN1/WNK1/AMOTL1/JADE1/SOX4/BCL9L/SULF2/PRKAA1/MAPK14/TCF7/CCNYL1/RNF213/DAB2/APC/SENP2/CDC73/CTR9/PPM1B/YAP1/RNF146/KANK1/DDX3X/ISL1/TNKS2/RHOA/TNKS/MACF1/BRD7/CSNK2A1/TMEM131L/LATS1/PKD2/CD24/SMURF1/LATS2/BTRC/DVL3/SCYL2/CHD8/SMARCA4/SOX7/MED12/UBR5/PLPP3/LRP6/NRARP/BMP2/HMGXB4/RBPJ/TLE1/CELSR1/CTNND1/MCC/EDNRB/ASPM/TBL1XR1/CUL3/USP47/GSK3B…
Molting cycle	57	0.576303	1.59069	0.00478336	0.0341138	0.0252862	2525	tags=44%, list=19%, signal=36%	TGFB2/PTGS2/INHBA/FARP2/RELA/FST/SOS1/CD109/NIPBL/ATP7A/RBPJ/NSUN2/NSDHL/HDAC1/LGR4/BCL2/NF1/NOM1/ACVR1B/CTNNB1/SAV1/MYSM1/NOTCH1/EXT1/CLOCK
Negative regulation of neuron projection development	87	0.536325	1.5906	0.0019593	0.0180221	0.0133585	3172	tags=39%, list=24%, signal=30%	SEMA3G/EFNB2/CRMP1/ARF6/PSEN1/DENND5A/DPYSL3/DAB2/VIM/KANK1/EPHA4/RHOA/PRAG1/DIP2B/INPP5F/TRPV4/RTN4/SPOCK1/MAP2/RNF6/RAB29/APOE/ADCY6/PMP22/SEMA4B/PAFAH1B1/BAG5/PTPRG/SEMA6A/RUFY3/NRP1/MINAR1/CBFA2T2/TSC1
Regulation of transmembrane transport	262	0.466077	1.59036	4.03845e-05	0.000963296	0.000714024	1467	tags=20%, list=11%, signal=18%	INSR/GJA5/ATP2B4/GJA1/CTTNBP2NL/KCNJ2/AHNAK/UTRN/LYN/PDPK1/SLC30A1/PTPN11/KLHL24/PEA15/ITGB1/APP/OXSR1/AHCYL1/RPS6KB1/HSPA2/PSEN1/WNK1/PRKACA/ATP1B3/MAPK14/CNKSR3/MEF2A/RELN/ARC/FMR1/STOM/IRS2/WDR1/STXBP3/GOPC/NFE2L2/HK2/PKD2/PRNP/HECW2/ATP7A/SHANK3/GPD1L/CACNG8/RIPK1/SLMAP/AKAP9/RHOQ/TCAF2/TCAF1/APPL1/DIAPH1/PLCG1
Learning	80	0.540629	1.58988	0.00431722	0.0315351	0.0233748	2826	tags=41%, list=21%, signal=33%	INSR/SLC7A11/PTGS2/KIT/ACTR2/ITGB1/APP/ATXN1L/PPT1/RELN/ARC/SYNJ1/KRAS/BTG2/SHANK3/CIC/HRH1/ABL1/LGMN/MECP2/EIF2AK4/NF1/TANC1/EIF4A3/NRXN3/ATXN1/YTHDF1/SLC1A1/HTT/PRKAR2B/CLN8/PPP1R9B/NLGN4Y
Hematopoietic progenitor cell differentiation	90	0.535463	1.58971	0.00202754	0.0184335	0.0136635	2542	tags=36%, list=19%, signal=29%	KITLG/KDR/PRRC2C/INHBA/KIT/PSEN1/SOX4/FLT1/DHX36/REST/FOXC1/FST/SETD1A/CDK6/SIN3A/SOS1/NFE2L2/PRKDC/EML1/ZBTB24/ZBTB1/AP3B1/ABL1/JAM3/BCL2/RRS1/AGPAT5/TGFB1/NOTCH1/EXT1/ADAR/UFL1
Regulation of chemotaxis	119	0.510739	1.58943	0.00137522	0.0136616	0.0101264	2703	tags=30%, list=20%, signal=24%	SEMA3G/CCN3/EFNB2/KDR/ROBO1/NOVA2/LYN/SWAP70/OXSR1/WNK1/CMKLR1/RAC2/SLIT2/USP14/BMPR2/MYCBP2/MET/MAPK1/TRPV4/MOSPD2/IL6R/ADAM10/FGF2/DPP4/LGMN/JAM3/ANO6/ITGA2/SMAD3/TGFB1/SERPINE1/NOTCH1/YTHDF1/SEMA4B/HMGB1/DNM1L
Actomyosin structure organization	140	0.497544	1.58888	0.00067312	0.0079383	0.00588411	2517	tags=31%, list=19%, signal=25%	PROX1/ITGB1/CDC42/MYH9/EPB41L3/MEF2A/WDR1/TJP1/FLNC/RHOA/TMOD3/ROCK2/TTC8/WASF2/MET/DLC1/MYL9/FRMD3/CGNL1/CDC42BPB/CCDC88A/CLASP2/PRKAR1A/ROCK1/CUL3/ALMS1/PAK2/MTOR/PDCD10/FRMD6/ABL1/AKAP13/OBSCN/EPB41L2/TMOD2/CDC42BPA/ARHGEF15/SMAD3/EPB41L1/FAM171A1/STMN1/CLASP1/EPB41L5
Regulation of b cell receptor signaling pathway	10	0.84269	1.58876	0.00440899	0.0319292	0.0236669	887	tags=30%, list=7%, signal=28%	FOXP1/LYN/SLC39A10
Positive regulation of protein localization to membrane	75	0.546416	1.58824	0.00278825	0.0230372	0.0170759	2834	tags=36%, list=21%, signal=29%	ATP2B4/EZR/SPTBN1/ARF6/PDPK1/ITGB1/STOM/SLC5A3/AP2B1/PRNP/ZDHHC5/KIF5B/TCAF2/TCAF1/NMT1/CEMIP/WNK3/DLG1/ATP2C1/CLIP3/ACSL3/AKAP5/C2CD5/PRKCI/PLS1/PPP1R9B/MYO1C
Positive regulation of neuron differentiation	47	0.595454	1.58795	0.00800142	0.0484417	0.0359065	1502	tags=32%, list=11%, signal=28%	PROX1/MAP1B/SPAG9/BCL6/GPRC5B/GDF7/GDF6/REST/NRCAM/ZEB1/SIN3A/RHOA/EIF4G1/BMP2/TGIF2
Phosphatidylinositol phosphate biosynthetic process	54	0.578739	1.58711	0.00683942	0.0436854	0.0323809	3185	tags=43%, list=24%, signal=33%	PIKFYVE/PIP4K2A/SOCS6/SMG1/SYNJ2/SYNJ1/SOCS4/PIK3R3/EFR3A/PI4KA/TTC7B/ITPKB/PIK3C3/IMPA1/PIP5K1C/IPMK/ATG14/PIP5KL1/PIK3CA/ATM/SOCS5/BPNT2/PIK3C2A
Artery morphogenesis	49	0.5863	1.58663	0.00648564	0.0423221	0.0313704	1578	tags=33%, list=12%, signal=29%	GJA5/PROX1/EFNB2/HEY1/TGFB2/DLL4/ADAMTS9/SOX4/FOXC1/ZMIZ1/BMPR2/AKT3/PKD2/RBPJ/JAG1/SEC24B
Rna catabolic process	245	0.469514	1.58556	2.79478e-05	0.000719486	0.000533305	2343	tags=31%, list=17%, signal=26%	YBX1/RBM24/UPF3B/TENT4A/TENT5A/PABPC1/TNRC6B/CNOT6/GIGYF2/HNRNPU/THRAP3/TOB1/YTHDF3/YBX3/VIP/HSPA1A/MAPK14/DHX36/ZHX2/SMG1/FMR1/TENT5B/FUS/VIM/SND1/XRN1/LARP1/SYNCRIP/FXR1/CASC3/CNOT1/ROCK2/UPF2/CELF1/SERBP1/AGO1/HSPA1B/BTG2/ZCCHC8/POLR2D/RC3H1/DCP1A/TENT4B/DKC1/AGO2/PABPC4/CNOT6L/HNRNPAB/ROCK1/ETF1/NSUN2/HNRNPD/CSDE1/ERN1/DIS3/GSPT1/SMG7/TNRC6A/RC3H2/DICER1/MTREX/KHSRP/PUM2/AGO4/PDE12/SMG6/ZFP36…
Positive regulation of catabolic process	423	0.450789	1.58555	5.41934e-07	2.96453e-05	2.1974e-05	2193	tags=24%, list=16%, signal=21%	INSR/YBX1/RBM24/BCL2L11/TENT4A/KDR/PABPC1/EZR/SIRT1/TNRC6B/HSP90AA1/CNOT6/FOXO3/BAG3/GIGYF2/HNRNPU/FYCO1/APP/TP53INP1/AREL1/TOB1/YTHDF3/MSN/PSEN1/PIP4K2A/RDX/VIP/CPT1A/PRKAA1/RAB7A/HSPA1A/DHX36/ARIH1/DAB2/FMR1/APC/IRS2/HECTD1/SLC25A5/SOCS4/SESN3/TP53INP2/LARP1/SYNCRIP/CNOT1/PLK2/ROCK2/NFE2L2/CSNK2A1/CELF1/GCLC/SMURF1/HSPA1B/BTG2/POLR2D/TRIB1/HECW2/RC3H1/MAP3K7/ZYG11B/RNF152/DCP1A/ZBTB20/HUWE1/TEN…
Inositol lipid mediated signaling	112	0.512288	1.58342	0.0011688	0.0119774	0.00887799	2157	tags=25%, list=16%, signal=21%	INSR/NKX3-1/KDR/TGFB2/EZR/SIRT1/CBL/ROR1/KIT/FN1/TEK/UNC5B/RPS6KB1/FLT1/PLD1/RELN/RASGRP1/GAB2/INPP5F/PITPNM2/PLEKHA1/PI4KA/FGF2/ZFP36L1/PIK3C3/NF1/PLCB3/PIP5K1C
Negative regulation of ubiquitin dependent protein catabolic process	42	0.601332	1.58282	0.00808762	0.0486409	0.0360541	2688	tags=40%, list=20%, signal=32%	HIPK2/HSP90AB1/UCHL5/PSEN1/USP14/RYBP/SMARCC1/CSNK2A1/RPL5/SDCBP/WAC/USP7/QRICH2/CSNK2A2/TAF1/PARK7/BAG5
Synaptic signaling	337	0.457041	1.58266	2.66923e-06	0.000107328	7.9555e-05	2650	tags=32%, list=20%, signal=27%	GUCY1A1/AKAP12/NRG3/MAP1B/GUCY1B1/DLGAP4/SLC7A11/PTGS2/GABRE/SLC30A1/RAB3B/CLSTN1/KIT/PPP3CA/ITGB1/APP/LRRTM2/PSEN1/PRKACA/RAP1A/CYFIP1/USP14/PPT1/RELN/ARC/FMR1/SYNJ1/YWHAG/ADNP/RELA/GNB1/KIF1B/STXBP3/EPHA4/RPS6KA3/PLK2/KRAS/RAP1B/SLC12A6/EIF4EBP2/PRNP/KIF5B/PACSIN2/MAPK1/STXBP5/SHANK3/CACNG8/TSHZ3/LIN7A/GLS/CTBP2/RAPGEF2/MTMR2/SDCBP/ATP2A2/RAP1BL/AKAP9/LRP6/STAU1/CRKL/GJC1/LIN7C/UNC13B/SLC6A6/HT…
Muscle structure development	382	0.452385	1.58192	1.06418e-06	5.10565e-05	3.78446e-05	2304	tags=31%, list=17%, signal=26%	YBX1/PROX1/CCN3/EFNB2/HEY1/RBM24/SPAG9/MED1/GJA1/KLF5/TGFB2/DLL4/EPAS1/MEF2D/GATA6/ANKRD17/SIRT1/UTRN/HEG1/KIT/PPP3CA/HNRNPU/ITGB1/SKI/MYH9/RPS6KB1/MAML1/SYNE1/YBX3/PRKAA1/MAPK14/NFATC2/REST/CAVIN4/FOXC1/KMT5B/ARID5B/MEF2A/ACVR1/ZFHX3/RARB/YY1/ZEB1/BMPR2/CENPF/ALPK3/CREB1/WDR1/SGCB/FLNC/ISL1/FXR1/CAPN2/RHOA/TMOD3/ACTN1/FOXK1/HIRA/KRAS/ATP11A/BTG2/TRIP4/MYL9/ATP2A2/MDM2/EP300/LOX/CDON/MYOF/HBEGF/P…
Response to starvation	146	0.493982	1.58174	0.000712739	0.00821825	0.00609161	2412	tags=27%, list=18%, signal=22%	SIK2/MAP1LC3B/RRAGC/SIRT1/CBL/FOXO3/PRKAA1/MAP1LC3B2/HNRNPA1/DAP/MTMR3/BMPR2/SESN3/LARP1/STK24/XPR1/NFE2L2/JMY/FOXK1/KLF10/MAPK1/RNF152/MAP3K5/VPS41/TNRC6A/PPM1D/PPARA/RALB/MTOR/GLUL/ACAT1/PIK3C3/BCL2/EIF2AK4/ATG14/USP33/EIF2S1/PMAIP1/GABARAPL1
Protein autoubiquitination	63	0.564532	1.58096	0.00299799	0.0243883	0.0180773	2629	tags=32%, list=20%, signal=26%	CBL/KLHL24/UBE2D3/SASH1/RNF213/HECTD1/RNF146/TRAF6/RNF122/MDM2/TRIM37/LTN1/CUL3/WWP2/SH3RF1/CNOT4/TRIM13/UHRF1/TAF1/UBE2B
Negative regulation of cell growth	127	0.501063	1.579	0.00080684	0.00910823	0.0067513	2348	tags=31%, list=18%, signal=26%	SEMA3G/CCN3/SPAG9/GJA1/TGFB2/SIRT1/INHBA/BCL6/SERTAD2/CDKN2AIP/JADE1/ING1/HSPA1A/TCHP/SLIT2/PPT1/DAB2/YY1/BMPR2/DDX3X/DCBLD2/HSPA1B/RBBP7/SMARCA4/DIP2B/SMARCA2/SH3BP4/RTN4/PPARA/MAP2/RNF6/BCL2/RB1/SOX17/ACVR1B/SMAD3/CAPRIN2/TGFB1/ESR2
Keratinocyte differentiation	53	0.57764	1.57852	0.00700792	0.0445594	0.0330287	2683	tags=40%, list=20%, signal=32%	MED1/PALLD/IRF6/NCOA3/FOXC1/YAP1/ROCK2/CD109/LATS1/ADAM9/RBPJ/ROCK1/JAG1/FLNB/ZFP36L1/MACROH2A1/SAV1/NOTCH1/KRT10/SRSF6/UGCG
Cartilage development	121	0.505483	1.57794	0.000986798	0.0105209	0.00779838	2304	tags=27%, list=17%, signal=23%	STC1/CCN3/MEF2D/RUNX1/PTPN11/SULF1/ITGB8/PTHLH/LOXL2/GDF6/SULF2/MAPK14/BGN/RARB/ZEB1/BMPR2/TRIP11/HOXA5/ATP7A/TRPS1/BMP2/TRPV4/GLG1/CHSY1/TAPT1/FGF2/SATB2/MEX3C/RB1/ANXA6/CTNNB1/SMAD3/TGFB1
Posttranscriptional regulation of gene expression	462	0.445279	1.57719	4.41299e-07	2.51779e-05	1.86626e-05	2324	tags=27%, list=17%, signal=23%	YBX1/DIO2/PASK/RBM24/UPF3B/TENT4A/TENT5A/PABPC1/TNRC6B/CNOT6/FOXO3/EIF4G3/GIGYF2/PPP3CA/DDX6/HNRNPU/EIF5B/APP/THRAP3/TOB1/NCOR1/YTHDF3/LSM14B/RPS6KB1/NOLC1/TPR/MARF1/CPEB2/YBX3/SOX4/VIP/NEAT1/KHDRBS1/LARP4/MAPK14/CYFIP1/PLD1/DHX36/FMR1/TENT5B/NCL/FUS/VIM/DDX3X/XRN1/LARP1/SYNCRIP/RPS6KA3/FXR1/CASC3/CNOT1/RHOA/KBTBD8/ROCK2/LSM14A/EIF4B/CELF1/ACO1/SERBP1/PRKDC/EIF4EBP2/AGO1/RPL5/PPARG/BTG2/POLR2D/RC…
Regulation of growth	442	0.446753	1.57682	2.54034e-07	1.57725e-05	1.16911e-05	2310	tags=26%, list=17%, signal=22%	INSR/SEMA3G/PROX1/CCN3/NRG3/MAP1B/SPAG9/BCL2L11/GJA1/ITSN2/TGFB2/EZR/ADRB1/STC2/TEAD1/GATA6/RUNX1/SIRT1/INHBA/CLSTN1/FN1/WWC2/BCL6/NEDD9/SERTAD2/ATRN/APP/CDKN2AIP/CDC42/RPS6KB1/DCAF1/JADE1/YBX3/ING1/HSPA1A/MAPK14/TCHP/SLIT2/CYFIP1/NRCAM/FOXC1/PPT1/EPB41L3/SOCS6/GOLGA4/DAB2/YY1/CDC73/BMPR2/ADNP/YAP1/CREB1/SOCS4/DDX3X/RPS6KA3/SIN3A/IL17RB/TNKS2/RHOA/RAB21/MACF1/CSNK2A1/LATS1/PLAA/DCBLD2/NIPBL/SMURF…
Positive regulation of translation	116	0.508943	1.57618	0.00101726	0.0107038	0.007934	1566	tags=28%, list=12%, signal=25%	YBX1/PASK/UPF3B/TENT4A/PABPC1/HNRNPU/TOB1/YTHDF3/RPS6KB1/YBX3/SOX4/KHDRBS1/LARP4/PLD1/DHX36/FMR1/TENT5B/VIM/DDX3X/LARP1/SYNCRIP/FXR1/RHOA/PRKDC/RPL5/POLR2D/EIF4G1/TENT4B/AGO2/NCK2/HNRNPD/CSDE1/NIBAN1
Regulation of dna templated transcription elongation	48	0.584747	1.57551	0.00822503	0.0492569	0.0365107	2275	tags=38%, list=17%, signal=31%	ALYREF/HEXIM1/HNRNPU/CDK12/CDC73/CCNK/ELL2/SCAF8/RNF168/ERCC6/SUPT5H/ZMYND11/CDK13/BRD4/SUPT16H/CCNT2/GTF2F1/CTNNB1
Import into cell	106	0.513762	1.57537	0.000991903	0.0105486	0.00781898	2665	tags=38%, list=20%, signal=30%	ATP2B4/ATP1A1/SLC7A11/KCNJ2/SLC30A1/RAB3B/ITGB1/RPS6KB1/SLC36A4/PSEN1/WNK1/ITGB3/ATP1B3/SLC7A1/SLC9A7/IRS2/SLC5A3/SLC39A10/SLC12A6/PRNP/SLC7A2/SYNGR3/TRPV4/SLC6A6/SLC12A2/ACSL1/WNK3/DLG1/EPRS1/ACTB/CACNA2D1/WNK4/ACSL3/SLC38A1/CYBRD1/SLC24A1/SLC9A6/PARK7/SLC1A1/CLN8
Striated muscle contraction	82	0.537074	1.57476	0.00424656	0.0312351	0.0231524	1483	tags=18%, list=11%, signal=16%	STC1/GJA5/ATP1A1/GJA1/KCNJ2/RPS6KB1/PRKACA/SYNM/GPD1L/ATP2A2/MAP2K3/AKAP9/PKP2/TRPV4/GJC1
Cell maturation	90	0.530325	1.57445	0.00255646	0.021731	0.0161077	2379	tags=29%, list=18%, signal=24%	GJA1/KDR/EPAS1/FOXO3/APP/PRKACA/NRCAM/FARP2/BNC1/ABHD2/TDRKH/L3MBTL3/KLF2/PPARG/HOXA5/EDNRB/WASHC5/BRD1/MECP2/BCL2/B4GALT6/RB1/B4GALT5/DLD/CTNNB1/FEM1B
Pattern specification process	260	0.46169	1.57282	4.22993e-05	0.000992153	0.000735413	1953	tags=23%, list=15%, signal=20%	STC1/HEY1/NRG3/HIPK2/NKX3-1/GJA1/DLL4/ROBO1/NOTCH2/SKI/WLS/HIPK1/PSEN1/PRKACA/FOXC1/AIDA/RELN/ACVR1/ARC/APC/GPR161/YY1/ZEB1/BMPR2/TDRKH/FST/ISL1/TTC8/PKD2/PRKDC/NRP2/HOXA5/BTG2/MED12/CRAMP1/EP300/SHROOM3/HOXB5/ADGRG1/LRP6/NRARP/BMP2/RBPJ/HOXA6/CRKL/EFNB1/RNF111/ACVR2B/NR2F2/BPTF/MAFB/DOP1B/MID1/CHSY1/ASPH/TSHZ1/FGF2/MIB1/SATB2/GAS8
Cytoskeleton dependent intracellular transport	159	0.483065	1.57099	0.000373769	0.00497808	0.00368991	2378	tags=33%, list=18%, signal=28%	MAP1B/SYNE2/BAG3/HNRNPU/FYCO1/APP/DYNC1H1/CDC42/TRAF3IP1/DST/KIF13A/TANC2/RAB1A/TRAK1/MYO6/TTC26/ARHGAP21/PCM1/CCDC186/KIF1B/RASGRP1/COPG1/RAB21/HOOK3/MYO5A/KIF5B/SOD1/AP3S2/ARMCX3/CCDC88A/BICD2/NEFH/PURA/RAB6A/AP3B1/MYO5B/KIF3A/CILK1/MYO1B/MYO7B/WASL/MAP1S/MAP2/ARL8B/TRAK2/ACTN4/KIF3C/MYO10/FBXW11/DYNC2I1/CLIP3/TERF2/BICD1
Regulation of secretion	322	0.454551	1.56984	1.3421e-05	0.000401868	0.000297876	1638	tags=21%, list=12%, signal=19%	STC1/CCN3/PASK/NKX3-1/TLR4/ABCG1/GJA1/TGFB2/EZR/ARF6/LYN/PDPK1/SLC30A1/RAB3B/INHBA/PTPN11/AQP1/OSBP/PPP3CA/RAB12/WLS/WNK1/SOX4/VIP/RAC2/CPT1A/PRKAA1/RAP1A/RAB7A/MYO6/REST/MIDN/DAB2/FMR1/IRS2/CREB1/STXBP3/ISL1/RAB21/AP1G1/EPHA5/GLUD1/NDUFAF2/RAP1B/LLGL2/PPARG/RAB27A/STXBP5/ATP9A/SEPTIN2/SLC16A1/RIC1/SDCBP/ATP2A2/RAP1BL/GAB2/ADAM9/BMP2/CD2AP/CLASP2/CORIN/DPH3/EDNRB/UNC13B/VAMP7/RAB10/SLC12A2/STAM/G…
Positive regulation of neuron death	57	0.56857	1.56935	0.00582525	0.0392879	0.0291214	2334	tags=44%, list=17%, signal=36%	EFNB2/BCL2L11/TLR4/TGFB2/FOXO3/PARP1/CDC42/PICALM/REST/CAPN2/RHOA/PRNP/ITGA1/MCL1/SRPK2/MAP3K5/DAXX/FBXW7/GSK3B/ABL1/NF1/EIF2S1/CTNNB1/AIFM1/BACE1
Positive regulation of protein localization	331	0.452644	1.56871	8.73105e-06	0.000281781	0.000208864	2399	tags=27%, list=18%, signal=22%	ATP2B4/TLR4/ABCG1/TGFB2/EZR/SPTBN1/ARF6/PTGS2/PDPK1/BAG3/CEP250/OSBP/ITGB1/HSP90AB1/WLS/PARP1/CDC42/MSN/TPR/PSEN1/PRKACA/SOX4/UBE2D3/RDX/RAC2/PRKAA1/MAPK14/EDEM1/APC/STOM/IRS2/PCM1/SLC5A3/YAP1/ISL1/AP2B1/ROCK2/GLUD1/PRNP/ZDHHC5/PPARG/KIF5B/GPD1L/PTP4A3/UBR5/HUWE1/DKC1/CCDC88A/CEP120/TCAF2/ADAM9/TCAF1/CD2AP/NPEPPS/RTN4/UNC13B/TFRC/ARIH2/FBXW7/GSK3B/NMT1/CEMIP/NMD3/ANP32B/CCT6A/SRI/GLUL/PDCD10/WNK3…
Embryo development ending in birth or egg hatching	488	0.441025	1.56669	4.0798e-07	2.35958e-05	1.74899e-05	1998	tags=23%, list=15%, signal=20%	YBX1/PROX1/HEY1/NKX3-1/BCL2L11/MED1/GJA1/TGFB2/EPAS1/GATA6/NOTCH2/KIDINS220/SYF2/RDH10/SLC30A1/HEG1/SULF1/ITGB1/KLF4/E2F7/SKI/AKIRIN2/MYH9/LUZP1/NOLC1/PSEN1/PRKACA/YBX3/SOX4/GDF7/SULF2/PHACTR4/FOXC1/ACVR1/CERT1/GPR161/RUNDC1/SENP2/ZEB1/ZMIZ1/BMPR2/CTR9/HECTD1/YAP1/MT-ND4/GNA13/SIN3A/ISL1/SETD2/CNOT1/CAPN2/ZFAND5/KBTBD8/RICTOR/CELF1/ARHGAP35/LATS1/PKD2/PRKDC/NIPBL/ATP11A/KLF2/HOXA5/DVL3/BIRC6/MAPK…
Amyloid precursor protein metabolic process	56	0.567848	1.56626	0.00801647	0.0484417	0.0359065	1562	tags=27%, list=12%, signal=24%	ADAM19/ABCG1/LYN/SPON1/PSEN1/RTN3/PICALM/RELA/EPHA4/ROCK2/PRNP/AGO2/ROCK1/RTN4/ADAM10
Cellular response to starvation	125	0.498585	1.56619	0.00121084	0.0123344	0.00914264	2789	tags=32%, list=21%, signal=26%	SIK2/MAP1LC3B/RRAGC/SIRT1/FOXO3/PRKAA1/MAP1LC3B2/HNRNPA1/DAP/MTMR3/BMPR2/SESN3/STK24/XPR1/NFE2L2/JMY/KLF10/MAPK1/RNF152/MAP3K5/VPS41/TNRC6A/PPM1D/PPARA/RALB/MTOR/GLUL/PIK3C3/BCL2/EIF2AK4/ATG14/USP33/EIF2S1/PMAIP1/GABARAPL1/SLC38A2/IFI16/HSPA5/EIF2AK3/FNIP1
Skeletal system development	326	0.45288	1.56606	7.50843e-06	0.000251592	0.000186488	2368	tags=26%, list=18%, signal=22%	STC1/CCN3/FOXP1/MED1/GJA1/KDR/TGFB2/MEF2D/RUNX1/HAS2/NOTCH2/RDH10/ANKH/PTPN11/KIT/SULF1/SKI/ITGB8/PTHLH/FBN1/PSEN1/LOXL2/SOX4/CMKLR1/PIP4K2A/GDF6/SULF2/MAPK14/GNAS/BGN/FOXC1/ARID5B/RARB/ZEB1/BMPR2/FST/RPS6KA3/SETD2/ZFAND5/RHOA/UFD1/WASF2/NIPBL/TRIP11/HOXA5/VCAN/MMP2/ATP7A/TRPS1/MMP16/MED12/ASXL1/EP300/LOX/HOXB5/BMP2/TRPV4/HOXA6/GLG1/PLEKHA1/ACVR2B/FBXW7/FBN2/COL5A2/CHSY1/CDH11/TAPT1/FGF2/SATB2/ME…
Protein containing complex disassembly	200	0.474504	1.5655	0.00020773	0.00341259	0.00252952	2827	tags=35%, list=21%, signal=28%	INSR/MAP1B/MAP1LC3B/SPTBN1/SWAP70/FYCO1/CAMSAP2/RDX/MAP1LC3B2/DSTN/CHMP4B/ARID1A/SMARCC1/APC/SYNJ1/NES/WDR1/TMOD3/DHX8/SCAF4/KIF5B/TAOK1/SCAF8/EPG5/SMARCA4/ATP2A2/SETX/SPTAN1/CLASP2/TRPV4/ETF1/VAMP7/ATXN7/GSPT1/GSK3B/SSRP1/CRACD/LIX1L/SET/CKAP2/MID1/ASPH/MAP1S/ARID2/SUPT16H/PIK3C3/IST1/MICAL2/SNAP29/TMOD2/VTI1B/SMCR8/RUBCN/ATG14/WASHC2C/UBQLN4/MTRF1L/STMN1/CLASP1/CKAP5/CHMP7/MTPN/EIF5A/UBQLN1/VPS…
Organelle localization	415	0.444586	1.56515	1.24483e-06	5.65128e-05	4.1889e-05	2094	tags=26%, list=16%, signal=22%	MAP1B/SPAG9/GJA1/EZR/LYN/PDPK1/RAB3B/SYNE2/CBL/KIT/ACTR2/HNRNPU/FYCO1/ITGB1/RAB12/DYNC1H1/KPNB1/CDC42/MYH9/AHCYL1/FAM98A/PSEN1/CHAMP1/KIF13A/PICALM/RAC2/TANC2/RAB1A/RAB7A/TRAK1/ARCN1/MYO6/CHMP4B/MAP4/SHROOM2/ARHGAP21/MEF2A/SYNE3/SYNJ1/CENPF/PCM1/STX6/INCENP/CCDC186/STXBP3/RASGRP1/COPG1/LLGL2/TRIP11/SEC16A/HOOK3/MYO5A/RAB27A/KIF5B/ATP9A/LIN7A/CTBP2/AP3S2/ARMCX3/SDCBP/ATP2A2/GAB2/AKAP9/CEP120/YKT6/…
Muscle adaptation	64	0.557702	1.56409	0.0042881	0.0314312	0.0232977	1782	tags=28%, list=13%, signal=25%	ATP2B4/GATA6/FOXO3/PPP3CA/FBXO32/PARP1/RPS6KB1/MEF2A/YY1/LMCD1/ROCK2/PPARG/ATP2A2/INPP5F/GTF2IRD1/ROCK1/GLRX3/PPARA
Vesicle mediated transport in synapse	117	0.504664	1.56351	0.00157576	0.0151495	0.0112293	2826	tags=36%, list=21%, signal=29%	EFNB2/ITSN2/ARF6/RAB3B/CLSTN1/FCHO2/NUMB/PSEN1/ITGB3/PICALM/RAP1A/CYFIP1/PLD1/SYNJ2/ARC/FMR1/SYNJ1/RAP1B/PLAA/STXBP5/CTBP2/ATP2A2/RAP1BL/ROCK1/UNC13B/AP3B1/GSK3B/CDH2/SNAP29/ACTB/CLCN3/PIP5K1C/CTNNB1/GRIPAP1/BACE1/PCLO/RAB3GAP1/CANX/FBXL20/NAPB/APBA1/NLGN4Y
Positive regulation of glycogen metabolic process	10	0.828161	1.56137	0.00659243	0.0426237	0.0315939	662	tags=30%, list=5%, signal=29%	INSR/DYRK2/IRS2
Regulation of myeloid leukocyte differentiation	71	0.54345	1.5608	0.00539493	0.0370967	0.0274972	2304	tags=34%, list=17%, signal=28%	KITLG/FOXP1/TLR4/RUNX1/NOTCH2/LYN/INHBA/FBN1/CREB1/CDK6/KLF10/TRIB1/TRAF6/RIPK1/ACIN1/FBXW7/MAFB/MTOR/ZFP36L1/ID2/NF1/RB1/CTNNB1/TGFB1
Memory	63	0.556554	1.55862	0.00436291	0.0317043	0.0235002	2177	tags=33%, list=16%, signal=28%	INSR/VLDLR/PTGS2/RPS6KB1/PSEN1/ATXN1L/RELN/ARC/ADNP/CREB1/PLK2/EIF4EBP2/PRNP/SHANK3/CIC/HRH1/RCAN1/LGMN/MECP2/EIF2AK4/APOE
Leukocyte differentiation	326	0.450376	1.5574	9.09555e-06	0.00029092	0.000215638	2896	tags=33%, list=22%, signal=27%	KITLG/FOXP1/TLR4/MED1/DLL4/RUNX1/NOTCH2/SIRT1/LYN/INHBA/FOXO3/KIT/BCL6/ITGB1/APP/ITGB8/PARP1/CDC42/MYH9/FBN1/DCAF1/PSEN1/SOX4/MAPK14/TCF7/TET2/FARP2/NFIL3/YY1/ZEB1/DNAJB9/ZMIZ1/HECTD1/SLC25A5/CREB1/DOCK10/CDK6/SOS1/RASGRP1/RHOA/CD109/TMEM131L/L3MBTL3/PRKDC/VCAM1/KLF10/PPARG/TRIB1/RC3H1/ATP7A/TRAF6/SOD1/RIPK1/EP300/GAB2/NRARP/RBPJ/TFRC/ACIN1/IL6R/ZBTB1/FBXW7/AP3B1/TSPAN2/MAFB/RC3H2/STAT5B/MTOR/PRE…
Bone morphogenesis	60	0.558919	1.55689	0.00617255	0.0408472	0.0302772	1449	tags=18%, list=11%, signal=16%	STC1/MEF2D/HAS2/SKI/FOXC1/RARB/BMPR2/TRIP11/MMP16/TRPV4/GLG1
Erythrocyte homeostasis	112	0.503141	1.55515	0.00184123	0.017085	0.0126639	2660	tags=38%, list=20%, signal=31%	HIPK2/ETS1/MED1/EPAS1/LYN/INHBA/FOXO3/KIT/BCL6/RBFOX2/HSPA1A/MAPK14/SLC25A5/ARID4A/CDK6/TMOD3/L3MBTL3/PRKDC/KLF2/HSPA1B/HOXA5/KMT2E/ACIN1/UBA5/ABCB10/MAFB/STAT5B/ADGRF5/BRD1/ZFP36L1/ID2/RCOR1/ARNT/RB1/RPS6/MFHAS1/ACVR1B/IREB2/STAT1/ADAR/UFL1/NCAPG2/TGFBR3
Cytosolic transport	151	0.484032	1.55481	0.000537887	0.00661096	0.00490024	2321	tags=34%, list=17%, signal=29%	SPAG9/EZR/ACTR2/PIKFYVE/EEA1/MSN/EVI5/PIP4K2A/RDX/DENND5A/TANC2/RAB7A/DAB2/HEATR5B/STX6/RAB21/VPS26A/AP1G1/LMTK2/VPS13C/HOOK3/KIF5B/MAPK1/RHOBTB3/ATP9A/MTMR2/ANKFY1/RIC1/VPS13A/YKT6/HEATR5A/RAB14/STX16/RAB6A/GOSR1/GCC2/USP7/DOP1B/WASHC2A/RBSN/MAP2/ARL8B/ERC1/PIK3C3/RAB29/DOP1A/LMAN1/VTI1B/ATG14/VPS54/WASHC2C/DNAJC13
Morphogenesis of a polarized epithelium	63	0.555151	1.55469	0.0044604	0.0321911	0.023861	2217	tags=37%, list=17%, signal=31%	FAT1/EZR/ROR1/CDC42/MSN/TRAF3IP1/DAB2/WDR1/RHOA/TTC8/SMURF1/DVL3/EXOC5/MED12/CELSR1/RAB10/SEC24B/RSPO3/ABL1/DAAM1/MYO9A/ACTB/FZD1
Nuclear pore complex assembly	10	0.824088	1.55369	0.00802008	0.0484417	0.0359065	1471	tags=60%, list=11%, signal=53%	TPR/NUP153/NUP98/NUP205/AHCTF1/RTN4
Regulation of extent of cell growth	71	0.540893	1.55345	0.00558933	0.0381743	0.028296	2177	tags=28%, list=16%, signal=24%	SEMA3G/MAP1B/FN1/CYFIP1/NRCAM/GOLGA4/BMPR2/ADNP/SIN3A/RAB21/MACF1/CTTN/DIP2B/RTN4/GSK3B/ABL1/MAP2/RNF6/IST1/APOE
Regulation of ion transport	287	0.452054	1.5517	5.54481e-05	0.00122463	0.000907731	1579	tags=19%, list=12%, signal=17%	STC1/GJA5/ATP2B4/ATP1A1/GJA1/KCNJ2/STC2/AHNAK/PTGS2/UTRN/GABRE/LYN/PDPK1/SLC30A1/RAB3B/KLHL24/ITGB1/APP/OXSR1/AHCYL1/HSPA2/PSEN1/WNK1/PRKACA/ITGB3/ATP1B3/VIP/PRKAA1/CNKSR3/RELN/ARC/FMR1/STOM/WDR1/RHOA/GOPC/PKD2/PRNP/KIF5B/HECW2/ATP7A/SHANK3/GPD1L/CACNG8/RIPK1/SLMAP/AKAP9/TCAF2/PKP2/TCAF1/DIAPH1/PLCG1/VAMP7/ATP2B1/SLC12A2
Pallium development	115	0.501374	1.55033	0.00241607	0.0208602	0.0154622	2822	tags=39%, list=21%, signal=31%	PROX1/ATP2B4/ROBO1/SYNE2/SRGAP2C/PSEN1/PALS1/SLIT2/TACC1/TACC2/RELN/ZMIZ1/FBXO45/CDK6/RHOA/EPHA5/GART/BTG2/ATIC/CEP120/ADGRG1/BTBD3/CRKL/RTN4/ASPM/OGDH/GSK3B/CRK/DIXDC1/HDAC1/PHLPP2/CDH2/ARHGAP11B/NF1/CTNNB1/FAT4/CSNK2A2/PEX5/SLC38A2/LAMB1/PAFAH1B1/GLI3/IGF2BP1/TRAPPC9/PPP1R9B
Regulation of dendrite development	65	0.550601	1.54959	0.00662056	0.0426748	0.0316318	1916	tags=32%, list=14%, signal=28%	VLDLR/ARF6/PPP3CA/ACTR2/CAMSAP2/CYFIP1/DHX36/CUX1/RELN/EPHA4/RHOA/RAB21/HECW2/EEF2K/CAPRIN1/RAPGEF2/CRKL/GSK3B/CRK/YWHAH/ABL1
Positive regulation of organelle assembly	71	0.539343	1.549	0.00578374	0.0391264	0.0290017	2759	tags=35%, list=21%, signal=28%	CNOT6/CCP110/DYNC1H1/MSN/PIP4K2A/G3BP2/CNOT1/RHOA/ARHGAP35/SEPTIN7/SDCBP/CCDC88A/CEP120/CNOT6L/GSK3B/RALB/TAPT1/SNX30/G3BP1/CEP295/RAB3GAP1/HTT/RAB3GAP2/SPAG5/ASAP1
Renal system process	58	0.558608	1.54782	0.00651011	0.0424006	0.0314286	909	tags=22%, list=7%, signal=21%	STC1/GJA5/HAS2/AQP1/ABCG2/SULF1/PRKACA/SULF2/TBC1D8B/AKAP11/KIRREL1/RHOA/XPNPEP3
Skin epidermis development	50	0.570509	1.54679	0.00563189	0.0383514	0.0284272	2455	tags=46%, list=18%, signal=38%	TGFB2/GATA6/INHBA/RELA/FST/SOS1/CD109/ATP7A/RBPJ/NSUN2/NSDHL/AP3B1/HDAC1/LGR4/BCL2/NF1/NOM1/ACVR1B/CTNNB1/SAV1/MYSM1/NOTCH1/EXT1
Neuron migration	100	0.509797	1.54667	0.00290535	0.0237721	0.0176206	2275	tags=33%, list=17%, signal=28%	NRG3/MAP1B/GJA1/SRGAP2C/PSEN1/NRCAM/RELN/ZMIZ1/PCM1/FBXO45/FLRT2/PLAA/NIPBL/NRP2/RAPGEF2/ADGRG1/USP9X/CRKL/CELSR1/TUBB2A/ASPM/TOP2B/NR2F2/SPOCK1/CRK/POMK/ZNF609/NAV1/SATB2/CEP85L/SH3RF1/GNRH1/CTNNB1
Histone modification	424	0.439296	1.54503	1.38825e-06	6.10539e-05	4.5255e-05	2663	tags=30%, list=20%, signal=25%	RNF20/SIRT1/NFYA/KMT2A/SETD7/KDM1B/BRCC3/BCL6/SNW1/SKI/BAZ2A/TRIP12/DCAF1/BEND3/JADE1/NCOA3/PRDM2/ATRX/PRKAA1/CREBBP/GATAD2A/NSD1/REST/TET2/KMT5B/PAXIP1/RYBP/KDM7A/FMR1/CDC73/CTR9/ARID4A/SMARCA5/SETD1A/PHF8/INCENP/RIF1/GATAD2B/SART3/SIN3A/ISL1/GLYR1/SETD2/PPP4R3B/RCOR3/KDM3B/BRD7/GTF3C4/JMJD1C/ELK4/KAT6A/NIPBL/MECOM/RLF/RBBP7/TAF1L/TAF4/MAP3K7/SF3B3/ARID4B/BRD8/MORF4L1/SUZ12/UBR5/ASXL1/HUWE1/EP30…
Negative regulation of gene expression epigenetic	72	0.535057	1.54397	0.00324752	0.0256281	0.0189963	2904	tags=42%, list=22%, signal=33%	SIRT1/ZNF445/BAZ2A/TPR/BEND3/RESF1/CTR9/SMCHD1/PHF8/RIF1/SIN3A/L3MBTL3/MORC2/MPHOSPH8/ATF7IP/PPM1D/HDAC1/ZNF304/MECP2/CTCF/RB1/MACROH2A1/UBR2/CREBZF/ZNFX1/NRDE2/BAHD1/H3-3A/PIK3CA/PPHLN1
Regulation of actin filament based process	280	0.449843	1.54365	5.87289e-05	0.00126507	0.000937707	2080	tags=27%, list=16%, signal=23%	STC1/GJA5/PROX1/SSH2/EZR/KCNJ2/SPTBN1/NOTCH2/ARF6/SWAP70/TEK/CDC42/MYH9/MTSS1/RDX/RAC2/ABL2/DSTN/SLIT2/CYFIP1/KIRREL1/KANK1/WDR1/TJP1/CDC42EP3/RHOA/SSH1/TMOD3/ROCK2/RICTOR/EPHA5/TTC8/ARHGAP35/WASF2/LATS1/MET/IQGAP1/MYADM/TAOK1/SHANK3/DLC1/RHOBTB3/CTTN/CGNL1/ATP2A2/CCDC88A/AKAP9/NCKAP1/RHOQ/RASA1/SPTAN1/PKP2/NCK2/CD2AP/CLASP2/ARHGAP17/ROCK1/CELSR1/WASHC5/ALMS1/CRACD/CRK/PAK2/ABI2/MTOR/SRI/DIXDC1/W…
Regulation of receptor mediated endocytosis	78	0.52571	1.54356	0.00424296	0.0312351	0.0231524	1407	tags=32%, list=10%, signal=29%	INSR/EFNB2/ARF6/CBL/ITGAV/APP/LRRTM2/NUMB/AAK1/PSEN1/ITGB3/PICALM/PPT1/DAB2/ARC/FMR1/SYNJ1/SELE/RAB21/SCYL2/HNRNPK/MTMR2/UBQLN2/SDCBP/CD2AP
Positive regulation of immune system process	452	0.437122	1.5427	1.19581e-06	5.48774e-05	4.06768e-05	2100	tags=24%, list=16%, signal=21%	KITLG/EFNB2/FOXP1/TLR4/MED1/TGFB2/EZR/HEXIM1/ANKRD17/DDX21/RUNX1/NOTCH2/SIRT1/LYN/SWAP70/PDPK1/HSP90AA1/FOXO3/PTPN11/KIT/HSPH1/BCL6/UBE2K/GPRC5B/APP/AKIRIN2/OXSR1/PSEN1/WNK1/SOX4/CMKLR1/RAC2/KHDRBS1/CREBBP/NFATC2/DHX36/SLC7A1/KMT5B/PAXIP1/DNAJB9/POLR3D/ZMIZ1/LACC1/IRS2/RELA/CREB1/ELF1/RIF1/SIN3A/RASGRP1/ZCCHC3/RHOA/SLC39A10/AP1G1/LSM14A/RIOK3/PLVAP/PRKDC/MIA3/VCAM1/KARS1/NONO/PRNP/KLF10/CD24/TP53…
Exocytosis	208	0.464617	1.54165	0.000172003	0.00297622	0.00220607	2519	tags=30%, list=19%, signal=25%	EXOC8/LYN/PDPK1/RAB3B/CBL/KIT/RAB12/MYH9/PSEN1/SCRN1/RAC2/RAP1A/RAB7A/REST/FMR1/SYNJ1/STXBP3/RASGRP1/RAB21/AP1G1/RAP1B/LLGL2/MIA3/RAB27A/EXOC5/STXBP5/ATP9A/SYNGR3/SEPTIN2/LIN7A/CTBP2/SYT16/RAB11FIP2/SDCBP/ATP2A2/RAP1BL/GAB2/YKT6/CLASP2/ARHGAP17/RAB31/LIN7C/UNC13B/VAMP7/RAB10/STAM/GSK3B/RALB/ABCC4/ARL8B/FER/SNAP29/EXOC2/PIP5K1C/VTI1B/ARFGEF2/EXOC4/BACE1/NOTCH1/PCLO/CEACAM1/CLASP1/RAB3GAP1
Regulation of protein containing complex disassembly	97	0.51085	1.54164	0.00236883	0.0205786	0.0152535	2306	tags=33%, list=17%, signal=28%	INSR/MAP1B/SPTBN1/SWAP70/FYCO1/CAMSAP2/RDX/DSTN/APC/NES/WDR1/TMOD3/SCAF4/TAOK1/SCAF8/SETX/SPTAN1/CLASP2/TRPV4/ETF1/ATXN7/GSPT1/CRACD/CKAP2/MID1/ASPH/MAP1S/TMOD2/SMCR8/RUBCN/WASHC2C/UBQLN4
Amide transport	150	0.47987	1.54134	0.000897232	0.00976318	0.00723677	1899	tags=23%, list=14%, signal=20%	ABCA1/CCN3/PASK/GJA1/SLC7A11/TAP2/PTPN11/OSBP/PPP3CA/ABCG2/PLEKHA8P1/SOX4/VIP/CPT1A/RAB1A/REST/MIDN/CERT1/IRS2/CCDC186/STXBP3/ISL1/EPHA5/GLUD1/PLEKHA8/NDUFAF2/SLC16A1/RAB11FIP2/TRPV4/ACVR2B/SLC35F5/PLEKHA3/SRI/GLUL/ABCC4
Positive regulation of cell adhesion	269	0.450059	1.54129	5.21965e-05	0.00119121	0.000882961	1983	tags=25%, list=15%, signal=22%	ADAM19/PODXL/EFNB2/ETS1/KDR/TGFB2/LIMS1/RUNX1/HAS2/UTRN/LYN/FOXO3/PTPN11/FN1/PPP3CA/HSPH1/BCL6/NEDD9/ITGAV/TEK/CDC42/NFAT5/NID1/SOX4/AFDN/MAP4K4/SLC7A1/DAB2/ZFHX3/DOCK1/ZMIZ1/SELE/RELA/CDK6/TJP1/EPHA4/RASGRP1/RHOA/VCAM1/MYADM/CD24/DENND6A/ARHGEF7/TRAF6/ABI3BP/PLPP3/CD55/ADGRG1/ADAM9/NCK2/ROCK1/CRKL/SIRPA/TFRC/EFNB1/ZBTB1/AP3B1/GSK3B/JAK1/STAT5B/COL8A1/CRK/PREX1/ABL1/ITPKB/DPP4/EDIL3/PNP
Establishment of organelle localization	313	0.444794	1.54128	2.47841e-05	0.000645917	0.000478773	2094	tags=26%, list=16%, signal=23%	MAP1B/GJA1/EZR/LYN/PDPK1/SYNE2/CBL/KIT/ACTR2/HNRNPU/FYCO1/ITGB1/DYNC1H1/KPNB1/CDC42/MYH9/PSEN1/CHAMP1/KIF13A/PICALM/RAC2/TANC2/RAB1A/RAB7A/TRAK1/MYO6/CHMP4B/MAP4/SHROOM2/ARHGAP21/SYNE3/SYNJ1/CENPF/PCM1/INCENP/CCDC186/RASGRP1/COPG1/LLGL2/TRIP11/SEC16A/HOOK3/MYO5A/RAB27A/KIF5B/ATP9A/LIN7A/AP3S2/ARMCX3/SDCBP/GAB2/CEP120/YKT6/BICD2/FAM91A1/CLASP2/ARFGAP3/ACTR3/NEFH/VAMP7/CUL3/STAM/RAB6A/AP3B1/MYO5B/N…
Response to oxygen levels	225	0.46225	1.54123	0.000123008	0.00228784	0.00169581	2453	tags=28%, list=18%, signal=23%	STC1/HIPK2/NKX3-1/TGFB2/STC2/EPAS1/GATA6/SIRT1/PTGS2/CBL/FOXO3/AQP1/LOXL2/CPEB2/PRKAA1/CREBBP/REST/MT-ND4/HSP90B1/EPHA4/CAPN2/RHOA/ROCK2/NFE2L2/ITPR2/HK2/BACH1/VCAM1/CD24/TIGAR/PPARG/MALAT1/MMP2/ATP7A/EEF2K/MDM2/EP300/BMP2/RBPJ/NPEPPS/ITPR1/TFRC/MT-ND5/PPARA/MTOR/MDM4/NDRG1/DPP4/ZFP36L1/MECP2/BCL2/ACTN4/ARNT/NF1/ITGA2/RORA/SMAD3/AIFM1/PMAIP1/SOD2/NOTCH1/LMNA
Transcription elongation from rna polymerase ii promoter	50	0.567777	1.53938	0.00599233	0.040031	0.0296722	2275	tags=36%, list=17%, signal=30%	HEXIM1/HNRNPU/CDK12/ELOA/CDC73/CTR9/SETD2/CCNK/ELL2/RNF168/ERCC6/SUPT5H/ZMYND11/CDK13/BRD4/SUPT16H/GTF2F1/CTNNB1
Regulation of trans synaptic signaling	212	0.463726	1.53762	0.000259362	0.00396242	0.00293707	2121	tags=27%, list=16%, signal=23%	AKAP12/NRG3/MAP1B/DLGAP4/SLC7A11/PTGS2/SLC30A1/CLSTN1/KIT/PPP3CA/ITGB1/APP/LRRTM2/PSEN1/PRKACA/RAP1A/CYFIP1/RELN/ARC/FMR1/YWHAG/ADNP/EPHA4/PLK2/KRAS/RAP1B/EIF4EBP2/PRNP/KIF5B/PACSIN2/MAPK1/STXBP5/SHANK3/CACNG8/TSHZ3/RAPGEF2/MTMR2/ATP2A2/RAP1BL/AKAP9/STAU1/SLC6A6/SLC12A2/GSK3B/RNF19A/HRH1/LRRC4/GLUL/YWHAH/CDH11/RPL22/ABL1/LGMN/MECP2/ERC1/CDH2/EIF2AK4/NF1
Rna 3 end processing	100	0.506703	1.53728	0.00342882	0.0265697	0.0196943	1499	tags=21%, list=11%, signal=19%	TENT4A/PABPC1/RNF20/RPRD1A/APP/RPRD1B/AHCYL1/RPRD2/PAPOLA/LSM11/DHX36/CDC73/CTR9/VIRMA/POLR2D/SCAF8/PAPOLG/TENT4B/DKC1/YTHDC1/CPSF7
Regulation of cell adhesion	472	0.433649	1.53716	8.2729e-07	4.15812e-05	3.08212e-05	2441	tags=28%, list=18%, signal=24%	ADAM19/PODXL/EFNB2/ETS1/KDR/LMO7/TGFB2/LIMS1/RUNX1/HAS2/UTRN/LYN/SWAP70/PEAK1/FOXO3/PTPN11/FN1/PPP3CA/HSPH1/BCL6/NEDD9/KLF4/ITGAV/TEK/CDC42/SLK/TENM3/WNK1/NFAT5/CORO1C/NID1/SOX4/RDX/RAC2/ABL2/MAPK14/AFDN/MAP4K4/CBLL1/SLC7A1/SOCS6/DAB2/ZFHX3/DOCK1/ZMIZ1/SELE/RELA/KANK1/CDK6/TJP1/EPHA4/RASGRP1/RHOA/ROCK2/MACF1/TMEM131L/MIA3/VCAM1/PRNP/MYADM/CD24/DENND6A/ARHGEF7/RC3H1/MMP2/TRAF6/DLC1/ABI3BP/VCL/PLPP…
Osteoblast differentiation	150	0.478357	1.53648	0.000952024	0.0102852	0.00762374	1639	tags=28%, list=12%, signal=25%	ALYREF/GJA1/TENT5A/MEF2D/DDX21/HNRNPU/CCDC47/SKI/PTHLH/TOB1/PRKACA/TPM4/SNRNP200/MAPK14/RRBP1/REST/ACVR1/ZHX3/BMPR2/YAP1/SND1/TP53INP2/COL6A1/CDK6/SYNCRIP/SUCO/HIRA/SCUBE3/PPARG/VCAN/LOX/NBR1/BMP2/ASF1A/TWSG1/PSMC2/JAG1/IL6R/ACVR2B/CRIM1/GSK3B/FBN2
Multicellular organismal signaling	63	0.548632	1.53643	0.00543774	0.0373303	0.0276704	1839	tags=32%, list=14%, signal=28%	GJA5/ATP2B4/ATP1A1/GJA1/KCNJ2/PRKACA/NRCAM/MEF2A/FMR1/ISL1/SOD1/CACNG8/ATP2A2/AKAP9/PKP2/CORIN/GJC1/ATP2B1/MTOR/SRI
Establishment or maintenance of cell polarity	163	0.472126	1.53528	0.000606338	0.00721115	0.00534512	2658	tags=37%, list=20%, signal=30%	MAP1B/GJA1/FAT1/EZR/ARF6/HSP90AA1/SNX27/AQP1/ACTR2/ITGB1/HSP90AB1/TEK/CDC42/MYH9/MSN/AMOTL1/DST/RAC2/PALS1/MAP4/KANK1/WDR1/RHOA/ROCK2/RICTOR/TTC8/ARHGAP35/RAP1B/LLGL2/RHOBTB3/LIN7A/RAB11FIP2/CDC42BPB/CLASP2/ROCK1/ACTR3/CRKL/LIN7C/RAB10/GSK3B/CTNNA1/CRK/DLG1/JAM3/CDH5/MYO9A/ACTB/FBXW11/LMNA/AMOT/SPRY2/DLG3/CLASP1/CDK5RAP2/CKAP5/RHOBTB1/PAFAH1B1/HTT/ERBIN/DOCK7/NSFL1C
Regulation of dephosphorylation	100	0.505865	1.53474	0.00348117	0.0268203	0.01988	2350	tags=31%, list=18%, signal=26%	TGFB2/SWAP70/HSP90AB1/BOD1L1/MTMR9/MTMR3/HSP90B1/ROCK2/SLC39A10/LPIN1/IQGAP1/ITGA1/DLC1/MTMR2/BMP2/ROCK1/SMG7/GSK3B/MTOR/SMG6/PPP1R2/RCAN1/CDH5/PPP1R15B/PTBP1/BOD1/MFHAS1/ITGA2/SMAD3/TGFB1/ARPP19
Nucleobase containing compound transport	177	0.468165	1.53347	0.000373688	0.00497808	0.00368991	2056	tags=27%, list=15%, signal=23%	YBX1/ALYREF/UPF3B/NCBP3/KPNB1/TPR/KHDRBS1/NUP153/HNRNPA1/G3BP2/SMG1/ARC/FMR1/SENP2/SLC25A5/SETD2/HNRNPA3/XPOT/TNKS/UPF2/TOMM20/NUP98/RANBP2/POLR2D/NUP205/RIPK1/EPG5/AHCTF1/PEG10/YTHDC1/BICD2/CHTOP/THOC2/QKI/NSUN2/NUP50/SMG7/HNRNPA2B1/XPO5/KHSRP/ABCC4/MCM3AP/SMG6/ZFP36L1/ATXN2/IGF2BP2/SLC35D1
Taxis	316	0.442448	1.53288	3.16738e-05	0.000795992	0.000590014	2098	tags=25%, list=16%, signal=22%	SEMA3G/LYST/CCN3/EFNB2/NRG3/CRMP1/KDR/TGFB2/PALLD/ROBO1/NOTCH2/TMEFF1/NOVA2/LYN/SWAP70/KIT/PIKFYVE/ITGAV/APP/UNC5B/OXSR1/WNK1/CMKLR1/GDF7/ITGB3/RAC2/FLT1/MAPK14/SLIT2/CYFIP1/PLD1/USP14/NRCAM/RELN/BMPR2/EPHA4/ISL1/SOS1/RHOA/MYCBP2/FLRT2/ALCAM/EPHA5/TTC8/ARHGAP35/MET/VCAM1/NRP2/KIF5B/ITGA1/MAPK1/EP300/LOX/HBEGF/ENAH/TRPV4/MOSPD2/CRKL/EDNRB/IL6R/EFNB1/ADAM10/SLC12A2/RPS6KA5/HRH1/NEXN/CRK/ECE1/PLXNA1…
Nuclear transport	262	0.448905	1.53176	0.000180602	0.00307461	0.00227899	2453	tags=28%, list=18%, signal=24%	ALYREF/UPF3B/MED1/KPNA4/PTGS2/NCBP3/PTPN11/BAG3/PPP3CA/HSP90AB1/KPNA3/KPNB1/AHCYL1/DUSP16/NOLC1/PTPN14/TPR/PSEN1/TXN/PRKACA/KHDRBS1/ING1/MAPK14/NUP153/HNRNPA1/SMG1/TNPO3/SETD2/XPOT/UPF2/NUP98/SMURF1/RANBP2/POLR2D/NUP205/UBR5/YTHDC1/APPL1/CHTOP/THOC2/PPP1CC/NSUN2/NUP50/SMG7/GSK3B/HNRNPA2B1/NMD3/ANP32B/XPO5/RIOK2/MCM3AP/SMG6/WASHC4/IPO8/RRS1/RBM22/IPO5/AKAP13/IPO7/PPM1A/KPNA6/NF1/RBM15B/TARDBP/KPNA…
Negative regulation of neuron apoptotic process	84	0.518716	1.53078	0.00528373	0.0365765	0.0271116	3223	tags=42%, list=24%, signal=32%	HIPK2/HSP90AB1/UNC5B/PSEN1/PPT1/ADNP/NES/ISL1/RHOA/GCLC/KRAS/NONO/BTG2/SOD1/RASA1/ROCK1/GCLM/SET/LGMN/MECP2/BCL2/APOE/SOD2/PARK7/SLC1A1/PRKCI/PIK3CA/HYOU1/LIG4/BCL2L1/PCDHGC3/NRP1/MEF2C/CPEB4/IL6ST
Rna localization	170	0.470031	1.53058	0.000648923	0.00767438	0.00568848	2024	tags=29%, list=15%, signal=25%	YBX1/ALYREF/UPF3B/NCBP3/HNRNPU/KPNB1/TPR/ZNHIT6/KHDRBS1/NUP153/DHX36/HNRNPA1/G3BP2/SMG1/ARC/FMR1/YY1/SENP2/CASC3/SETD2/HNRNPA3/XPOT/TNKS/UPF2/TOMM20/NUP98/RANBP2/POLR2D/NUP205/AHCTF1/DKC1/PEG10/YTHDC1/BICD2/HNRNPAB/CHTOP/THOC2/QKI/NSUN2/NUP50/SMG7/HNRNPA2B1/XPO5/CCT6A/KHSRP/MCM3AP/SMG6/ZFP36L1/ATXN2/IGF2BP2
Regulation of cell morphogenesis involved in differentiation	77	0.522745	1.53051	0.00492183	0.0349329	0.0258934	2301	tags=35%, list=17%, signal=29%	LIMS1/HAS2/ACTR2/NEDD9/CDC42/CORO1C/DHX36/CUX1/RELN/DAB2/DOCK1/KANK1/EPHA4/RAB21/PRKDC/MYADM/ARHGEF7/EEF2K/CAPRIN1/CRKL/SPRY4/CRK/PREX1/ABL1/ACTN4/WASHC2C/CAPRIN2
Cellular response to lipid	345	0.441419	1.53044	1.40677e-05	0.000412458	0.000305726	1581	tags=23%, list=12%, signal=21%	STC1/ABCA1/EFNB2/ATP1A1/FOXP1/NKX3-1/BCL2L11/TLR4/MED1/IRAK2/SIRT1/LYN/INHBA/FOXO3/NPC1/AQP1/FBXO32/HNRNPU/SNW1/RBFOX2/PARP1/NCOR1/MSN/RPS6KB1/NCOA3/MN1/CPT1A/ABL2/HSPA1A/MAPK14/LCOR/SASH1/REST/ARID1A/ACVR1/NRIP1/DAB2/ABHD2/ZMIZ1/CDC73/CTR9/RELA/YAP1/VIM/CREB1/ISL1/CNOT1/CAPN2/RHOA/ROCK2/PTGES3/CDK19/LATS1/PLAA/HSPA1B/STRN3/PRPF8/TRIP4/TRIB1/MAPK1/MMP2/TRAF6/PGRMC2/SMARCA4/UBR5/CD55/EP300/MAP2K3/…
Cell fate commitment	112	0.495079	1.53023	0.00262875	0.0220648	0.0163551	2657	tags=39%, list=20%, signal=32%	PROX1/KDR/DLL4/EPAS1/GATA6/NOTCH2/ITGB1/KLF4/CDC42/PSEN1/GDF7/ACVR1/APC/CDC73/CTR9/MGA/ISL1/RHOA/LATS1/PRKDC/PPARG/MCL1/BMP2/RBPJ/JAG1/RAB10/IL6R/NR2F2/MTOR/KDM6B/FGF2/SATB2/BCL2/ID2/SOX17/CTNNB1/NOTCH1/FOXC2/EXT1/SPRY2/SMAD2/PRDM1/DOCK7/GLI3
Positive regulation of autophagy	123	0.48679	1.52893	0.00156245	0.0150608	0.0111635	2682	tags=28%, list=20%, signal=23%	BCL2L11/KDR/SIRT1/FOXO3/BAG3/FYCO1/TP53INP1/PIP4K2A/PRKAA1/SLC25A5/SESN3/TP53INP2/LARP1/PLK2/MAP3K7/RNF152/OPTN/WAC/SH3BP4/ROCK1/SPTLC2/GSK3B/SUPT5H/RALB/TRIM32/SMCR8/VPS13D/SNX30/TRIM13/RAB3GAP1/UFL1/PARK7/HMGB1/HTT/RAB3GAP2
Positive regulation of gtpase activity	182	0.463861	1.5272	0.000891567	0.0097266	0.00720965	2577	tags=28%, list=19%, signal=23%	ADRB1/LIMS1/TBC1D9/RAPGEF5/NEDD9/ITGB1/EVI5/CORO1C/PICALM/RAPGEF1/RAP1A/AFDN/MAP4K4/TBC1D8B/RUNDC1/DOCK10/SOS1/RASGRP1/ARHGAP35/ARHGAP29/ARHGEF7/DVL3/RABGAP1/RAPGEF2/RAB11FIP2/RIC1/TBC1D2B/RALGAPB/ARHGAP11A/RASA1/RAPGEF6/CRKL/GSK3B/RALGAPA2/TBC1D22B/CRK/PREX1/ARHGAP11B/NF1/MYO9A/ITGA6/NET1/SMCR8/RASGRF2/ARHGEF15/SNX13/RAP1GDS1/RAB3GAP1/MAPRE2/CCL20/DOCK9
Cell projection assembly	438	0.432971	1.52669	3.09126e-06	0.000121975	9.04114e-05	2172	tags=23%, list=16%, signal=20%	PODXL/DYNLL2/KLF5/EZR/ARF6/SYNE2/KIT/CEP250/ACTR2/CCP110/ITGB1/CEP126/CDC42/SRGAP2C/EVI5/FAM98A/TRAF3IP1/MTSS1/CORO1C/RDX/PTPDC1/RAC2/RAB1A/RAP1A/UNC119B/MAPRE1/TCHP/MAP4K4/SLIT2/CYFIP1/PLD1/TTC26/MAP4/DPYSL3/FMR1/APC/PCM1/SPATA13/YAP1/KANK1/TBC1D19/FXR1/CDC42EP3/TTC8/CPLANE1/ARHGAP35/WASF2/RAP1B/CEP350/ARHGEF7/EXOC5/SEPTIN7/ATP7A/ATG3/SEPTIN2/RABGAP1/CTTN/FGD5/VCL/RAPGEF2/SDCBP/FGD1/TBC1D2B/CCDC…
Phosphatidylinositol 3 kinase signaling	89	0.515823	1.52641	0.00661711	0.0426748	0.0316318	819	tags=16%, list=6%, signal=15%	INSR/NKX3-1/KDR/TGFB2/SIRT1/CBL/ROR1/KIT/FN1/TEK/UNC5B/FLT1/RELN/RASGRP1
Regulation of axonogenesis	95	0.506418	1.52635	0.00219181	0.0194817	0.0144404	2035	tags=26%, list=15%, signal=22%	SEMA3G/MAP1B/ROBO1/FN1/PSEN1/SLIT2/CYFIP1/GOLGA4/BMPR2/ADNP/EPHA4/MACF1/ARHGAP35/DIP2B/RTN4/GSK3B/PAK2/PLXNA1/DIXDC1/SKIL/MAP2/RNF6/NIN/CDH2/IST1
Regulation of nervous system development	257	0.447562	1.52609	0.000148717	0.00264272	0.00195887	2121	tags=25%, list=16%, signal=22%	SEMA3G/HEY1/MAP1B/DLL4/ROBO1/LYN/CLSTN1/KIT/FN1/PPP3CA/ACTR2/SNW1/SKI/LRRTM2/NUMB/PSEN1/SLIT2/CYFIP1/DHX36/REST/CUX1/RELN/GOLGA4/SYNJ1/BMPR2/PCM1/ADNP/YAP1/EPHA4/FLRT2/RAB21/LPIN1/MACF1/AMIGO2/HOOK3/SHANK3/EEF2K/DIP2B/CAPRIN1/RAPGEF2/MTMR2/NUMBL/BMP2/ELAPOR2/PPP1CC/RTN4/ASPM/CTNNA1/SPEN/CDKN2B/DICER1/MTOR/PLXNA1/YWHAH/DIXDC1/SKIL/HDAC1/MAP2/DLG1/RNF6/NIN/TRIM32/IST1/ID2/NF1
Positive regulation of cold induced thermogenesis	61	0.546075	1.52042	0.0072418	0.0450957	0.0334263	1841	tags=23%, list=14%, signal=20%	DIO2/GJA1/ADRB1/EPAS1/DYNC1H1/CMKLR1/GNAS/APC/LPIN1/KDM3A/ACSL1/ALMS1/ADIPOR2/KDM6B
Skeletal system morphogenesis	143	0.474251	1.51982	0.00115012	0.0118434	0.00877869	2455	tags=27%, list=18%, signal=23%	STC1/MEF2D/HAS2/RDH10/SKI/PSEN1/MAPK14/FOXC1/ARID5B/RARB/ZEB1/BMPR2/SETD2/ZFAND5/NIPBL/TRIP11/HOXA5/MMP2/MMP16/MED12/HOXB5/TRPV4/HOXA6/GLG1/PLEKHA1/ACVR2B/FBN2/CHSY1/SATB2/DLG1/ATG9B/ANXA6/CTNNB1/SMAD3/EIF4A3/DYNC2I1/CHST11/FOXC2/EXT1
Dna templated transcription elongation	67	0.53651	1.51966	0.00645163	0.0421653	0.0312542	2298	tags=33%, list=17%, signal=27%	ALYREF/HEXIM1/HNRNPU/CDK12/ELOA/CDC73/CTR9/SETD2/CCNK/ELL2/SCAF8/RNF168/ERCC6/SUPT5H/ZMYND11/CDK13/BRD4/SUPT16H/CCNT2/GTF2F1/CTNNB1/POLR1E
Jnk cascade	123	0.483439	1.51841	0.00184652	0.0170965	0.0126725	2784	tags=33%, list=21%, signal=26%	HIPK2/TLR4/APP/CDC42/NCOR1/DUSP16/GADD45A/MAP4K4/AIDA/RASGRP1/MAP3K20/MECOM/TAOK1/TRIB1/MAP3K7/TRAF6/RIPK1/DNAJA1/SDCBP/MAP3K5/TRPV4/CRKL/SIRPA/DAXX/ERCC6/RB1CC1/ZMYND11/DIXDC1/PDCD4/SH3RF1/MFHAS1/SMAD3/PAFAH1B1/MAP4K3/HMGB1/NFKB1/TGFBR3/CCN2/PJA2/TRAF3
Positive regulation of epithelial cell migration	126	0.48316	1.51686	0.0023956	0.0207258	0.0153626	1471	tags=25%, list=11%, signal=23%	PROX1/FOXP1/JCAD/ETS1/KDR/TGFB2/HAS2/SIRT1/ARF6/PTGS2/PDPK1/TEK/ITGB3/MAPK14/MAP4K4/SASH1/DOCK1/BMPR2/NUS1/AKT3/PLK2/ROCK2/NFE2L2/MET/NRP2/PLPP3/MAP2K3/HBEGF/ADAM9/CLASP2/PLCG1/RTN4
Regulation of neurogenesis	223	0.456546	1.51621	0.000197699	0.00328616	0.0024358	2349	tags=28%, list=18%, signal=23%	SEMA3G/HEY1/MAP1B/DLL4/ROBO1/LYN/KIT/FN1/PPP3CA/ACTR2/SNW1/SKI/NUMB/PSEN1/SLIT2/CYFIP1/DHX36/REST/CUX1/RELN/GOLGA4/SYNJ1/BMPR2/PCM1/ADNP/YAP1/EPHA4/RAB21/MACF1/HOOK3/SHANK3/EEF2K/DIP2B/CAPRIN1/RAPGEF2/NUMBL/BMP2/PPP1CC/RTN4/ASPM/CTNNA1/SPEN/CDKN2B/DICER1/MTOR/PLXNA1/YWHAH/DIXDC1/SKIL/HDAC1/MAP2/RNF6/NIN/TRIM32/IST1/ID2/NF1/NAP1L1/CTNNB1/CAPRIN2/TGFB1/DAG1
Vesicle mediated transport to the plasma membrane	117	0.489253	1.51576	0.00342882	0.0265697	0.0196943	2617	tags=32%, list=20%, signal=26%	SPTBN1/ARF6/EXOC8/SNX27/CLSTN1/KIF13A/RAB7A/GOLGA4/CCDC93/ARL4C/STX6/ANKRD50/GOPC/VPS26A/MACF1/LMTK2/SEC16A/EXOC5/ATP9A/EPG5/OPTN/INPP5F/RAB31/RAB10/RAB14/GCC2/EXOC2/EHD2/ARFGEF2/ATP2C1/GRIPAP1/WASHC2C/EXOC4/ACSL3/AKAP5/EHD4/SLC1A1
Peptidyl serine modification	242	0.450216	1.51437	0.000171968	0.00297622	0.00220607	2861	tags=35%, list=21%, signal=28%	ATP2B4/HIPK2/PTGS2/FNIP2/PDPK1/TOP1/HSP90AA1/PIKFYVE/HSP90AB1/APP/HIPK1/PARP1/RPS6KB1/GADD45A/WNK1/TXN/PRKACA/PRKAA1/MAPK14/NSD1/BGN/CNKSR3/SMG1/DYRK2/RPS6KA3/TNKS/AKT3/PLK2/ROCK2/CSNK2A1/RICTOR/LMTK2/LATS1/PRKDC/CLSPN/LATS2/TLK1/MAPK1/GPD1L/RIPK1/EIF4G1/SRPK2/AKAP9/INPP5F/NCK2/ROCK1/TFRC/ERN1/RPS6KA5/GSK3B/STK38/MAST2/PAK2/PRKX/MTOR/CSNK1G1/PDCD10/POGLUT3/BCL2/CNOT9/DMD/PKN2/CAPRIN2/TGFB1/CSNK2A…
Epithelial tube formation	94	0.50433	1.51378	0.00603727	0.040243	0.0298293	2304	tags=28%, list=17%, signal=23%	PODXL/PROX1/TGFB2/SKI/LUZP1/PRKACA/SOX4/GDF7/PHACTR4/HECTD1/SETD2/ARHGAP35/DVL3/TRAF6/DLC1/MED12/SHROOM3/CELSR1/SEC24B/FGF2/ABL1/MIB1/CEP290/FZD1/CTNNB1/TGFB1
Response to nutrient	90	0.509627	1.513	0.00554514	0.0379442	0.0281254	1830	tags=21%, list=14%, signal=18%	STC1/MAP1B/MED1/STC2/PTGS2/SNW1/RPS6KB1/MN1/TRIM25/GCLC/VCAM1/PPARG/SLC16A1/TFRC/ATP2B1/ACSL1/GCLM/CDKN2B/MTOR
Second messenger mediated signaling	148	0.469015	1.51071	0.0013928	0.0137967	0.0102266	2214	tags=26%, list=17%, signal=22%	GUCY1A1/ATP2B4/KDR/GUCY1B1/PDPK1/AQP1/PPP3CA/NFAT5/PRKACA/CMKLR1/PRKAA1/NFATC2/NUDT4/DYRK2/SELE/ADNP/LMCD1/ITPR2/EPHA5/RCAN3/VCAM1/PRNP/PDE10A/RAPGEF2/CHERP/ATP2A2/PLCG1/EDNRB/ITPR1/PDE3B/GSK3B/HRH1/MTOR/RCAN1/ADGRG6/PTGFR/PTBP1/APOE/DMD
Positive regulation of ion transport	126	0.48068	1.50907	0.00262868	0.0220648	0.0163551	2287	tags=28%, list=17%, signal=23%	STC1/KCNJ2/PDPK1/RAB3B/ITGB1/AHCYL1/HSPA2/PSEN1/WNK1/ATP1B3/CNKSR3/RELN/ARC/PKD2/KIF5B/SHANK3/GPD1L/AKAP9/PKP2/TCAF1/PLCG1/VAMP7/ATP2B1/SLC12A2/CEMIP/SRI/ABL1/WNK3/DLG1/ACTN4/ANO6/ABCB1/CACNA2D1/DMD/WNK4
Secretion	498	0.424002	1.50856	2.71665e-06	0.000108205	8.02045e-05	1603	tags=21%, list=12%, signal=19%	STC1/ABCA1/CCN3/PASK/NKX3-1/TLR4/ABCG1/MED1/GJA1/TGFB2/EZR/ARF6/EXOC8/LYN/PDPK1/SLC30A1/RAB3B/INHBA/CBL/PTPN11/KIT/AQP1/OSBP/PPP3CA/RAB12/WLS/MYH9/PSEN1/WNK1/SOX4/SCRN1/VIP/RAC2/CPT1A/RAB1A/PRKAA1/RAP1A/RAB7A/COPA/MYO6/CAVIN1/REST/PPT1/MIDN/DAB2/FMR1/MT-CO2/SYNJ1/IRS2/CREB1/CCDC186/STXBP3/ISL1/RASGRP1/COPG1/RAB21/AP1G1/EPHA5/GLUD1/NDUFAF2/HK2/RAP1B/ATP7B/LLGL2/MIA3/PPARG/RAB27A/LTBP2/EXOC5/STXBP5…
Positive regulation of cell cell adhesion	153	0.469209	1.507	0.00161874	0.015358	0.0113838	1744	tags=23%, list=13%, signal=20%	ADAM19/PODXL/EFNB2/ETS1/RUNX1/HAS2/LYN/FOXO3/PTPN11/HSPH1/BCL6/NFAT5/SOX4/AFDN/SLC7A1/ZMIZ1/SELE/RELA/TJP1/RASGRP1/RHOA/VCAM1/CD24/DENND6A/TRAF6/PLPP3/CD55/NCK2/SIRPA/TFRC/EFNB1/ZBTB1/AP3B1/JAK1/STAT5B
Positive regulation of secretion	164	0.462732	1.5065	0.00128675	0.0129349	0.00958771	1603	tags=21%, list=12%, signal=18%	NKX3-1/TLR4/ABCG1/TGFB2/EZR/ARF6/INHBA/PTPN11/AQP1/OSBP/WLS/SOX4/VIP/RAB7A/DAB2/IRS2/CREB1/ISL1/AP1G1/GLUD1/PPARG/RAB27A/STXBP5/SDCBP/GAB2/ADAM9/BMP2/CD2AP/CLASP2/EDNRB/UNC13B/VAMP7/SLC12A2/STAM
Positive regulation of hydrolase activity	379	0.430935	1.50612	1.88123e-05	0.000512422	0.000379823	2352	tags=25%, list=18%, signal=21%	NKX3-1/BCL2L11/ADRB1/LIMS1/ROBO1/TBC1D9/RAPGEF5/SIRT1/LYN/PDPK1/KIT/FN1/NEDD9/ITGB1/HSP90AB1/APP/AKIRIN2/EVI5/MTMR9/CORO1C/PICALM/RAPGEF1/FLT1/RAP1A/ABL2/HSPA1A/AFDN/MAP4K4/REST/DAP/TBC1D8B/RUNDC1/SELE/DOCK10/DDX3X/GNA13/EPHA4/SOS1/RASGRP1/RHOA/ROCK2/SLC39A10/ARHGAP35/PLAA/PPARG/ARHGAP29/ARHGEF7/DVL3/ITGA1/DLC1/PSME4/RABGAP1/CYCS/SOX7/RAPGEF2/RAB11FIP2/RIC1/TBC1D2B/RALGAPB/ARHGAP11A/RASA1/NLRP1/M…
Positive regulation of immune effector process	116	0.486098	1.50543	0.002853	0.0234069	0.0173499	1744	tags=24%, list=13%, signal=21%	TLR4/ANKRD17/DDX21/SIRT1/LYN/PDPK1/KIT/GPRC5B/RAC2/DHX36/KMT5B/PAXIP1/DNAJB9/LACC1/RIF1/RASGRP1/AP1G1/TP53BP1/MAP3K7/TRAF6/CD55/GAB2/HK1/VAMP7/TFRC/ZBTB1/STX7/STAT5B
Rna splicing via transesterification reactions	275	0.43975	1.5033	0.000126595	0.00234423	0.00173761	2343	tags=28%, list=17%, signal=23%	ALYREF/RBM24/PABPC1/HNRNPL/SYF2/NOVA2/HNRNPU/SNW1/RBFOX2/THRAP3/PNN/DDX46/STRAP/PRPF38A/SNRNP200/SF3A1/KHDRBS1/SRRM2/REST/HNRNPA1/FMR1/C9orf78/NCL/SON/HNRNPR/SART3/SYNCRIP/FXR1/CASC3/HNRNPA3/CWC22/SRSF4/DHX8/CELF1/CWC25/NUP98/TGS1/PRPF8/RBM41/SF3B2/ZCCHC8/SF3B3/CWC27/NSRP1/CELF2/SRPK2/HNRNPK/SETX/RBM19/YTHDC1/TRA2A/PLRG1/HNRNPF/MFAP1/QKI/HNRNPA2B1/WTAP/PRPF3/SRRM1/PSIP1/CDK13/MTREX/KHSRP/RBM25/PR…
Stress activated protein kinase signaling cascade	181	0.456528	1.5033	0.00168813	0.0159091	0.0117923	2038	tags=25%, list=15%, signal=22%	HIPK2/TLR4/TGFB2/EZR/LYN/APP/CDC42/NCOR1/DUSP16/GADD45A/GDF6/MAPK14/MAP4K4/SASH1/AIDA/FOXM1/RASGRP1/RHOA/MAP3K20/MECOM/KLHDC10/TAOK1/TRIB1/MAPK1/MAP3K7/TRAF6/RIPK1/DNAJA1/SDCBP/MAP2K3/NBR1/MAP3K5/BMP2/TRPV4/CRKL/SIRPA/DAXX/ERCC6/RB1CC1/MID1/ZMYND11/DIXDC1/PDCD10/ZFP36L1/DLG1/PDCD4
Nervous system process	445	0.424959	1.50258	4.88941e-06	0.000179505	0.000133055	2679	tags=29%, list=20%, signal=24%	INSR/CCN3/VLDLR/HIPK2/DLGAP4/DLL4/SLC7A11/KCNJ2/EPAS1/PTGS2/GABRE/RDH10/ROR1/CRYBG3/KIT/GIGYF2/CEP250/PPP3CA/ACTR2/ITGB1/RBFOX2/APP/HERC1/EYS/RPS6KB1/PSEN1/PICALM/VIP/CNNM4/SYNM/GNAS/MYO6/CYFIP1/ATXN1L/NRCAM/PPT1/RELN/ARC/FMR1/SYNJ1/ADNP/CREB1/GNB1/WDR1/MYCBP2/PLK2/ROCK2/LPIN1/TTC8/KRAS/GSDME/SHROOM4/NIPBL/EIF4EBP2/PRNP/BTG2/TIMM9/MAPK1/SHANK3/SOD1/CACNG8/TSHZ3/CHD8/GLS/MTMR2/EP300/AKAP9/PITPNA/A…
Negative regulation of secretion	78	0.511689	1.50239	0.00667609	0.0428366	0.0317518	1480	tags=23%, list=11%, signal=21%	CCN3/GJA1/SLC30A1/INHBA/PTPN11/PPP3CA/WNK1/RAP1A/RAB7A/REST/MIDN/FMR1/STXBP3/NDUFAF2/RAP1B/ATP9A/RAP1BL/DPH3
Regulation of muscle cell differentiation	94	0.500399	1.50198	0.00705192	0.0447045	0.0331363	2166	tags=28%, list=16%, signal=23%	YBX1/PROX1/CCN3/EFNB2/RBM24/ANKRD17/SIRT1/KIT/MAML1/MAPK14/NFATC2/YY1/ZEB1/BMPR2/ATP11A/MDM2/BMP2/PPARA/MTOR/HDAC1/MECP2/TRIM32/BCL2/PDCD4/ID2/PTBP1
Endocytosis	385	0.42851	1.50177	1.74968e-05	0.000491229	0.000364114	1534	tags=21%, list=11%, signal=19%	INSR/ABCA1/EFNB2/VLDLR/IGF2R/ITSN2/EZR/ARF6/CBL/NPC1/PPP3CA/PIKFYVE/ITGB1/ITGAV/APP/LRRTM2/FCHO2/CDC42/MYH9/NUMB/EEA1/AAK1/PSEN1/CLINT1/LOXL2/MTMR9/NECAP2/ITGB3/PICALM/RAC2/RAB1A/RAB7A/ABL2/MYO6/CBLL1/PPT1/SYNJ2/DAB2/DOCK1/ARC/FMR1/SYNJ1/SELE/HEATR5B/ZFYVE9/AP2B1/RAB21/AP1G1/GRK3/WASF2/MIA3/GAPVD1/REPS2/PACSIN2/MAPK1/EEF2K/CACNG8/ATP9A/SCYL2/AP4E1/CTTN/HNRNPK/MTMR2/CLCN5/SH3KBP1/ANKFY1/UBQLN2/SDC…
Epithelial to mesenchymal transition	114	0.486294	1.50043	0.00216103	0.0193414	0.0143364	2660	tags=37%, list=20%, signal=30%	HEY1/TGFB2/LIMS1/HAS2/USF3/NOLC1/LOXL2/BCL9L/FOXC1/ACVR1/DAB2/EPHA4/ISL1/KBTBD8/ROCK2/SDCBP/LRP6/BMP2/CLASP2/POLR1B/HNRNPAB/RBPJ/ROCK1/RTN4/JAG1/GSK3B/MTOR/PDCD4/SPRED1/WWTR1/CTNNB1/SMAD3/TGFB1/AKNA/DAG1/ZNF703/NOTCH1/SPRY2/CLASP1/EPB41L5/SMAD2/TGFBR3
Regulation of gtpase activity	253	0.442902	1.50033	0.000263479	0.00398712	0.00295537	2706	tags=32%, list=20%, signal=26%	ADRB1/LIMS1/TBC1D9/RAPGEF5/BCL6/NEDD9/ITGB1/EVI5/WNK1/CPEB2/CORO1C/PICALM/RDX/RAPGEF1/RAP1A/AFDN/MAP4K4/TBC1D8B/RUNDC1/DOCK10/EPHA4/SOS1/RASGRP1/RICTOR/EPHA5/TTC8/ARHGAP35/MET/IQGAP1/GAPVD1/ARHGAP29/ARHGEF7/DVL3/SOD1/RABGAP1/FGD5/RAPGEF2/RAB11FIP2/RIC1/FGD1/TBC1D2B/RALGAPB/ARHGAP11A/RASA1/SH3BP4/RAPGEF6/CRKL/CCPG1/GSK3B/RALGAPA2/TBC1D22B/CRK/MTOR/PLXNA1/RRP1B/PREX1/LRCH1/ARHGAP11B/NF1/MYO9A/ITGA6…
Epithelial cell proliferation	259	0.438907	1.4954	0.000313664	0.00450718	0.00334086	2433	tags=32%, list=18%, signal=27%	PROX1/CCN3/EFNB2/JCAD/NKX3-1/MED1/KDR/TGFB2/DLL4/LIMS1/ROBO1/HAS2/NOTCH2/IRF6/SIRT1/LAMC1/PDPK1/KIT/SULF1/TEK/CDC42/PSEN1/LOXL2/MTSS1/ITGB3/VIP/FLT1/DAB2/B4GALT1/CDC73/BMPR2/YAP1/FST/CDK6/ISL1/AKT3/CD109/PRKDC/NRP2/PPARG/HOXA5/BTRC/MAPK1/ATP7A/NRARP/BMP2/PLCG1/RTN4/MCC/EDNRB/KLF9/BCL2L2/ERN1/PURA/NR2F2/FBXW7/COL8A1/PRKX/CDKN2B/GLUL/KDM5B/FGF2/PDCD10/ZNF304/LGR4/ZFP36L1/DLG1/ID2/SCARB1/ARNT/NF1/RB…
Peptide transport	127	0.47387	1.49331	0.00346462	0.0267905	0.0198579	1899	tags=24%, list=14%, signal=20%	ABCA1/CCN3/PASK/GJA1/SLC7A11/TAP2/PTPN11/OSBP/PPP3CA/SOX4/VIP/CPT1A/RAB1A/REST/MIDN/IRS2/CCDC186/STXBP3/ISL1/EPHA5/GLUD1/NDUFAF2/SLC16A1/RAB11FIP2/TRPV4/ACVR2B/SLC35F5/SRI/GLUL/ABCC4
Homeostasis of number of cells	214	0.450548	1.49259	0.000414983	0.00535797	0.00397149	2660	tags=37%, list=20%, signal=30%	KITLG/CCN3/HIPK2/ETS1/BCL2L11/MED1/SLC7A11/EPAS1/LYN/INHBA/FOXO3/PTPN11/KIT/GIGYF2/BCL6/RBFOX2/SOX4/HSPA1A/MAPK14/SLC25A5/ARID4A/DOCK10/CDK6/SART3/SOS1/AKT3/TMOD3/KRAS/L3MBTL3/PRKDC/KLF2/HSPA1B/HOXA5/RC3H1/SOD1/ASXL1/ARMCX1/KMT2E/ADGRG1/ACIN1/UBA5/AP3B1/ABCB10/MAFB/RC3H2/STAT5B/ADGRF5/BRD1/SKIL/ABL1/ITPKB/LGR4/ZFP36L1/JAM3/BCL2/CDH2/ID2/RCOR1/ARNT/RB1/TNFAIP3/RPS6/MFHAS1/VPS54/ACVR1B/NAPEPLD/PMAI…
Behavior	312	0.429981	1.49077	7.37383e-05	0.00154435	0.00114472	2177	tags=24%, list=16%, signal=21%	INSR/VLDLR/PER3/HIPK2/SLC7A11/ADRB1/PTGS2/ANKH/NPC1/KIT/GIGYF2/ACTR2/ITGB1/APP/NCOR1/RPS6KB1/PSEN1/PICALM/VIP/CPT1A/PRKAA1/ABL2/ARCN1/RMI1/ATXN1L/PPT1/RELN/ZFHX3/ARC/SYNJ1/PCM1/ADNP/CREB1/EPHA4/CAPN2/PLK2/NEGR1/KRAS/EIF4EBP2/PRNP/STRBP/BTG2/MAPK1/ATP7A/SHANK3/SOD1/EIF4G1/CHD8/GLS/SLC16A1/EP300/INPP5F/VPS13A/NPAS2/CIC/HTR1D/HRH1/PPARA/POMK/MTOR/STRN/ABL1/DPP4/RCAN1/LGMN/MECP2/BCL2/ID2/EIF2AK4/NF1/…
Positive regulation of vasculature development	109	0.485842	1.49055	0.00549255	0.0376454	0.0279039	967	tags=19%, list=7%, signal=18%	JCAD/HIPK2/ETS1/KDR/GATA6/RUNX1/SIRT1/PDPK1/AQP1/ITGB1/KLF4/ITGB8/TEK/HIPK1/FLT1/SASH1/TJP1/ISL1/AKT3/NFE2L2/HK2
Tube formation	106	0.485202	1.4878	0.00319021	0.0253307	0.0187759	2304	tags=25%, list=17%, signal=21%	PODXL/PROX1/BCL2L11/TGFB2/SKI/LUZP1/PRKACA/SOX4/GDF7/PHACTR4/HECTD1/SETD2/ARHGAP35/DVL3/TRAF6/DLC1/MED12/SHROOM3/CELSR1/SEC24B/FGF2/ABL1/MIB1/CEP290/FZD1/CTNNB1/TGFB1
Response to bmp	101	0.490954	1.48751	0.00500377	0.0352686	0.0261422	2455	tags=38%, list=18%, signal=31%	HIPK2/KDR/TGFB2/GATA6/NOTCH2/SULF1/SKI/TOB1/FBN1/RGMB/GDF7/UBE2D3/GDF6/ACVR1/BMPR2/FST/SCUBE3/SMURF1/PPARG/USP9X/BMP2/RBPJ/ELAPOR2/TRIM33/TWSG1/ACVR2B/CRIM1/SKIL/ABL1/PDCD4/CDH5/PPM1A/FZD1/SMAD3/TGFB1/USP9Y/NOTCH1/EXT1
Regulation of cell substrate adhesion	158	0.457068	1.48721	0.00213558	0.0192248	0.01425	2517	tags=34%, list=19%, signal=28%	KDR/LIMS1/HAS2/UTRN/PEAK1/FN1/BCL6/NEDD9/TEK/CDC42/SLK/CORO1C/NID1/RAC2/MAP4K4/DAB2/DOCK1/KANK1/CDK6/RHOA/ROCK2/MACF1/MYADM/ARHGEF7/DLC1/ABI3BP/VCL/RASA1/CLASP2/ROCK1/CRKL/JAG1/GSK3B/SPOCK1/SPRY4/COL8A1/CRK/PREX1/ABL1/EDIL3/BCL2/ACTN4/NF1/CCDC80/WASHC2C/SMAD3/DAG1/PLEKHA2/SERPINE1/NOTCH1/RIN2/CLASP1/EPB41L5
Vesicle localization	146	0.464116	1.48611	0.0035921	0.0275743	0.0204389	3042	tags=40%, list=23%, signal=31%	FYCO1/DYNC1H1/PSEN1/KIF13A/PICALM/TANC2/RAB1A/RAB7A/TRAK1/MYO6/SHROOM2/SYNJ1/CCDC186/RASGRP1/TRIP11/SEC16A/MYO5A/RAB27A/KIF5B/ATP9A/LIN7A/AP3S2/SDCBP/YKT6/FAM91A1/CLASP2/ARFGAP3/CUL3/STAM/AP3B1/MYO5B/USO1/KIF3A/MYO1B/TFG/MYO7B/WASL/MAP2/TRAK2/CDH2/ACTN4/SNAP29/FBXW11/CTNNB1/PCLO/CLASP1/PAFAH1B1/ARL6/HTT/VPS4A/MYO1C/ITGA4/MYO1E/SAR1B/SPG11/AP3D1/KIF1C/CEP19
Mapk cascade	471	0.41925	1.48524	8.35723e-06	0.000275658	0.000204326	2355	tags=25%, list=18%, signal=21%	INSR/AKAP12/KITLG/JCAD/HIPK2/SPAG9/TLR4/KDR/TGFB2/EZR/ROBO1/NOTCH2/LYN/ROR1/PTPN11/KIT/FN1/PEA15/ITGAV/APP/TEK/CDC42/NCOR1/DUSP16/PSEN1/GADD45A/EIF3A/GDF6/FLT1/RAP1A/MAPK14/MAP4K4/SASH1/CNKSR3/MEF2A/AIDA/DUSP5/DAB2/FOXM1/EPHA4/RASGRP1/PELI2/ROCK2/PLVAP/KRAS/MAP3K20/RAP1B/GSDME/IQGAP1/KARS1/CD24/MECOM/PPARG/KLHDC10/TAOK1/DVL3/DHX33/TRIB1/ITGA1/MAPK1/MAP3K7/TRAF6/SHANK3/SOD1/RIPK1/DSTYK/MAP3K1/DNAJ…
Regulation of stress activated protein kinase signaling cascade	141	0.465194	1.48517	0.00262131	0.0220648	0.0163551	2123	tags=26%, list=16%, signal=22%	HIPK2/TLR4/TGFB2/EZR/LYN/APP/CDC42/NCOR1/DUSP16/GADD45A/GDF6/MAP4K4/SASH1/AIDA/FOXM1/RASGRP1/MECOM/KLHDC10/TAOK1/MAPK1/TRAF6/RIPK1/DNAJA1/SDCBP/NBR1/MAP3K5/BMP2/TRPV4/SIRPA/RB1CC1/MID1/ZMYND11/DIXDC1/PDCD10/DLG1/PDCD4/SH3RF1
Urogenital system development	218	0.447522	1.485	0.000304846	0.00440773	0.00326714	2455	tags=32%, list=18%, signal=26%	ADAMTS1/PODXL/PROX1/EFNB2/NKX3-1/BCL2L11/TGFB2/HAS2/NOTCH2/RDH10/SULF1/TEK/FBN1/GZF1/TRAF3IP1/MTSS1/NID1/SOX4/GDF6/SULF2/SLIT2/FOXC1/ARID5B/ACVR1/RARB/CENPF/YAP1/COL4A1/EPHA4/RHOA/AP2B1/TTC8/PKD2/IQGAP1/NIPBL/CD24/MMP2/ASXL1/ODC1/BMP2/CRKL/EDNRB/JAG1/IL6R/ACVR2B/PRKX/CTSH/FGF2/NFIA/ACAT1/LGR4/DLG1/BCL2/CEP290/NF1/WWTR1/SOX17/KANK2/CTNNB1/PCSK5/WNK4/SMAD3/GREB1L/MAGED1/FEM1B/STAT1/NOTCH1/FOXC2/EXT1
Regulation of autophagy	291	0.430617	1.48289	0.000364556	0.00491743	0.00364495	2562	tags=26%, list=19%, signal=22%	BCL2L11/RRAGC/KDR/SIRT1/EXOC8/FOXO3/NPC1/EIF4G3/BAG3/FYCO1/TP53INP1/HERC1/TAB2/MTMR9/PRKACA/USP10/PIP4K2A/PRKAA1/ABL2/CHMP4B/SOGA1/DAP/MTMR3/SMG1/SLC25A5/BMF/SESN3/TP53INP2/LARP1/PLK2/VPS26A/FOXK1/MET/PARL/VPS13C/TIGAR/MCL1/MAP3K7/RNF152/EIF4G1/CTTN/UBQLN2/OPTN/EP300/WAC/SH3BP4/ROCK1/RNF5/ITPR1/SPTLC2/ERN1/FBXW7/GSK3B/TAB3/SUPT5H/RALB/MTOR/ABL1/PIK3C3/TRIM32/BCL2/SMCR8/RUBCN/ATG14/USP33/VPS13D/EX…
Regulation of wnt signaling pathway	232	0.441283	1.4822	0.000313859	0.00450718	0.00334086	2304	tags=30%, list=17%, signal=25%	FOXO3/SULF1/GPRC5B/SKI/APP/WLS/PSEN1/WNK1/JADE1/SOX4/SULF2/MAPK14/CCNYL1/RNF213/DAB2/APC/SENP2/CDC73/PPM1B/YAP1/RNF146/KANK1/DDX3X/ISL1/TNKS2/TNKS/MACF1/CSNK2A1/TMEM131L/LATS1/LATS2/BTRC/SCYL2/CHD8/SMARCA4/SOX7/UBR5/PLPP3/NRARP/BMP2/HMGXB4/RBPJ/TLE1/CTNND1/MCC/ASPM/TBL1XR1/USP47/GSK3B/DIXDC1/RSPO3/FGF2/HDAC1/CSNK1G1/ABL1/TBL1X/USP34/LGR4/CDH2/PPM1A/WWTR1/SOX17/APOE/TNFAIP3/FZD1/CTNNB1/KPNA1/SMAD3…
Response to corticosteroid	88	0.500216	1.48215	0.00717621	0.0450862	0.0334193	852	tags=16%, list=6%, signal=15%	STC1/BCL2L11/PTGS2/FOXO3/AQP1/FBXO32/HNRNPU/PARP1/RPS6KB1/SLIT2/REST/ACVR1/ISL1/RHOA
Smooth muscle cell proliferation	96	0.492454	1.48188	0.0072302	0.04509	0.033422	2427	tags=34%, list=18%, signal=28%	ADAMTS1/CCN3/FOXP1/TLR4/GJA1/MEF2D/PTGS2/FOXJ2/RPS6KB1/VIP/BMPR2/GNA13/RHOA/PRKDC/PPARG/TRIB1/MMP2/HBEGF/MAP3K5/BMP2/IL6R/ERN1/FGF2/HDAC1/PDCD4/ID2/APOE/TNFAIP3/ITGA2/CTNNB1/TGFB1/SOD2/STAT1
Positive regulation of transmembrane receptor protein serine threonine kinase signaling pathway	78	0.504688	1.48183	0.00813799	0.0488742	0.0362271	1577	tags=33%, list=12%, signal=30%	HIPK2/KDR/TGFB2/GATA6/NOTCH2/INHBA/SNW1/SULF1/HSP90AB1/PARP1/GDF7/GDF6/CREBBP/ACVR1/DAB2/BMPR2/SCUBE3/PPARG/SDCBP/EP300/BMP2/RBPJ/ELAPOR2/TWSG1/RNF111/ACVR2B
Regulated exocytosis	127	0.469657	1.48003	0.00392656	0.0295615	0.0219119	2519	tags=31%, list=19%, signal=25%	LYN/PDPK1/CBL/KIT/MYH9/PSEN1/RAC2/RAP1A/REST/FMR1/SYNJ1/STXBP3/RASGRP1/AP1G1/RAP1B/RAB27A/STXBP5/SYNGR3/CTBP2/RAB11FIP2/ATP2A2/RAP1BL/GAB2/ARHGAP17/RAB31/UNC13B/VAMP7/RAB10/GSK3B/ABCC4/ARL8B/FER/SNAP29/PIP5K1C/BACE1/NOTCH1/PCLO/CEACAM1/RAB3GAP1
Regulation of leukocyte differentiation	167	0.45298	1.47944	0.00197976	0.0181314	0.0134395	2657	tags=33%, list=20%, signal=27%	KITLG/FOXP1/TLR4/RUNX1/NOTCH2/LYN/INHBA/FOXO3/BCL6/FBN1/SOX4/TCF7/ZEB1/ZMIZ1/CREB1/CDK6/SOS1/RASGRP1/RHOA/TMEM131L/PRKDC/KLF10/TRIB1/RC3H1/TRAF6/SOD1/RIPK1/NRARP/ACIN1/ZBTB1/FBXW7/AP3B1/MAFB/RC3H2/STAT5B/MTOR/ABL1/ITPKB/PNP/ZFP36L1/ID2/NF1/SH3RF1/RB1/CTNNB1/CLPTM1/TGFB1/CARD11/CEACAM1/ADA/PRKCA/HMGB1/PRDM1/BTN2A2/GLI3
Cell substrate adhesion	250	0.437075	1.47823	0.000386692	0.00511791	0.00379355	2439	tags=30%, list=18%, signal=25%	BCL2L11/KDR/LIMS1/HAS2/UTRN/LAMC1/PEAK1/ADAMTS9/FN1/BCL6/NEDD9/ITGB1/ATRN/ITGAV/ITGB8/TEK/CDC42/SLK/LAMB3/CORO1C/NID1/ITGB3/RAC2/RAB1A/MAP4K4/DAB2/DOCK1/KANK1/CDK6/RHOA/NID2/ROCK2/MACF1/ACTN1/VCAM1/MYADM/ARHGEF7/ITGA1/DLC1/ABI3BP/CTTN/VCL/RASA1/ADAM9/CLASP2/ROCK1/CRKL/JAG1/GSK3B/SPOCK1/SPRY4/COL8A1/CRK/PRKX/PREX1/ABL1/EDIL3/JAM3/BCL2/ACTN4/FER/NF1/ITGA6/MKLN1/CCDC80/ITGA2/CTNNB1/WASHC2C/SMAD3/DAG…
Embryonic organ development	275	0.432225	1.47758	0.00025444	0.00393497	0.00291672	2529	tags=27%, list=19%, signal=23%	KITLG/PROX1/HEY1/HIPK2/MED1/GJA1/KDR/TGFB2/TEAD1/EPAS1/NOTCH2/SYF2/RDH10/KIT/KMT2A/E2F7/HIPK1/CDC42/FBN1/PSEN1/PHACTR4/MYO6/FOXC1/ACVR1/RARB/SENP2/ZEB1/NES/HECTD1/YAP1/SETD2/PKD2/NIPBL/HOXA5/BIRC6/MAPK1/SOD1/MMP16/MED12/HOXB5/RBPJ/HOXA6/DNAJB6/SEC24B/NSDHL/NR2F2/BPTF/FBN2/MAFB/UTP25/ECE1/TSHZ1/RSPO3/MIB1/SATB2/ARID2/ZFP36L1/DLG1/CEP290/MICAL2/ID2/ARNT/SOX17/CTNNB1/PCSK5/SMAD3/TGFB1/EIF4A3/DYNC2I1…
Positive regulation of cell cycle	236	0.439447	1.47544	0.000270498	0.00404579	0.00299886	2257	tags=23%, list=17%, signal=19%	INSR/ADAMTS1/PROX1/NKX3-1/BCL2L11/MED1/TGFB2/ANKRD17/PTPN11/HNRNPU/E2F7/APP/DYNC1H1/CDC42/RPS6KB1/HSPA2/TPR/RDX/ATRX/CCNYL1/LSM11/CDC73/DDX3X/SIN3A/RHOA/TMOD3/ROCK2/CCNK/MAP3K20/PKD2/EIF4G1/SRPK2/KLHL18/MDM2/KMT2E/CEP120/LRP6/HCFC1/PLRG1/CCPG1/CUL3/CSPP1/STAT5B/SMC5/BRD4/ABL1/LGMN/MECP2/TRIM32/RB1/CCNT2/MACROH2A1/PKN2/PHIP
Gland development	260	0.432976	1.475	0.000325451	0.0045909	0.00340292	2455	tags=31%, list=18%, signal=26%	INSR/PROX1/NRG3/NKX3-1/BCL2L11/MED1/GJA1/IGF2R/TGFB2/EZR/GATA6/ROBO1/NOTCH2/IRF6/ARF6/SULF1/E2F7/WLS/CDC42/MSN/PSEN1/GDF7/CPT1A/BTBD7/FOXC1/ARID5B/MT-CO2/IRS2/RELA/CREB1/ISL1/UPF2/ARHGAP35/HK2/LATS1/MET/PKD2/ATP7B/HOXA5/BTRC/MAPK1/MMP2/ATP7A/SOD1/ASXL1/BMP2/RBPJ/TWSG1/CRKL/RTN4/HNRNPD/ZBTB1/CUL3/FBXW7/MAFB/STAT5B/RB1CC1/CDKN2B/PLXNA1/KDM5B/FGF2/ACAT1/ABL1/BCL2/ID2/NF1/TNFAIP3/ITGA2/CTNNB1/SMAD3/T…
Cell matrix adhesion	160	0.453848	1.47469	0.00267629	0.0223306	0.0165521	2517	tags=31%, list=19%, signal=26%	BCL2L11/KDR/LIMS1/UTRN/PEAK1/ADAMTS9/FN1/BCL6/ITGB1/ITGAV/ITGB8/TEK/SLK/CORO1C/NID1/ITGB3/MAP4K4/CDK6/RHOA/NID2/ROCK2/MACF1/ACTN1/VCAM1/ARHGEF7/ITGA1/DLC1/CTTN/VCL/RASA1/ADAM9/CLASP2/ROCK1/JAG1/GSK3B/ABL1/JAM3/BCL2/NF1/ITGA6/MKLN1/ITGA2/CTNNB1/SMAD3/DAG1/PLEKHA2/SERPINE1/RIN2/CLASP1/EPB41L5
Export from cell	462	0.416064	1.47371	1.44737e-05	0.000418548	0.00031024	1603	tags=21%, list=12%, signal=19%	ABCA1/CCN3/PASK/ATP1A1/NKX3-1/TLR4/ABCG1/GJA1/TGFB2/EZR/ARF6/EXOC8/LYN/PDPK1/SLC30A1/RAB3B/INHBA/CBL/PTPN11/KIT/OSBP/PPP3CA/ABCG2/RAB12/WLS/MYH9/PSEN1/SOX4/SCRN1/ATP1B3/VIP/RAC2/CPT1A/RAB1A/RAP1A/RAB7A/CAVIN1/REST/PPT1/MIDN/DAB2/FMR1/SYNJ1/IRS2/CREB1/CCDC186/STXBP3/ISL1/RASGRP1/COPG1/RAB21/AP1G1/EPHA5/GLUD1/NDUFAF2/RAP1B/ATP7B/LLGL2/MIA3/PPARG/RAB27A/LTBP2/EXOC5/STXBP5/ATP9A/SEL1L/SYNGR3/SEPTIN2/…
Appendage development	108	0.481583	1.47298	0.00585603	0.0393697	0.029182	2455	tags=29%, list=18%, signal=24%	BCL2L11/MED1/GJA1/TGFB2/SLC7A11/NOTCH2/IRF6/RDH10/SKI/PSEN1/SOX4/ATRX/CREBBP/RARB/LMBR1/BMPR2/MAP3K20/NIPBL/NR2F2/FBN2/RC3H2/ECE1/ASPH/HDAC1/KAT2B/ITGA6/CTNNB1/PCSK5/NOTCH1/CHST11/EXT1
Positive regulation of cell growth	110	0.480853	1.47227	0.00575052	0.0389706	0.0288862	2035	tags=25%, list=15%, signal=22%	MAP1B/ITSN2/TGFB2/TEAD1/FN1/CDKN2AIP/CDC42/CYFIP1/GOLGA4/BMPR2/ADNP/YAP1/DDX3X/RPS6KA3/RHOA/MACF1/CSNK2A1/PLAA/SMURF1/EIF4G1/SDCBP/HBEGF/ADAM10/USP47/PABIR1/TRIM32/BCL2/IST1
Positive regulation of nervous system development	159	0.45156	1.46853	0.00221719	0.0196247	0.0145464	2349	tags=30%, list=18%, signal=25%	MAP1B/ROBO1/LYN/CLSTN1/KIT/FN1/ACTR2/SNW1/LRRTM2/NUMB/SLIT2/CYFIP1/DHX36/CUX1/RELN/GOLGA4/SYNJ1/BMPR2/ADNP/EPHA4/FLRT2/RAB21/MACF1/AMIGO2/SHANK3/EEF2K/CAPRIN1/NUMBL/BMP2/PPP1CC/ASPM/SPEN/DICER1/MTOR/PLXNA1/DIXDC1/SKIL/HDAC1/NIN/TRIM32/IST1/ID2/NAP1L1/CTNNB1/CAPRIN2/TGFB1/DAG1
Positive regulation of organelle organization	379	0.42004	1.46804	5.58003e-05	0.00122463	0.000907731	2759	tags=31%, list=21%, signal=25%	INSR/PROX1/PFDN2/MAP1B/BCL2L11/KDR/ARF6/SWAP70/CNOT6/OSBP/CCP110/FYCO1/TEK/DYNC1H1/CDC42/MSN/TPR/MTSS1/PIP4K2A/ATRX/HSPA1A/MAPRE1/DSTN/CYFIP1/DHX36/HNRNPA1/RESF1/G3BP2/SYNJ1/NES/SLC25A5/BMF/KIRREL1/WDR1/SIN3A/CNOT1/CDC42EP3/TNKS2/RHOA/TNKS/ROCK2/RICTOR/ARHGAP35/WASF2/MET/HSPA1B/SLAIN2/MAPK1/SEPTIN7/CTTN/MORC2/SDCBP/DKC1/CCDC88A/AKAP9/NCKAP1/CEP120/MPHOSPH8/NCK2/CNOT6L/TRPV4/HNRNPD/CLIP1/CUL3/ATF7…
Glial cell differentiation	123	0.467279	1.46765	0.00407462	0.030394	0.022529	2349	tags=32%, list=18%, signal=26%	TLR4/LYN/ROR1/PTPN11/SKI/APP/PSEN1/SOX4/PALS1/PRX/RELN/FGF5/VIM/WDR1/CDK6/EPHA4/RHOA/KRAS/MAPK1/SOD1/SUZ12/MED12/BMP2/TSPAN2/DICER1/MTOR/FGF2/HDAC1/ABL1/NDRG1/CDH2/B4GALT6/ADGRG6/ID2/NF1/B4GALT5/CTNNB1/TGFB1/DAG1
Transport along microtubule	131	0.461554	1.46567	0.00314919	0.0252294	0.0187008	2507	tags=33%, list=19%, signal=27%	MAP1B/SYNE2/BAG3/HNRNPU/FYCO1/APP/DYNC1H1/CDC42/TRAF3IP1/DST/KIF13A/RAB1A/TRAK1/TTC26/ARHGAP21/PCM1/KIF1B/RASGRP1/COPG1/RAB21/KIF5B/SOD1/AP3S2/ARMCX3/BICD2/NEFH/PURA/RAB6A/AP3B1/KIF3A/CILK1/MAP1S/MAP2/ARL8B/TRAK2/KIF3C/FBXW11/DYNC2I1/CLIP3/TERF2/BICD1/LCA5/SSX2IP
Positive regulation of hemopoiesis	91	0.492028	1.4653	0.00658065	0.0426128	0.0315859	2657	tags=33%, list=20%, signal=27%	KITLG/RUNX1/NOTCH2/FOXO3/BCL6/SOX4/ZMIZ1/CREB1/RASGRP1/RHOA/PRKDC/KLF10/TRIB1/TRAF6/RIPK1/ACIN1/ZBTB1/AP3B1/STAT5B/ITPKB/PNP/ZFP36L1/ID2/RB1/TGFB1/ADA/PRKCA/HMGB1/BTN2A2/GLI3
Mononuclear cell differentiation	249	0.432494	1.46522	0.000515805	0.00640508	0.00474764	2289	tags=25%, list=17%, signal=21%	FOXP1/MED1/DLL4/RUNX1/NOTCH2/LYN/INHBA/FOXO3/KIT/BCL6/ITGB1/ITGB8/MYH9/DCAF1/PSEN1/SOX4/TCF7/NFIL3/YY1/ZEB1/DNAJB9/ZMIZ1/HECTD1/SLC25A5/DOCK10/CDK6/SOS1/RASGRP1/RHOA/TMEM131L/PRKDC/VCAM1/PPARG/RC3H1/ATP7A/TRAF6/SOD1/EP300/NRARP/RBPJ/ACIN1/IL6R/ZBTB1/AP3B1/MAFB/RC3H2/STAT5B/MTOR/PREX1/RPL22/ABL1/ITPKB/NHEJ1/PNP/ZFP36L1/BCL2/ID2/SH3RF1/RPS6/KLF6/RORA/CTNNB1/CLPTM1
Connective tissue development	165	0.449088	1.46426	0.0041405	0.0306688	0.0227326	2455	tags=30%, list=18%, signal=25%	STC1/CCN3/MEF2D/RUNX1/SIRT1/PTPN11/SULF1/ITGB8/PTHLH/LOXL2/GDF7/GDF6/SULF2/MAPK14/BGN/ARID5B/PAXIP1/RARB/ZEB1/BMPR2/TRIP11/HOXA5/ATP7A/PGRMC2/TRPS1/COL5A1/LOX/BMP2/TRPV4/GLG1/IL6R/SPTLC2/TBL1XR1/CHSY1/TAPT1/FGF2/ACAT1/SATB2/MEX3C/KLF7/SH3PXD2B/RB1/ANXA6/CTNNB1/SMAD3/TGFB1/NOTCH1/CHST11/FOXC2/EXT1
Regulation of ubiquitin dependent protein catabolic process	144	0.457046	1.46388	0.00504728	0.035478	0.0262974	2562	tags=28%, list=19%, signal=23%	HIPK2/UBE2K/HSP90AB1/UCHL5/PSEN1/HSPA1A/USP14/ARIH1/RYBP/SMARCC1/DAB2/HECTD1/SOCS4/NFE2L2/CSNK2A1/GCLC/LATS1/SMURF1/RPL5/HSPA1B/TRIB1/ZYG11B/UBQLN2/SDCBP/MDM2/WAC/ARIH2/FBXW7/GSK3B/RNF19A/USP7/PABIR1/SH3RF1/QRICH2/UBQLN4/XPO1/CSNK2A2/TAF1/RAD23B/UFL1/PARK7
Negative regulation of growth	163	0.450014	1.46338	0.00220306	0.0195406	0.0144841	1471	tags=19%, list=11%, signal=17%	SEMA3G/CCN3/SPAG9/GJA1/TGFB2/ADRB1/STC2/SIRT1/INHBA/WWC2/BCL6/SERTAD2/CDKN2AIP/JADE1/ING1/HSPA1A/TCHP/SLIT2/PPT1/DAB2/YY1/BMPR2/DDX3X/DCBLD2/HSPA1B/RBBP7/SMARCA4/DIP2B/SMARCA2/SH3BP4/RTN4
External encapsulating structure organization	171	0.448245	1.45978	0.00188592	0.0173851	0.0128863	2550	tags=32%, list=19%, signal=26%	ADAMTS1/COL12A1/TGFB2/RUNX1/HAS2/ZNF469/EXOC8/LAMC1/ADAMTS9/SULF1/ITGB1/PXDN/APP/LOXL2/LAMB3/NID1/SULF2/ATXN1L/FOXC1/B4GALT1/COL4A1/NID2/FLRT2/MMP2/ATP7A/ABI3BP/MMP16/COL5A1/RIC1/LOX/COLGALT1/BMP2/ADAMTS18/CLASP2/DNAJB6/ADAM10/COL4A2/COL5A2/COL8A1/ABL1/DPP4/SH3PXD2B/HAS3/HMCN1/NF1/RB1/CCDC80/SMAD3/TGFB1/DAG1/NOTCH1/FOXC2/EXT1/CLASP1/LAMB1
Neuron death	227	0.436856	1.45906	0.000793002	0.00902441	0.00668916	2334	tags=27%, list=17%, signal=23%	EFNB2/HIPK2/BCL2L11/TLR4/TGFB2/SLC7A11/SIRT1/CBL/FOXO3/HSP90AB1/APP/UNC5B/PARP1/CDC42/ATN1/PSEN1/PICALM/CHMP4B/REST/PPT1/ADNP/NES/ISL1/CAPN2/RHOA/AP2B1/GCLC/KRAS/NONO/PRNP/TIGAR/BTG2/TRIM2/ITGA1/MCL1/SOD1/EIF4G1/SRPK2/RASA1/NLRP1/MAP3K5/ROCK1/DAXX/FBXW7/GSK3B/GCLM/NCOA7/SET/PPARA/ABL1/LGMN/MECP2/BCL2/RAB29/NF1/RB1/APOE/FZD1/EIF2S1/CTNNB1/AIFM1/BACE1
Multicellular organism growth	107	0.476241	1.45859	0.0082705	0.049389	0.0366086	2028	tags=29%, list=15%, signal=25%	EZR/ADRB1/STC2/NOTCH2/HEG1/PTPN11/GIGYF2/ATRN/APP/ATRX/RMI1/ARID5B/RARB/CREB1/SOS1/TNKS2/TTC8/NIPBL/KLF2/HOXA5/SOD1/EP300/PLEKHA1/TBL1XR1/ERCC6/RC3H2/STAT5B/MTOR/ZFP36L1/LGMN/BCL2
Regulation of cell cell adhesion	251	0.430952	1.45827	0.000677959	0.00795096	0.00589349	1998	tags=25%, list=15%, signal=21%	ADAM19/PODXL/EFNB2/ETS1/RUNX1/HAS2/LYN/SWAP70/FOXO3/PTPN11/HSPH1/BCL6/KLF4/TENM3/WNK1/NFAT5/SOX4/RDX/MAPK14/AFDN/SLC7A1/SOCS6/ZMIZ1/SELE/RELA/TJP1/RASGRP1/RHOA/TMEM131L/MIA3/VCAM1/PRNP/MYADM/CD24/DENND6A/RC3H1/TRAF6/PLPP3/CD55/NCK2/NRARP/LRRC32/BMP2/ADAMTS18/TRPV4/TWSG1/PRKAR1A/SIRPA/JAG1/TFRC/EFNB1/ZBTB1/AP3B1/JAK1/RC3H2/STAT5B/PPARA/ABL1/ITPKB/DPP4/PNP/DLG1
Multicellular organism reproduction	460	0.411955	1.45753	1.77113e-05	0.000491956	0.000364652	2832	tags=29%, list=21%, signal=24%	STC1/ADAMTS1/ATP2B4/BCL2L11/MED1/GJA1/IGF2R/TGFB2/STC2/HAS2/SIRT1/PTGS2/FOXJ2/INHBA/FOXO3/PTPN11/KIT/KDM1B/BCL6/ITGB1/APP/RPS6KB1/AFF4/HSPA2/MARF1/SYNE1/DDX3Y/PRKACA/YBX3/VIP/ATRX/KHDRBS1/CCNYL1/SLIT2/DHX36/TTC26/FOXC1/BNC1/ACVR1/NRIP1/B4GALT1/ABHD2/YY1/ZMIZ1/BMPR2/ADNP/TDRKH/ARID4A/NKAPL/FST/DDX3X/SOS1/CELF1/STRBP/TAF1L/SEPTIN7/MMP2/MCM8/SOD1/PSME4/ARID4B/SEPTIN2/SETX/YTHDC1/USP9X/SMARCA2/CRKL/P…
Microtubule cytoskeleton organization	486	0.411046	1.45589	1.9621e-05	0.000524303	0.000388629	2658	tags=26%, list=20%, signal=22%	CRMP1/MAP1B/GJA1/EZR/SIRT1/SYNE2/CEP250/CCP110/HNRNPU/ITGB1/CEP126/DYNC1H1/KPNB1/MYH9/NCOR1/SLK/SRGAP2C/TPR/GADD45A/TRAF3IP1/DST/CAMSAP2/ATRX/PRKAA1/HSPA1A/SPC25/DYNC1LI2/MAPRE1/CHMP4B/TACC1/TTC26/MAP4/TACC2/CEP152/APC/SON/PCM1/INCENP/CHORDC1/SIK3/SETD2/SMC1A/RHOA/TNKS/PLK2/ROCK2/LSM14A/MET/PKD2/LLGL2/HSPA1B/HOOK3/TAOK1/CEP350/ARHGEF7/SLAIN2/EML1/SLC16A1/CCDC88A/AKAP9/GOLGA8A/CEP120/BICD2/TRIM37/…
Protein containing complex localization	121	0.465912	1.45441	0.00642017	0.0420247	0.03115	2507	tags=29%, list=19%, signal=24%	EFNB2/EZR/CLSTN1/HNRNPU/NUMB/TRAF3IP1/ITGB3/RAP1A/TTC26/RELN/ARC/PCM1/KIF5B/CACNG8/AKAP9/WASHC5/ADAM10/PURA/STX7/NMD3/CILK1/RALB/HIP1/WASL/RIOK2/DLG1/RRS1/GRIPAP1/XPO1/DAG1/DYNC2I1/TERF2/LCA5/DLG3/SSX2IP
Cell surface receptor signaling pathway involved in cell cell signaling	350	0.419082	1.45325	4.08606e-05	0.000969178	0.000718384	2457	tags=31%, list=18%, signal=26%	ROR1/FOXO3/PPP3CA/ZBTB33/SULF1/GPRC5B/KLF4/SKI/APP/WLS/CDC42/PSEN1/WNK1/AMOTL1/JADE1/SOX4/BCL9L/SULF2/PRKAA1/MAPK14/TCF7/CCNYL1/RNF213/RELN/DAB2/APC/SENP2/CDC73/CTR9/PPM1B/YAP1/RNF146/KANK1/DDX3X/ISL1/TNKS2/RHOA/TNKS/MACF1/BRD7/CSNK2A1/TMEM131L/LATS1/PKD2/CD24/SMURF1/LATS2/BTRC/DVL3/SHANK3/SCYL2/CHD8/SMARCA4/SOX7/MED12/UBR5/PLPP3/MTMR2/LRP6/NRARP/BMP2/HMGXB4/RBPJ/TLE1/CELSR1/CTNND1/MCC/EDNRB/UNC1…
Localization within membrane	484	0.40853	1.44919	1.91556e-05	0.000518429	0.000384275	2519	tags=28%, list=19%, signal=23%	ATP2B4/EMC7/EZR/SLC7A11/SPTBN1/ARF6/EXOC8/PDPK1/HSP90AA1/SNX27/RAB3B/CLSTN1/NPC1/PIKFYVE/ITGB1/CCDC47/RAB12/FCHO2/NUMB/KIF13A/ATP1B3/PICALM/RDX/RAP1A/SEC61B/RAB7A/AFDN/PALS1/CHMP4B/EPB41L3/RELN/GOLGA4/SYNE3/CCDC93/DAB2/STOM/ARL4C/HECTD1/SLC5A3/STX6/ANKRD50/AP2B1/TRAM2/ROCK2/GOPC/VPS26A/MACF1/TTC8/LMTK2/TRIP11/PRNP/MYADM/CD24/ZDHHC5/SMURF1/SEC16A/MYO5A/SRP72/KIF5B/TIMM9/EXOC5/HSPA4/SHANK3/CACNG8/A…
Protein acetylation	180	0.441467	1.44917	0.0020358	0.0184335	0.0136635	2579	tags=31%, list=19%, signal=25%	SIRT1/NAA20/NFYA/KMT2A/BEND3/JADE1/NCOA3/SOX4/PRKAA1/CREBBP/PAXIP1/DDX3X/NAA15/SIN3A/ISL1/GLYR1/BRD7/GTF3C4/KAT6A/TAF1L/TAOK1/TAF4/MAP3K7/BRD8/MORF4L1/DIP2B/EP300/YEATS2/HCFC1/NAA30/NAA50/ATXN7/TADA2B/MSL2/RPS6KA5/GSK3B/SET/PHF20L1/ZNF451/SMC5/BRD1/MCM3AP/KAT2B/MECP2/CTCF/ACTB/EID1/EPC2/TADA1/FAM161A/TAF1/CEP295/CLOCK/TRRAP/PARK7/EP400
Regulation of ion transmembrane transport	205	0.43617	1.44661	0.00139536	0.0137967	0.0102266	2287	tags=26%, list=17%, signal=22%	GJA5/ATP2B4/GJA1/KCNJ2/AHNAK/UTRN/LYN/PDPK1/SLC30A1/KLHL24/ITGB1/APP/OXSR1/AHCYL1/HSPA2/PSEN1/WNK1/PRKACA/ATP1B3/CNKSR3/RELN/ARC/FMR1/STOM/WDR1/GOPC/PKD2/PRNP/HECW2/ATP7A/SHANK3/GPD1L/CACNG8/RIPK1/SLMAP/AKAP9/TCAF2/TCAF1/DIAPH1/PLCG1/CEMIP/SRI/YWHAH/ABL1/WNK3/WWP2/DLG1/ACTN4/ANO6/ABCB1/CACNA2D1/DMD/RASGRF2/WNK4
Regulation of cation transmembrane transport	172	0.443631	1.44641	0.00218876	0.0194817	0.0144404	2287	tags=26%, list=17%, signal=21%	ATP2B4/KCNJ2/AHNAK/UTRN/LYN/PDPK1/SLC30A1/KLHL24/ITGB1/APP/OXSR1/HSPA2/WNK1/PRKACA/ATP1B3/CNKSR3/RELN/ARC/FMR1/STOM/PKD2/PRNP/HECW2/ATP7A/SHANK3/GPD1L/CACNG8/SLMAP/AKAP9/DIAPH1/PLCG1/CEMIP/SRI/YWHAH/ABL1/WNK3/WWP2/DLG1/ACTN4/ANO6/CACNA2D1/DMD/RASGRF2/WNK4
Endosomal transport	200	0.438102	1.4454	0.00258031	0.0218756	0.0162149	2293	tags=28%, list=17%, signal=24%	ABCA1/LYST/SPAG9/ITSN2/CHMP4BP1/ARF6/SNX27/PIKFYVE/EEA1/EVI5/CORO1C/PICALM/DENND5A/RAB7A/CHMP4B/CCDC93/ARL4C/HEATR5B/STX6/ZFYVE9/ANKRD50/VPS26A/LMTK2/RASSF9/REPS2/RHOBTB3/ATP9A/EPG5/ANKFY1/RIC1/INPP5F/YKT6/HEATR5A/RAB10/RAB14/STAM/STX16/RAB6A/GOSR1/AP3B1/ALMS1/MYO5B/GCC2/USP7/WASHC2A/RBSN/WASHC4/ARL8B/ERC1/RAB29/EHD2/LMAN1/VTI1B/VPS54/GRIPAP1/WASHC2C
Metal ion transport	390	0.413411	1.44535	5.75192e-05	0.00125178	0.000927861	2528	tags=25%, list=19%, signal=21%	STC1/GJA5/ATP2B4/ATP1A1/KCNJ2/STC2/AHNAK/PTGS2/UTRN/LYN/PDPK1/SLC30A1/AQP1/KLHL24/PPP3CA/ITGB1/ITGAV/OXSR1/AHCYL1/HSPA2/PSEN1/WNK1/PRKACA/ATP1B3/VIP/SLC31A1/CNNM4/SHROOM2/CNKSR3/GJA4/FMR1/SLC9A7/STOM/SLC5A3/CNNM2/SLC20A1/RHOA/SLC39A10/ITPR2/LMTK2/NIPA1/SLC12A6/PKD2/ATP7B/PRNP/KIF5B/HECW2/ATP7A/GPD1L/CACNG8/PGRMC2/SLMAP/CHERP/ATP2A2/AKAP9/PKP2/TRPV4/DIAPH1/PLCG1/EDNRB/SLC6A6/ITPR1/TFRC/ATP2B1/SLC1…
Protein dephosphorylation	222	0.435918	1.44531	0.00101286	0.0106933	0.00792623	2429	tags=28%, list=18%, signal=23%	SSH2/CTTNBP2NL/SWAP70/RPRD1A/PTPN11/PPP3CA/PTPN21/HSP90AB1/BOD1L1/RPRD1B/PTPN12/DUSP16/PTPN14/PPP4R3A/PTPDC1/PPP2CB/MTMR3/DUSP5/PPM1B/HSP90B1/PPP4R3B/SSH1/ROCK2/SLC39A10/PDP1/PTP4A2/BTRC/ITGA1/DLC1/PTP4A3/PPTC7/MTMR2/ROCK1/PPP1CC/GSK3B/PPM1D/PPP4R2/PPP1CB/MTOR/PTPRB/CTDSP2/PPP1R2/PHLPP2/PDP2/RCAN1/DLG1/BCL2/CDH5/PPM1A/PPP1R15B/PTBP1/BOD1/PPP2R5E/PPP4R1/FBXW11/MFHAS1/PTPRF/TGFB1/ARPP19/PPP1R3D/PPM…
Cellular response to extracellular stimulus	182	0.438858	1.44488	0.00376909	0.0286207	0.0212145	2337	tags=26%, list=17%, signal=22%	SIK2/MAP1LC3B/MED1/RRAGC/SIRT1/LYN/CBL/FOXO3/SNW1/MN1/PRKAA1/MAP1LC3B2/HNRNPA1/DAP/MTMR3/BMPR2/ADNP/SESN3/STK24/XPR1/NFE2L2/JMY/ARHGAP35/VCAM1/KLF10/MAPK1/RNF152/EIF4G1/MAP3K5/VPS41/ATP2B1/ERCC6/TNRC6A/PPM1D/PPARA/CDKN2B/RALB/MTOR/GLUL/PIK3C3/BCL2/EIF2AK4/KANK2/ATG14/USP33/EIF2S1/AIFM1/PMAIP1
Peptidyl tyrosine modification	217	0.435808	1.44477	0.00134204	0.0134268	0.00995234	2107	tags=23%, list=16%, signal=19%	INSR/KITLG/HIPK2/KDR/LYN/PEAK1/CBL/ROR1/PTPN11/KIT/OSBP/NEDD9/GPRC5B/APP/TEK/HIPK1/PSEN1/ITGB3/FLT1/ABL2/RELN/ACVR1/DYRK2/ADNP/SOCS4/EPHA4/ISL1/RICTOR/EPHA5/MET/PRNP/CD24/DSTYK/MAP2K3/INPP5F/HBEGF/NCK2/IL6R/ERCC6/FBXW7/JAK1/PAK2/ABI2/MTOR/ABL1/ABI1/FER/BAZ1B/CLK2
Response to topologically incorrect protein	138	0.452926	1.44179	0.00739626	0.0456535	0.0338398	2318	tags=27%, list=17%, signal=22%	BCL2L11/STC2/HSP90AA1/BAG3/HSPH1/HSP90AB1/HSPA2/HSPA1A/YOD1/EDEM1/FAF2/DNAJB9/NFE2L2/UFD1/HSPA1B/HSPA4/DNAJA1/OPTN/EP300/DNAJC18/NCK2/RNF5/DAXX/ERN1/CUL3/ABCB10/HSPA4L/KBTBD6/UGGT1/DNAJB14/UBXN4/CREBRF/EDEM3/PPP1R15B/ERMP1/EIF2S1/PARP16
Regulation of histone modification	151	0.448463	1.44056	0.00352192	0.0270848	0.020076	2275	tags=29%, list=17%, signal=24%	RNF20/SIRT1/NFYA/KMT2A/SETD7/BCL6/SNW1/SKI/TRIP12/ATRX/NSD1/PAXIP1/FMR1/CTR9/RIF1/SART3/SIN3A/ISL1/GLYR1/PPP4R3B/BRD7/NIPBL/UBR5/KDM5A/KMT2E/YEATS2/HCFC1/CHTOP/KDM3A/TADA2B/PARG/RPS6KA5/SET/PPP4R2/AASS/ZNF451/BRD4/ZNF304/NSD3/MECP2/CTCF/EID1/MACROH2A1/CTNNB1
Carbohydrate homeostasis	140	0.450839	1.43973	0.00530621	0.0366336	0.0271539	1673	tags=25%, list=12%, signal=22%	INSR/SIRT1/FOXO3/PTPN11/OSBP/PPP3CA/PRKACA/SOX4/PRKAA1/RMI1/IRS2/SESN3/CCDC186/STXBP3/SIN3A/NCOA5/EPHA5/GCLC/FOXK1/NDUFAF2/HK2/PPARG/SMARCA4/SLC16A1/ZBTB20/TENT4B/RAB11FIP2/HK1/TRPV4/NUCKS1/UNC13B/UBTF/ERN1/GCLM/ADIPOR2
Positive regulation of response to external stimulus	234	0.427036	1.436	0.00110129	0.0114242	0.00846799	1562	tags=21%, list=12%, signal=19%	ETS1/TLR4/MED1/KDR/HEXIM1/ANKRD17/PTGS2/LYN/SWAP70/HSP90AA1/UBE2K/GPRC5B/APP/AKIRIN2/OXSR1/WNK1/CMKLR1/THBD/RAC2/NEAT1/CREBBP/SLIT2/SASH1/POLR3D/BMPR2/STK24/SIN3A/RASGRP1/ZCCHC3/AP1G1/LSM14A/RIOK3/CDK19/MET/PRKDC/KARS1/NONO/MAPK1/MAP3K7/TRAF6/RIPK1/OPTN/EP300/NLRP1/TRPV4/MOSPD2/VAMP7/IL6R/ADAM10
Canonical wnt signaling pathway	214	0.433339	1.43558	0.00158736	0.0151969	0.0112644	2677	tags=34%, list=20%, signal=28%	FOXO3/GPRC5B/KLF4/WLS/PSEN1/WNK1/JADE1/SOX4/BCL9L/MAPK14/TCF7/CCNYL1/DAB2/APC/PPM1B/YAP1/RNF146/KANK1/DDX3X/ISL1/TNKS2/TNKS/TMEM131L/LATS1/LATS2/BTRC/DVL3/SCYL2/CHD8/SOX7/MED12/UBR5/PLPP3/LRP6/NRARP/BMP2/RBPJ/TLE1/CTNND1/MCC/EDNRB/ASPM/TBL1XR1/USP47/GSK3B/DIXDC1/RSPO3/FGF2/HDAC1/CSNK1G1/TBL1X/USP34/LGR4/CDH2/PPM1A/WWTR1/SOX17/APOE/FZD1/CTNNB1/KPNA1/SMAD3/CAPRIN2/TGFB1/ZNF703/NOTCH1/EXT1/G3BP1/CSN…
In utero embryonic development	309	0.414133	1.43454	0.000551946	0.00671561	0.00497781	1994	tags=22%, list=15%, signal=19%	YBX1/HEY1/BCL2L11/MED1/GJA1/EPAS1/GATA6/NOTCH2/KIDINS220/SYF2/RDH10/SLC30A1/HEG1/ITGB1/KLF4/E2F7/MYH9/YBX3/FOXC1/ACVR1/CERT1/RUNDC1/SENP2/ZMIZ1/CTR9/HECTD1/YAP1/MT-ND4/GNA13/SIN3A/SETD2/CNOT1/CAPN2/ZFAND5/LATS1/PKD2/ATP11A/KLF2/BIRC6/MAPK1/ATP7A/TRAF6/NSRP1/CHD8/YTHDC1/BMP2/RBPJ/CHTOP/DNAJB6/RTN4/NSUN2/ADAM10/TBL1XR1/CUL3/NSDHL/NR2F2/BPTF/NMT1/CIR1/OTUD7B/GABPA/CMIP/RSPO3/SKIL/MIB1/BTF3/ZFP36L1
Negative regulation of cell differentiation	398	0.409314	1.43281	8.26391e-05	0.00166939	0.0012374	2166	tags=29%, list=16%, signal=25%	YBX1/SEMA3G/ABCA1/CCN3/HEY1/SPAG9/TLR4/ABCG1/MED1/TGFB2/ANKRD17/RUNX1/SIRT1/USF3/LYN/FOXJ2/INHBA/FOXO3/PTPN11/PPP3CA/DDX6/HNRNPU/BCL6/ITGB1/SKI/ITGAV/APP/TP53INP1/PTHLH/TOB1/FBN1/PSEN1/S1PR3/CORO1C/CDK12/ITGB3/NFATC2/REST/ZHX2/RARB/YY1/ZEB1/CDC73/BMPR2/CTR9/PCM1/YAP1/KANK1/FST/CDK6/EPHA4/ISL1/RHOA/NFE2L2/TMEM131L/KRAS/PPARG/HOOK3/HOXA5/TRIB1/RC3H1/MAPK1/ANKRD26/SUZ12/DIP2B/ASXL1/COL5A1/RAPGEF2/NB…
Proteasome mediated ubiquitin dependent protein catabolic process	369	0.410463	1.43224	0.000113827	0.00216477	0.00160459	3005	tags=37%, list=22%, signal=29%	UBXN7/RMND5A/SIRT1/PSMD2/FEM1C/WDR26/UBE2K/HSP90AB1/CCDC47/AREL1/UCHL5/PSEN1/UBE2D3/SEC61B/HSPA1A/PPP2CB/YOD1/USP14/ARIH1/EDEM1/RYBP/SMARCC1/FAF2/DAB2/DNAJB9/UBE2H/HECTD1/TRIM25/SOCS4/UBE2S/HSP90B1/FBXO45/FAM8A1/NFE2L2/UFD1/GCLC/PLAA/SMURF1/HSPA1B/KLHDC10/PCNP/TRIP4/TRIM2/BTRC/TRIB1/HECW2/ZYG11B/SEL1L/RNF122/HUWE1/UBQLN2/SDCBP/MDM2/WAC/DNAJC18/CD2AP/LTN1/PSMC2/RNF5/TBL1XR1/ARIH2/CUL3/FBXW7/GSK3B/…
Cellular response to external stimulus	231	0.425751	1.42793	0.00132453	0.013283	0.00984579	2349	tags=26%, list=18%, signal=22%	SIK2/MAP1LC3B/TLR4/MED1/RRAGC/KCNJ2/SIRT1/PTGS2/LYN/CBL/FOXO3/BAG3/AQP1/SNW1/GADD45A/MN1/PRKAA1/MAP1LC3B2/HNRNPA1/DAP/MTMR3/BMPR2/ADNP/SESN3/STK24/XPR1/NFE2L2/JMY/ARHGAP35/GCLC/VCAM1/KLF10/MAPK1/RNF152/EIF4G1/MAP3K1/MAP3K5/VPS41/ATP2B1/ERCC6/TNRC6A/PPM1D/PPARA/CDKN2B/RALB/MTOR/GLUL/CASP8AP2/PIK3C3/BCL2/EIF2AK4/TNFRSF10A/KANK2/ATG14/USP33/EIF2S1/ITGA2/AIFM1/PMAIP1/DAG1
Gliogenesis	170	0.438401	1.42758	0.00405496	0.030301	0.02246	2349	tags=29%, list=18%, signal=24%	TLR4/TGFB2/LYN/SYNE2/ROR1/PTPN11/SKI/APP/SRGAP2C/PSEN1/SOX4/PALS1/PRX/RELN/FGF5/SYNJ1/ZMIZ1/VIM/WDR1/CDK6/EPHA4/RHOA/KRAS/MAPK1/SOD1/SUZ12/MED12/ADGRG1/BMP2/PPP1CC/CRKL/RTN4/TSPAN2/CDKN2B/DICER1/MTOR/FGF2/HDAC1/ABL1/NDRG1/CDH2/B4GALT6/ADGRG6/ID2/NF1/B4GALT5/CTNNB1/TGFB1/DAG1
Actin filament bundle organization	125	0.454407	1.42742	0.0082705	0.049389	0.0366086	1916	tags=25%, list=14%, signal=21%	EZR/SWAP70/NEDD9/ITGB1/CDC42/CALD1/MTSS1/RDX/SHROOM2/DPYSL3/HSP90B1/TJP1/RHOA/ROCK2/ACTN1/TTC8/WASF2/MET/SHANK3/DLC1/CGNL1/CCDC88A/CLASP2/ROCK1/CUL3/ALMS1/MYO1B/PAK2/MTOR/PDCD10/ABL1
Regulation of cellular component size	244	0.422769	1.42737	0.00115836	0.0118992	0.00882008	2177	tags=28%, list=16%, signal=24%	SEMA3G/MAP1B/SSH2/EZR/SPTBN1/ARF6/SWAP70/RAB3B/AQP1/FN1/HSP90AB1/MSN/PICALM/RDX/DSTN/SLIT2/CYFIP1/NRCAM/GOLGA4/BMPR2/ADNP/CREB1/KIRREL1/KANK1/WDR1/SIN3A/CDC42EP3/RHOA/RAB21/SSH1/AKT3/TMOD3/MACF1/RICTOR/ARHGAP35/LATS1/SLC12A6/MYADM/ATP7A/SHANK3/CTTN/DIP2B/NCKAP1/RASA1/SPTAN1/NCK2/TRPV4/RTN4/WASHC5/SLC12A2/GSK3B/CRACD/RB1CC1/RAB22A/MTOR/ABL1/WNK3/MAP2/CLCN6/ARPC1A/DLG1/RNF6/IST1/FER/ANO6/CLCN3/TMOD…
Protein localization to extracellular region	211	0.430181	1.42442	0.00278212	0.0230316	0.0170717	1639	tags=23%, list=12%, signal=20%	ABCA1/CCN3/TLR4/ABCG1/TGFB2/EZR/ARF6/RAB3B/PTPN11/OSBP/PPP3CA/RAB12/WLS/FBN1/SOX4/VIP/CPT1A/CAVIN1/REST/MIDN/IRS2/CCDC186/STXBP3/ISL1/COPG1/LTBP1/EPHA5/GLUD1/NDUFAF2/LLGL2/MIA3/PPARG/RAB27A/LTBP2/STXBP5/SEL1L/SLC16A1/RAB11FIP2/ADAM9/CD2AP/ARFGAP3/DPH3/EDNRB/UNC13B/RAB10/ACVR2B/SLC12A2/FBN2
Dephosphorylation	315	0.411222	1.42406	0.000174126	0.00298846	0.00221513	2390	tags=26%, list=18%, signal=22%	ATP1A1/SSH2/CTTNBP2NL/TGFB2/SWAP70/RPRD1A/PTPN11/PPP3CA/PTPN21/HSP90AB1/BOD1L1/RPRD1B/PTPN12/DUSP16/PTPN14/MTMR9/PPP4R3A/PTPDC1/NANP/PPP2CB/MTMR3/DUSP5/SYNJ2/SYNJ1/PPM1B/HSP90B1/PPP4R3B/SSH1/ROCK2/SLC39A10/LPIN1/PDP1/IQGAP1/PTP4A2/TIGAR/BTRC/ITGA1/DLC1/PTP4A3/PPTC7/PLPP3/MTMR2/INPP5F/BMP2/ROCK1/PPP1CC/PFKFB3/SMG7/GSK3B/PPM1D/PPP4R2/PPP1CB/PUDP/MTOR/PTPRB/CTDSP2/SMG6/PPP1R2/PHLPP2/PDP2/RCAN1/DLG1/…
Positive regulation of intracellular transport	166	0.43669	1.4227	0.00609931	0.0404894	0.030012	2304	tags=29%, list=17%, signal=24%	EZR/PTGS2/BAG3/HSP90AB1/DYNC1H1/CDC42/MSN/TPR/PSEN1/PRKACA/UBE2D3/RDX/RAC2/KHDRBS1/PRKAA1/MAPK14/EDEM1/DAB2/STOM/PCM1/RAB21/PRNP/UBR5/MTMR2/HUWE1/TCAF2/TCAF1/NPEPPS/ARIH2/FBXW7/GSK3B/NMT1/CEMIP/ANP32B/PDCD10/RIOK2/MAP2/CEP290/RBM22/IPO5/RAB29/PPM1A/PGAP1/EHD2/TARDBP/TMEM30A/SMAD3/TGFB1
Positive regulation of cell development	199	0.43054	1.42212	0.00225608	0.0198288	0.0146977	2349	tags=30%, list=18%, signal=25%	MAP1B/LIMS1/ROBO1/HAS2/LYN/KIT/FN1/ACTR2/SNW1/NEDD9/CDC42/NUMB/SLIT2/CYFIP1/DHX36/CUX1/BNC1/RELN/GOLGA4/DAB2/DOCK1/SYNJ1/BMPR2/ADNP/EPHA4/RAB21/MACF1/PRKDC/MYADM/ARHGEF7/TRIB1/SHANK3/EEF2K/CAPRIN1/NUMBL/BMP2/PPP1CC/CRKL/ASPM/SPEN/CRK/DICER1/MTOR/PLXNA1/DIXDC1/PREX1/SKIL/HDAC1/ABL1/NIN/TRIM32/BCL2/IST1/CDH5/ID2/NAP1L1/CTNNB1/CAPRIN2/TGFB1/DAG1
Positive regulation of mapk cascade	264	0.416727	1.4213	0.000882179	0.00965441	0.00715614	1469	tags=19%, list=11%, signal=17%	INSR/AKAP12/KITLG/JCAD/HIPK2/SPAG9/TLR4/KDR/TGFB2/ROBO1/NOTCH2/ROR1/PTPN11/KIT/APP/TEK/CDC42/PSEN1/GADD45A/GDF6/FLT1/RAP1A/SASH1/EPHA4/RASGRP1/PELI2/ROCK2/RAP1B/GSDME/IQGAP1/CD24/KLHDC10/TAOK1/DVL3/DHX33/ITGA1/MAP3K7/TRAF6/SOD1/RIPK1/DSTYK/RAPGEF2/SDCBP/MAP2K3/ADAM9/MAP3K5/BMP2/TRPV4/ROCK1/CRKL
Negative regulation of intracellular signal transduction	376	0.406168	1.41995	0.000208828	0.00341733	0.00253303	2470	tags=27%, list=18%, signal=23%	ATP2B4/CCN3/TLR4/TGFB2/EZR/VDAC2/SIRT1/PTGS2/LYN/HEG1/WWC2/BCL6/ITGB1/NCOR1/DUSP16/USP10/YBX3/EIF3A/PRKAA1/ABL2/HSPA1A/MAPK14/PPP2CB/SLIT2/CNKSR3/AIDA/DUSP5/DAB2/FOXM1/DYRK2/RELA/PPM1B/SESN3/KANK1/DDX3X/EPHA4/RHOA/NFE2L2/UFD1/RIOK3/ARHGAP35/MET/PARL/NONO/PRNP/MYADM/MECOM/PPARG/PDE10A/MCL1/RNF152/GPD1L/DLC1/RIPK1/DNAJA1/CGNL1/OPTN/MDM2/MAP2K3/RASA1/BMP2/CD2AP/SH3BP4/TLE1/PLEKHA1/SIRPA/ITPR1/BCL2L2…
Regulation of small molecule metabolic process	209	0.427383	1.41854	0.00232727	0.0202592	0.0150167	1782	tags=22%, list=13%, signal=19%	INSR/PROX1/ATP2B4/PASK/ABCG1/SLC7A11/SIRT1/PTGS2/RDH10/KIT/APP/PARP1/NCOR1/PSEN1/CPT1A/PRKAA1/SOGA1/FAM3C/REST/MIDN/DAB2/MT-CO2/DYRK2/LACC1/IRS2/PPP4R3B/FOXK1/TIGAR/PPARG/RANBP2/SOD1/PPTC7/ZBTB20/ELOVL5/EP300/PGAM1/BMP2/KHK/COX11/GSK3B/HRH1/ERLIN1/PPP1CB/USP7/PPARA
Muscle organ development	183	0.430956	1.41746	0.00312747	0.025103	0.0186071	2460	tags=33%, list=18%, signal=27%	PROX1/RBM24/MED1/GJA1/KLF5/TGFB2/DLL4/MEF2D/SIRT1/UTRN/HEG1/PPP3CA/SKI/RPS6KB1/YBX3/PRKAA1/MAPK14/CAVIN4/FOXC1/KMT5B/ARID5B/MEF2A/ACVR1/ZFHX3/CENPF/CREB1/SGCB/ISL1/FXR1/RHOA/FOXK1/BTG2/EP300/LOX/HBEGF/PKP2/BMP2/RBPJ/MYORG/NR2F2/FLNB/SRI/ZNF609/RCAN1/BCL2/NF1/RB1/NR1D2/CCNT2/DMD/FZD1/SAP30/CTNNB1/SMAD3/FHL3/TGFB1/DAG1/NOTCH1/FOXC2/CHD2
Regulation of endocytosis	150	0.441191	1.4171	0.00606136	0.0403009	0.0298722	1484	tags=24%, list=11%, signal=22%	INSR/EFNB2/ARF6/CBL/PPP3CA/ITGAV/APP/LRRTM2/CDC42/NUMB/AAK1/PSEN1/ITGB3/PICALM/ABL2/CBLL1/PPT1/DAB2/ARC/FMR1/SYNJ1/SELE/AP2B1/RAB21/PACSIN2/EEF2K/SCYL2/HNRNPK/MTMR2/ANKFY1/UBQLN2/SDCBP/APPL1/CD2AP/ROCK1/RAB31
Signal release	225	0.422485	1.40865	0.00246284	0.0211774	0.0156973	1638	tags=21%, list=12%, signal=19%	ABCA1/CCN3/PASK/NKX3-1/GJA1/LYN/SLC30A1/INHBA/PTPN11/OSBP/PPP3CA/WLS/PSEN1/SOX4/VIP/CPT1A/RAB1A/RAP1A/REST/PPT1/MIDN/DAB2/FMR1/SYNJ1/IRS2/CREB1/CCDC186/STXBP3/ISL1/EPHA5/GLUD1/NDUFAF2/RAP1B/PPARG/STXBP5/LIN7A/CTBP2/SLC16A1/RAB11FIP2/ATP2A2/RAP1BL/TRPV4/EDNRB/LIN7C/UNC13B/VAMP7/ACVR2B/GSK3B
Myeloid cell differentiation	277	0.410386	1.40769	0.000809782	0.00911706	0.00675784	2304	tags=32%, list=17%, signal=27%	KITLG/FOXP1/HIPK2/ETS1/TLR4/MED1/EPAS1/RUNX1/NOTCH2/SIRT1/LYN/INHBA/FOXO3/PTPN11/KIT/BCL6/RBFOX2/APP/ITGB8/PARP1/CDC42/MYH9/FBN1/PSEN1/PIP4K2A/HSPA1A/MAPK14/TET2/FARP2/CDC73/CTR9/SLC25A5/ARID4A/CREB1/WDR1/CDK6/TMOD3/CD109/ACTN1/WASF2/KAT6A/L3MBTL3/PRKDC/PURB/KLF2/KLF10/HSPA1B/PPARG/HOXA5/TRIB1/TRAF6/RIPK1/EP300/LOX/GAB2/KMT2E/PABPC4/RBPJ/JAG1/TFRC/ACIN1/UBA5/FBXW7/AP3B1/ABCB10/TSPAN2/MAFB/STAT5B/…
Regulation of canonical wnt signaling pathway	180	0.426877	1.40127	0.00442572	0.0319956	0.0237161	2771	tags=36%, list=21%, signal=29%	FOXO3/GPRC5B/WLS/PSEN1/WNK1/JADE1/SOX4/MAPK14/CCNYL1/DAB2/APC/PPM1B/YAP1/RNF146/KANK1/DDX3X/ISL1/TNKS2/TNKS/TMEM131L/LATS1/LATS2/BTRC/SCYL2/CHD8/SOX7/UBR5/NRARP/BMP2/RBPJ/TLE1/CTNND1/MCC/ASPM/TBL1XR1/USP47/GSK3B/RSPO3/FGF2/HDAC1/CSNK1G1/TBL1X/USP34/LGR4/CDH2/PPM1A/WWTR1/SOX17/APOE/FZD1/CTNNB1/KPNA1/SMAD3/CAPRIN2/TGFB1/ZNF703/NOTCH1/G3BP1/CSNK1A1L/UBE2B/GLI3/NFKB1/ZEB2/SMURF2/ZBED3
Macroautophagy	279	0.408169	1.40119	0.00166558	0.0157318	0.0116609	2870	tags=30%, list=21%, signal=24%	MAP1LC3B/KDR/SIRT1/EXOC8/NPC1/BAG3/FYCO1/PIKFYVE/TP53INP1/PSEN1/PRKACA/PIP4K2A/RAB1A/RAB7A/MAP1LC3B2/CHMP4B/YOD1/RNF213/MTMR3/SMG1/SLC25A5/SESN3/TP53INP2/LARP1/VPS26A/PLAA/VPS13C/SMURF1/TIGAR/MAP3K7/ATG3/EPG5/HUWE1/UBQLN2/OPTN/ATP2A2/NBR1/WAC/ATG2B/RNF5/VAMP7/VPS41/PLEKHM1/SPTLC2/UBA5/ERN1/STAM/LIX1L/TRAPPC8/SUPT5H/RB1CC1/RALB/WDFY3/MTOR/ARL8B/PIK3C3/SNAP29/LRBA/ATG9B/VTI1B/SMCR8/RUBCN/ATG14/VPS1…
Protein localization to nucleus	250	0.413506	1.39852	0.00214602	0.0192777	0.0142892	2672	tags=30%, list=20%, signal=24%	MED1/KPNA4/PTGS2/BAG3/PPP3CA/HNRNPU/PIKFYVE/HSP90AB1/CIZ1/KPNA3/KPNB1/PARP1/NOLC1/TPR/PSEN1/SYNE1/TXN/ING1/MAPK14/NUP153/TNPO3/YAP1/SIN3A/LATS1/NUP98/LATS2/RANBP2/POLR1A/UBR5/MDM2/DKC1/APPL1/PLRG1/CD2AP/TAF3/DNAJB6/TFRC/NUP50/GSK3B/CTNNA1/NMD3/UTP25/OTUD7B/CCT6A/GLUL/TOPORS/IPO8/RRS1/RBM22/IPO5/IPO7/KPNA6/NF1/WWTR1/TARDBP/MFHAS1/KPNA1/SMAD3/TGFB1/XPO1/MAGED1/CCT8/CBLB/NUP214/NOTCH1/EIF4ENIF1/NUP9…
Actin filament organization	331	0.402706	1.39564	0.000698004	0.00807478	0.00598527	2079	tags=27%, list=16%, signal=24%	PROX1/SSH2/FAT1/EZR/SPTBN1/ARF6/SWAP70/ACTR2/NEDD9/ITGB1/CDC42/CALD1/TPM4/MTSS1/CORO1C/RDX/RAC2/MYO6/DSTN/SLIT2/CYFIP1/SHROOM2/DPYSL3/KIRREL1/KANK1/WDR1/HSP90B1/TJP1/CDC42EP3/RHOA/SSH1/TMOD3/ROCK2/RICTOR/ACTN1/TTC8/JMY/ARHGAP35/WASF2/LATS1/MET/SHROOM4/MYADM/MPRIP/MYO5A/SHANK3/DLC1/RHOBTB3/PSTPIP2/CTTN/CGNL1/SH3KBP1/CCDC88A/NCKAP1/SHROOM3/RASA1/SPTAN1/NCK2/ENAH/CD2AP/CLASP2/ARHGAP17/TRPV4/ROCK1/DI…
Metal ion homeostasis	307	0.40223	1.39335	0.00144651	0.014137	0.0104787	2499	tags=25%, list=19%, signal=21%	STC1/ATP2B4/ATP1A1/KDR/KCNJ2/STC2/EPAS1/LYN/SWAP70/PDPK1/SLC30A1/CCDC47/ITGAV/APP/ATP13A3/PSEN1/PRKACA/S1PR3/CMKLR1/ATP1B3/PICALM/SLC31A1/ABL2/CNNM4/HSP90B1/GNA13/CNNM2/SLC39A10/ITPR2/ACO1/SLC12A6/PKD2/ATP7B/PRNP/CD24/ATP7A/SOD1/CHERP/CD55/ATP2A2/LRP6/CORIN/TRPV4/DIAPH1/PLCG1/EDNRB/COX11/ITPR1/TFRC/ATP2B1/SLC12A2/AP3B1/GLRX3/CEMIP/IMMT/SCO1/SRI/RMDN3/FGF2/ABL1/BCL2/CDH5/PTGFR/APOE/CACNA2D1/DMD/AN…
Ion homeostasis	388	0.397178	1.39153	0.000401442	0.00526363	0.00390156	1922	tags=20%, list=14%, signal=18%	STC1/GJA5/ATP2B4/ATP1A1/GJA1/KDR/SLC7A11/KCNJ2/STC2/EPAS1/LYN/SWAP70/PDPK1/SLC30A1/CCDC47/ITGAV/APP/PARP1/ATP13A3/PSEN1/WNK1/PRKACA/S1PR3/CMKLR1/ATP1B3/PICALM/SLC31A1/RAB7A/ABL2/CNNM4/PPT1/SLC9A7/LACC1/HSP90B1/GNA13/CNNM2/XPR1/SLC39A10/ITPR2/GCLC/ACO1/SLC12A6/PKD2/ATP7B/PRNP/CD24/MAPK1/ATP7A/GPD1L/SOD1/SLMAP/GLS/CHERP/CD55/ATP2A2/LRP6/CORIN/TRPV4/DIAPH1/PLCG1/EDNRB/COX11/ITPR1/TFRC/ATP2B1/SLC12A2…
T cell differentiation	151	0.43292	1.39063	0.00719188	0.04509	0.033422	2741	tags=32%, list=20%, signal=26%	FOXP1/DLL4/RUNX1/FOXO3/KIT/BCL6/SOX4/TCF7/ZEB1/ZMIZ1/CDK6/SOS1/RASGRP1/RHOA/TMEM131L/PRKDC/RC3H1/ATP7A/SOD1/NRARP/IL6R/ZBTB1/AP3B1/MAFB/RC3H2/STAT5B/MTOR/PREX1/RPL22/ABL1/ITPKB/NHEJ1/PNP/ZFP36L1/BCL2/SH3RF1/RPS6/RORA/CTNNB1/CLPTM1/CARD11/ADA/HMGB1/PRDM1/BTN2A2/GLI3/CHD7/ZFP36L2/ENTPD7
Regionalization	195	0.420997	1.38962	0.00559685	0.0381743	0.028296	2455	tags=27%, list=18%, signal=22%	HEY1/HIPK2/NKX3-1/DLL4/ROBO1/NOTCH2/SKI/WLS/HIPK1/PSEN1/PRKACA/FOXC1/AIDA/RELN/ACVR1/ARC/GPR161/YY1/BMPR2/TDRKH/ISL1/PRKDC/NRP2/HOXA5/BTG2/MED12/EP300/HOXB5/ADGRG1/LRP6/NRARP/BMP2/RBPJ/HOXA6/CRKL/ACVR2B/NR2F2/BPTF/MAFB/CHSY1/TSHZ1/FGF2/MIB1/ABI1/PGAP1/SOX17/CTNNB1/PCSK5/SMAD3/NOTCH1/FOXC2/EXT1
Peptidyl lysine acetylation	160	0.42659	1.38612	0.00748468	0.0461318	0.0341943	2579	tags=30%, list=19%, signal=25%	SIRT1/NFYA/KMT2A/BEND3/JADE1/NCOA3/SOX4/PRKAA1/CREBBP/PAXIP1/SIN3A/ISL1/GLYR1/BRD7/GTF3C4/KAT6A/TAF1L/TAF4/MAP3K7/BRD8/MORF4L1/DIP2B/EP300/YEATS2/HCFC1/NAA50/ATXN7/TADA2B/MSL2/RPS6KA5/SET/PHF20L1/ZNF451/SMC5/BRD1/MCM3AP/KAT2B/MECP2/CTCF/ACTB/EID1/EPC2/TADA1/TAF1/CLOCK/TRRAP/PARK7/EP400
Protein polyubiquitination	217	0.417789	1.38503	0.00334762	0.0263196	0.0195089	2793	tags=32%, list=21%, signal=26%	RMND5A/RNF20/CBL/TRIM44/UBE2K/AREL1/TRIP12/UBE2D3/SASH1/RNF213/ARIH1/UBE2H/HECTD1/RNF146/UBE2S/DDX3X/MKRN1/LNPEP/ZFP91/TNKS2/PELI2/TNKS/TPP2/PLAA/SMURF1/TRIM2/BTRC/HECW2/RC3H1/TRAF6/RNF152/UBR5/HUWE1/MDM2/RNF168/NPEPPS/RNF5/RNF111/ARIH2/CUL3/RNF19A/RC3H2/KBTBD6/CUL1/TTC3/WWP2/TOPORS/RNF6/RFFL/TRIM32/BCL2/TNFAIP3/FBXW11/CTNNB1/ZNRF1/RNF216/RNF34/MARCHF6/UBE4B/TAF1/KLHL42/UBE2B/UBE2E3/RNF40/KLHL20/…
Positive regulation of immune response	261	0.406183	1.38429	0.00203895	0.0184335	0.0136635	1772	tags=20%, list=13%, signal=18%	FOXP1/TLR4/MED1/TGFB2/EZR/HEXIM1/SIRT1/LYN/HSP90AA1/UBE2K/AKIRIN2/PSEN1/WNK1/CMKLR1/KHDRBS1/CREBBP/NFATC2/KMT5B/PAXIP1/POLR3D/RELA/ELF1/RIF1/SIN3A/RASGRP1/ZCCHC3/SLC39A10/AP1G1/LSM14A/RIOK3/PRKDC/KARS1/NONO/PRNP/TP53BP1/RC3H1/MAPK1/MAP3K7/TRAF6/CD55/EP300/GAB2/APPL1/PLCG1/CRKL/PLEKHA1/VAMP7/TFRC/ZBTB1/STX7/RC3H2/STAT5B/PAK2
Cell cycle phase transition	436	0.392176	1.38393	0.00023355	0.00370695	0.0027477	2645	tags=25%, list=20%, signal=21%	ADAMTS1/PROX1/ATP2B4/NKX3-1/ANKRD17/SYF2/INHBA/PTPN11/GIGYF2/PPP3CA/BRCC3/ITGB1/KLF4/E2F7/APP/RPS6KB1/HSPA2/TPR/JADE1/MN1/RDX/KHDRBS1/MAPK14/CHMP4B/LSM11/PAXIP1/ACVR1/APC/TCIM/FOXM1/SENP2/CDC73/CENPF/NES/UBE2S/PHF8/DDX3X/CDK6/SIN3A/MDC1/CCNG2/TMOD3/PLK2/BRD7/CCNJ/MAP3K20/LATS1/PKD2/BACH1/PRKDC/RINT1/BCAT1/TP53BP1/CLSPN/LATS2/TAOK1/HECW2/EIF4G1/KLHL18/MDM2/WAC/KMT2E/APPL1/PLRG1/CLASP2/NSUN2/ERCC6/…
Anatomical structure homeostasis	175	0.42407	1.38324	0.00721685	0.04509	0.033422	2463	tags=31%, list=18%, signal=26%	TLR4/GJA1/KDR/EPAS1/PTGS2/LAMC1/PTPN11/BAG3/GIGYF2/ITGB1/STRAP/ITGB3/PRKAA1/RAB7A/CHMP4B/FOXC1/YAP1/TP53INP2/TJP1/AKT3/KRAS/TAOK1/TRAF6/SOD1/VCL/LOX/MTF1/TFRC/ATP2B1/PLEKHM1/ERCC6/SLC12A2/CRACD/CTSH/ADGRF5/WNK3/TRIM32/JAM3/BCL2/CDH5/NF1/RB1/ACTB/CLCN3/WWTR1/TNFAIP3/DMD/VPS54/CTNNB1/NANOS1/ACACA/NOTCH1/EXT1/LCA5
Positive regulation of establishment of protein localization	229	0.412871	1.38044	0.00154243	0.0149361	0.0110711	2399	tags=27%, list=18%, signal=22%	TLR4/ABCG1/TGFB2/EZR/ARF6/PTGS2/BAG3/OSBP/HSP90AB1/WLS/CDC42/TPR/PSEN1/PRKACA/SOX4/UBE2D3/RAC2/PRKAA1/MAPK14/EDEM1/STOM/IRS2/PCM1/ISL1/GLUD1/PRNP/PPARG/PTP4A3/UBR5/HUWE1/DKC1/CEP120/TCAF2/ADAM9/TCAF1/CD2AP/NPEPPS/UNC13B/ARIH2/FBXW7/GSK3B/NMT1/CEMIP/ANP32B/CCT6A/SRI/GLUL/PDCD10/CEP290/RBM22/IPO5/RAB29/PPM1A/TARDBP/TMEM30A/ATP2C1/SMAD3/TGFB1/CCT8/CSNK2A2/ACSL3
Regulation of hormone levels	235	0.409968	1.37599	0.00264237	0.0221351	0.0164072	1876	tags=20%, list=14%, signal=18%	CCN3/DIO2/PASK/ATP1A1/NKX3-1/MED1/GJA1/STC2/LYN/RDH10/INHBA/PTPN11/OSBP/PPP3CA/SOX4/VIP/CPT1A/RAB1A/REST/MIDN/DAB2/IRS2/CREB1/CYP27C1/CCDC186/STXBP3/SIN3A/ISL1/ALDH9A1/EPHA5/GLUD1/NDUFAF2/PPARG/SLC16A1/RAB11FIP2/BMP2/CORIN/TRPV4/PLEKHA1/EDNRB/VAMP7/ACVR2B/SCPEP1/STAT5B/ECE1/SRI/GLUL/KDM5B
Divalent inorganic cation homeostasis	224	0.412016	1.37276	0.00430339	0.0314886	0.0233403	2308	tags=24%, list=17%, signal=20%	STC1/ATP2B4/KDR/STC2/LYN/SWAP70/PDPK1/SLC30A1/CCDC47/ITGAV/APP/ATP13A3/PSEN1/PRKACA/S1PR3/CMKLR1/ABL2/CNNM4/HSP90B1/GNA13/CNNM2/SLC39A10/ITPR2/PKD2/ATP7B/PRNP/CD24/CHERP/CD55/ATP2A2/LRP6/TRPV4/DIAPH1/PLCG1/EDNRB/ITPR1/ATP2B1/AP3B1/CEMIP/IMMT/SRI/RMDN3/FGF2/ABL1/BCL2/CDH5/PTGFR/APOE/CACNA2D1/DMD/ANXA6/ATP2C1/SMAD3/LETM1
Aging	209	0.413053	1.37098	0.004961	0.0350257	0.0259621	2453	tags=26%, list=18%, signal=22%	YBX1/LIMS1/SIRT1/PTGS2/FOXO3/PPP3CA/BCL6/APP/RPS6KB1/PSEN1/LOXL2/PICALM/PRDM2/MAPK14/FOXM1/ZMIZ1/SMC6/MT-ND4/GNA13/CDK6/SIN3A/BAZ2B/AKT3/PLK2/NFE2L2/GCLC/KAT6A/VCAM1/PRNP/MMP2/SOD1/MAP2K3/MAP3K5/EDNRB/TFRC/ATP2B1/SLC12A2/GCLM/CTNNA1/COL4A2/CDKN2B/SMC5/FGF2/ABL1/BCL2/MT-CO1/PDCD4/ID2/EIF2S1/DAG1/TERF2/SERPINE1/SOD2/SEC63/LMNA
Lymphocyte activation	417	0.389979	1.36992	0.000833617	0.00926192	0.00686521	2340	tags=25%, list=17%, signal=21%	EFNB2/FOXP1/TLR4/GJA1/DLL4/RUNX1/NOTCH2/LYN/SWAP70/SNX27/INHBA/FOXO3/PTPN11/KIT/PPP3CA/HSPH1/BCL6/ITGB1/MYH9/MSN/DCAF1/PSEN1/SOX4/RAC2/NFATC2/TCF7/SLC7A1/KMT5B/SOCS6/PAXIP1/NFIL3/YY1/ZEB1/DNAJB9/ZMIZ1/IRS2/HECTD1/SLC25A5/ELF4/DOCK10/RIF1/CDK6/SOS1/RASGRP1/RHOA/SLC39A10/AP1G1/TMEM131L/PRKDC/VCAM1/PRNP/CD24/TP53BP1/RAB27A/RC3H1/ATP7A/TRAF6/SOD1/SH3KBP1/CD55/EP300/RNF168/NCK2/NRARP/LRRC32/RBPJ/TWSG1…
Regulation of intracellular transport	274	0.400259	1.3688	0.0027148	0.0226073	0.0167572	2332	tags=27%, list=17%, signal=22%	MAP1B/EZR/PTGS2/PTPN11/BAG3/HSP90AB1/DYNC1H1/CDC42/MSN/NOLC1/PTPN14/TPR/PSEN1/TXN/PRKACA/UBE2D3/RDX/RAC2/KHDRBS1/PRKAA1/MAPK14/NUP153/YOD1/EDEM1/DAB2/STOM/PCM1/SETD2/NUS1/RAB21/RINT1/PARL/PRNP/MAPK1/ATP9A/UBR5/MTMR2/HUWE1/INPP5F/TCAF2/TCAF1/NPEPPS/PPP1CC/NEFH/NSUN2/SEC24B/ARIH2/FBXW7/GSK3B/NMT1/CEMIP/ANP32B/GCC2/USP7/PDCD10/RIOK2/MAP2/CEP290/RBM22/IPO5/RAB29/PPM1A/NF1/PGAP1/EHD2/LMAN1/TARDBP/TMEM…
Regulation of cellular protein catabolic process	217	0.412595	1.36781	0.00411785	0.0306084	0.0226879	2763	tags=28%, list=21%, signal=22%	HIPK2/EZR/HSP90AA1/UBE2K/HSP90AB1/MSN/UCHL5/PSEN1/PRKACA/RDX/HSPA1A/USP14/ARIH1/RYBP/SMARCC1/DAB2/FMR1/HECTD1/SOCS4/EPHA4/NFE2L2/CSNK2A1/GCLC/LATS1/SMURF1/RPL5/HSPA1B/BTRC/TRIB1/ZYG11B/RIC1/UBQLN2/SDCBP/MDM2/WAC/PSMC2/ARIH2/FBXW7/GSK3B/RNF19A/USP7/PABIR1/SH3RF1/APOE/TNFAIP3/QRICH2/UBQLN4/XPO1/CSNK2A2/LAMP3/TAF1/RAD23B/UFL1/PARK7/TMTC3/RNF40/BAG5/PSMC6/TMF1/UBQLN1
Regulation of cytoskeleton organization	405	0.391539	1.36767	0.000465666	0.00590403	0.00437625	2080	tags=26%, list=16%, signal=22%	PROX1/PFDN2/MAP1B/SSH2/EZR/SPTBN1/NOTCH2/ARF6/SWAP70/HNRNPU/TEK/DYNC1H1/CDC42/TPR/TRAF3IP1/MTSS1/CAMSAP2/RDX/RAC2/PRKAA1/ABL2/HSPA1A/MAPRE1/DSTN/CHMP4B/SLIT2/CYFIP1/APC/NES/KIRREL1/KANK1/WDR1/TJP1/CDC42EP3/CAPN2/RHOA/MYCBP2/SSH1/TMOD3/ROCK2/RICTOR/EPHA5/TTC8/ARHGAP35/WASF2/LATS1/MET/IQGAP1/MYADM/HSPA1B/TAOK1/ARHGEF7/SLAIN2/MAPK1/SHANK3/DLC1/RHOBTB3/CTTN/CGNL1/CCDC88A/AKAP9/NCKAP1/CEP120/RHOQ/RASA…
Maintenance of location	212	0.41208	1.36637	0.0066548	0.0428301	0.031747	1950	tags=24%, list=15%, signal=20%	ABCA1/ABCG1/SIRT1/LYN/PDPK1/HNRNPU/CIZ1/ITGAV/FBN1/PSEN1/SYNE1/TXN/PRKACA/ITGB3/CPT1A/RNF213/G3BP2/ARHGAP21/NRIP1/OSBPL11/HSP90B1/LTBP1/GOPC/ITPR2/HK2/LATS1/PKD2/ATP7B/VPS13C/PPARG/CHERP/CCDC88A/AKAP9/VPS13A/HK1/TAF3/DIAPH1/PLCG1/ITPR1/ASPM/FBXW7/FBN2/CEMIP/STAT5B/PPARA/SRI/TAPT1/FGF2/ABL1/TOPORS
Regulation of vesicle mediated transport	340	0.394288	1.36552	0.00187139	0.0172889	0.012815	2519	tags=30%, list=19%, signal=25%	INSR/EFNB2/EZR/ARF6/LYN/PDPK1/RAB3B/CBL/PPP3CA/RAB12/ITGAV/APP/LRRTM2/CDC42/NUMB/MSN/AAK1/PSEN1/ITGB3/PICALM/RDX/RAC2/PRKAA1/RAP1A/RAB7A/ABL2/PLD1/REST/CBLL1/PPT1/DAB2/ARC/FMR1/SYNJ1/SELE/STXBP3/AP2B1/RAB21/GOPC/AP1G1/RAP1B/RINT1/RAB27A/PACSIN2/MAPK1/STXBP5/EEF2K/SOD1/ATP9A/SCYL2/ATG3/SEPTIN2/HNRNPK/MTMR2/ANKFY1/UBQLN2/SDCBP/ATP2A2/RAP1BL/GAB2/INPP5F/APPL1/CD2AP/CLASP2/ROCK1/RAB31/SIRPA/VAMP7/RAB…
Multicellular organismal homeostasis	307	0.392815	1.36073	0.00306113	0.0247318	0.018332	2683	tags=30%, list=20%, signal=25%	DIO2/PASK/TLR4/GJA1/KDR/ADRB1/EPAS1/HAS2/SIRT1/PTGS2/LAMC1/NOVA2/PTPN11/AQP1/GIGYF2/ITGB1/DYNC1H1/STRAP/PRKACA/CMKLR1/ITGB3/PRKAA1/RAB7A/GNAS/CHMP4B/FOXC1/APC/AKAP11/YAP1/TP53INP2/TJP1/LNPEP/AKT3/LPIN1/KRAS/MET/TRAF6/SOD1/EIF4G1/VCL/MTF1/RBPJ/TRPV4/EDNRB/KDM3A/TFRC/PLEKHM1/ERCC6/ACVR2B/SLC12A2/ACSL1/ALMS1/MYO5B/ADIPOR2/CRACD/CTSH/KDM6B/ADGRF5/WNK3/MEX3C/LGR4/TRIM32/JAM3/BCL2/CDH5/NF1/RB1/ACTB/CLC…
Wound healing	264	0.395958	1.35046	0.0031001	0.0249783	0.0185146	2657	tags=30%, list=20%, signal=24%	TLR4/KDR/TGFB2/SLC7A11/NOTCH2/LYN/FN1/PPP3CA/TLN1/ITGB1/MYH9/DST/THBD/ITGB3/MAPK14/GNAS/CHMP4B/B4GALT1/YAP1/KANK1/GNA13/STXBP3/ELK3/RHOA/CD109/MACF1/NFE2L2/JMJD1C/ACTN1/ARHGAP35/DCBLD2/MIA3/PPARG/RAB27A/MYL9/VCL/PLPP3/COL5A1/LOX/MYOF/PABPC4/HBEGF/MAP3K5/ADAMTS18/CLASP2/SLC12A2/AP3B1/ADIPOR2/CRK/PPARA/MTOR/FGF2/PDCD10/ARL8B/ANO6/SCARB1/NF1/ACTB/LMAN1/APOE/TNFAIP3/ANXA6/ITGA2/ANXA5/SMAD3/TGFB1/DAG1…
Regulation of cell cycle phase transition	333	0.387861	1.34444	0.00225903	0.0198288	0.0146977	2135	tags=20%, list=16%, signal=17%	ADAMTS1/PROX1/ATP2B4/NKX3-1/ANKRD17/SYF2/INHBA/PTPN11/GIGYF2/BRCC3/KLF4/E2F7/APP/HSPA2/TPR/JADE1/MN1/RDX/MAPK14/LSM11/PAXIP1/ACVR1/APC/TCIM/SENP2/CDC73/CENPF/DDX3X/SIN3A/MDC1/TMOD3/PLK2/BRD7/MAP3K20/PKD2/PRKDC/RINT1/TP53BP1/CLSPN/TAOK1/HECW2/EIF4G1/KLHL18/MDM2/WAC/KMT2E/APPL1/PLRG1/NSUN2/ERCC6/CUL3/USP47/FBXW7/CDKN2B/CTDSP2/BRD4/RIOK2/PABIR1/ZFP36L1/DLG1/MECP2/BCL2/XPC/ID2/EIF2AK4/RB1
Positive regulation of cell death	402	0.383252	1.33837	0.000954954	0.0102852	0.00762374	2432	tags=25%, list=18%, signal=21%	AKAP12/EFNB2/NKX3-1/BCL2L11/TLR4/IGF2R/TGFB2/GATA6/NOTCH2/SIRT1/PTGS2/LYN/INHBA/FOXO3/PEA15/BCL6/ITGB1/TP53INP1/PARP1/CDC42/PSEN1/GADD45A/SOX4/PICALM/SLIT2/REST/RYBP/APC/RARB/MT-CO2/B4GALT1/BMF/PDIA3/DDX3X/TP53BP2/CAPN2/RHOA/CELF1/JMY/CDK19/MAP3K20/GSDME/LATS1/PRKDC/PRNP/TIGAR/PPARG/HOXA5/LATS2/ARHGEF7/ITGA1/MMP2/MCL1/DLC1/SOD1/RIPK1/EIF4G1/SRPK2/DNAJA1/RAPGEF2/RNF122/NCK2/MAP3K5/BMP2/PLCG1/UNC13…
Regulation of establishment of protein localization	375	0.382549	1.33611	0.00216228	0.0193414	0.0143364	2399	tags=25%, list=18%, signal=21%	CCN3/TLR4/ABCG1/TGFB2/EZR/SLC7A11/ARF6/PTGS2/PTPN11/BAG3/OSBP/PPP3CA/HSP90AB1/WLS/CDC42/NOLC1/PTPN14/TPR/PSEN1/TXN/PRKACA/SOX4/UBE2D3/RAC2/CPT1A/PRKAA1/MAPK14/YOD1/REST/EDEM1/MIDN/STOM/IRS2/PCM1/ISL1/GOPC/EPHA5/GLUD1/NDUFAF2/LLGL2/PARL/PRNP/GAPVD1/PPARG/STXBP5/PTP4A3/SLC16A1/DNAJA1/UBR5/HUWE1/DKC1/CEP120/TCAF2/ADAM9/TCAF1/CD2AP/NPEPPS/KIAA0586/DPH3/UNC13B/SLC12A2/ARIH2/FBXW7/GSK3B/NMT1/CEMIP/ANP3…
Negative regulation of phosphorus metabolic process	322	0.384427	1.32766	0.00521322	0.0362606	0.0268775	2242	tags=27%, list=17%, signal=23%	SPAG9/TGFB2/HEXIM1/SIRT1/LYN/SWAP70/PDPK1/INHBA/CBL/HEG1/HNRNPU/BOD1L1/PARP1/NCOR1/PRKAR2A/DUSP16/PSEN1/GADD45A/TRAF3IP1/CORO1C/PIP4K2A/SLIT2/CNKSR3/MIDN/AIDA/APC/IRS2/YWHAG/SOCS4/KIRREL1/CHORDC1/PPP4R3B/ROCK2/CD109/LPIN1/LATS1/IQGAP1/PRKDC/PRNP/MYADM/TIGAR/PPARG/LATS2/TRIB1/GPD1L/EIF4G1/DNAJA1/PLPP3/INPP5F/LRP6/NCK2/BMP2/PRKAR1A/ROCK1/CRKL/SIRPA/COX11/NIBAN1/NR2F2/GSK3B/STK38/PPP4R2/SPRY4/PAK2/P…
Regulation of protein catabolic process	318	0.38261	1.3252	0.00596339	0.0399772	0.0296323	2763	tags=27%, list=21%, signal=22%	HIPK2/TIMP2/EZR/PSMD2/HSP90AA1/UBE2K/HSP90AB1/AREL1/MSN/UCHL5/PSEN1/PRKACA/RDX/VIP/RAB7A/HSPA1A/USP14/ARIH1/RYBP/SMARCC1/DAB2/FMR1/APC/RELA/HECTD1/SOCS4/EPHA4/MYCBP2/PLK2/NFE2L2/CSNK2A1/GCLC/LATS1/SMURF1/RPL5/HSPA1B/BTRC/TRIB1/HECW2/SF3B3/ZYG11B/HUWE1/RIC1/UBQLN2/SDCBP/MDM2/WAC/ODC1/ADAM9/ROCK1/PSMC2/ARIH2/FBXW7/GSK3B/RNF19A/USP7/MDM4/WWP2/PABIR1/TRIM32/SH3RF1/SOX17/APOE/TNFAIP3/QRICH2/SMAD3/UBQL…
Cellular component disassembly	363	0.380734	1.32413	0.00121932	0.012375	0.00917269	2827	tags=30%, list=21%, signal=25%	INSR/MAP1B/MAP1LC3B/SPTBN1/ARF6/EXOC8/LAMC1/SWAP70/FYCO1/HSPA2/CAMSAP2/RDX/MAP1LC3B2/MAP4K4/DSTN/CHMP4B/ARID1A/SMARCC1/APC/SYNJ1/NES/SLC25A5/WDR1/EPHA4/TMOD3/LPIN1/DHX8/SCAF4/HK2/PARL/VPS13C/TIGAR/KIF5B/TAOK1/SCAF8/MMP2/ATG3/EPG5/SMARCA4/CTTN/HUWE1/OPTN/ATP2A2/SETX/SPTAN1/ATG2B/CLASP2/TRPV4/ETF1/VAMP7/ATXN7/ACIN1/ADAM10/UBA5/GSPT1/FBXW7/GSK3B/SSRP1/CRACD/LIX1L/SET/RB1CC1/CKAP2/MID1/DICER1/ASPH/MA…
Regulation of protein containing complex assembly	298	0.38222	1.3216	0.00615229	0.040777	0.0302251	2177	tags=25%, list=16%, signal=21%	ABCA1/MAP1B/SSH2/BCL2L11/TLR4/SPTBN1/VDAC2/ARF6/FNIP2/HSP90AA1/PTPN11/PARP1/CDC42/MSN/TRAF3IP1/CAMSAP2/RDX/HSPA1A/MAPRE1/SLIT2/CYFIP1/FARP2/AIDA/BMF/KIRREL1/KANK1/DDX3X/ISL1/CDC42EP3/RHOA/SSH1/TMOD3/RIOK3/RICTOR/RAP1B/LATS1/MET/MYADM/HSPA1B/ARHGEF7/DHX33/SLAIN2/STXBP5/EIF4G1/CTTN/EP300/AKAP9/NCKAP1/RASA1/SPTAN1/NCK2/HCFC1/UNC13B/TFRC/CLIP1/ATF7IP/GSK3B/CRACD/RALB/MTOR/ABL1/MAP2/ARPC1A/DLG1/MECP2/…
Regulation of mitotic cell cycle	371	0.378167	1.32086	0.00303884	0.0246257	0.0182533	2032	tags=19%, list=15%, signal=16%	INSR/ADAMTS1/NKX3-1/ANKRD17/RNF20/SYF2/SIRT1/INHBA/PTPN11/GIGYF2/BRCC3/HNRNPU/BCL6/KLF4/E2F7/APP/CDC42/RPS6KB1/HSPA2/TPR/JADE1/RDX/LSM11/MKI67/FOXC1/ACVR1/APC/SENP2/CDC73/CENPF/HECA/DDX3X/SIN3A/MDC1/TMOD3/PLK2/BRD7/MAP3K20/PKD2/IQGAP1/PRKDC/RINT1/CLSPN/BTG2/TAOK1/HECW2/EIF4G1/KLHL18/SDCBP/MDM2/WAC/KMT2E/APPL1/PLRG1/CUL3/USP47/STAT5B/CDKN2B/CDK13/CTDSP2/BRD4/ABL1/RIOK2/PABIR1/ZFP36L1/LGMN/DLG1/MEC…
Negative regulation of cell cycle	298	0.381044	1.31753	0.00651776	0.0424006	0.0314286	2549	tags=27%, list=19%, signal=22%	PROX1/NKX3-1/HEXIM1/SYF2/SIRT1/PTGS2/INHBA/PTPN11/GIGYF2/CCP110/BRCC3/BCL6/KLF4/E2F7/TPR/JADE1/ATRX/MAPK14/FOXC1/ACVR1/APC/TENT5B/CDC73/CENPF/SMARCA5/HECA/TP53BP2/CDK6/MDC1/TNKS/PLK2/BRD7/MAP3K20/LATS1/PKD2/PRKDC/RINT1/TP53BP1/CLSPN/BTG2/LATS2/TAOK1/WAPL/MDM2/WAC/BMP2/TRIM37/NSUN2/ERCC6/USP47/NR2F2/CDKN2B/CTDSP2/ABL1/KAT2B/PABIR1/ZFP36L1/DLG1/BCL2/XPC/PDCD4/IPO5/BAZ1B/IPO7/EIF2AK4/RB1/TNFAIP3/KAN…
Proteasomal protein catabolic process	436	0.373206	1.31698	0.00141974	0.0139399	0.0103327	2837	tags=32%, list=21%, signal=26%	UBXN7/RMND5A/SIRT1/PSMD2/FEM1C/WDR26/UBE2K/HSP90AB1/CCDC47/AREL1/UCHL5/PSEN1/PRKACA/UBE2D3/SEC61B/HSPA1A/PPP2CB/YOD1/USP14/ARIH1/EDEM1/SOCS6/RYBP/SMARCC1/FAF2/DAB2/FMR1/DNAJB9/UBE2H/DDI2/HECTD1/TRIM25/SOCS4/UBE2S/HSP90B1/FBXO45/FAM8A1/NFE2L2/UFD1/GCLC/PLAA/SMURF1/HSPA1B/KLHDC10/PCNP/TRIP4/TRIM2/BTRC/TRIB1/HECW2/ZYG11B/PSME4/SEL1L/RNF122/HUWE1/UBQLN2/SDCBP/MDM2/WAC/DNAJC18/CD2AP/LTN1/PSMC2/RNF5/TB…
Process utilizing autophagic mechanism	469	0.371711	1.31671	0.00207328	0.0187038	0.0138639	2832	tags=28%, list=21%, signal=22%	MAP1LC3B/BCL2L11/RRAGC/KDR/SIRT1/EXOC8/HSP90AA1/FOXO3/NPC1/EIF4G3/BAG3/FYCO1/PIKFYVE/RAB12/TP53INP1/HERC1/TAB2/PSEN1/MTMR9/PRKACA/USP10/PIP4K2A/RAB1A/PRKAA1/RAB7A/ABL2/MAP1LC3B2/CHMP4B/SOGA1/YOD1/RNF213/DAP/MTMR3/SMG1/SLC25A5/BMF/SESN3/TP53INP2/LARP1/PLK2/VPS26A/FOXK1/HK2/PLAA/MET/PARL/VPS13C/SMURF1/TIGAR/SEC16A/MCL1/MAP3K7/RNF152/EIF4G1/ATG3/EPG5/CTTN/HUWE1/UBQLN2/OPTN/ATP2A2/EP300/NBR1/WAC/VPS1…
Cellular homeostasis	477	0.369035	1.31152	0.00174794	0.0163813	0.0121423	2308	tags=24%, list=17%, signal=21%	STC1/ATP2B4/ATP1A1/KCNJ2/STC2/SIRT1/LYN/SWAP70/PDPK1/SLC30A1/FOXO3/BAG3/AQP1/OSBP/PPP3CA/UBE2K/CCDC47/ITGAV/APP/ATP13A3/PSEN1/TXN/PRKACA/S1PR3/SOX4/CMKLR1/ATP1B3/PRKAA1/SLC31A1/RAB7A/ABL2/PPT1/SLC9A7/LACC1/IRS2/UBE2S/HSP90B1/CCDC186/GNA13/STXBP3/SIN3A/XPR1/SLC39A10/NFE2L2/ITPR2/EPHA5/GCLC/FOXK1/NDUFAF2/HK2/ACO1/SLC12A6/PLAA/PKD2/ATP7B/PRNP/CD24/TAOK1/MAPK1/MCL1/ATP7A/SHANK3/SOD1/SMARCA4/ZBTB20/RA…
Response to wounding	336	0.377576	1.307	0.00728455	0.0451593	0.0334735	2630	tags=29%, list=20%, signal=24%	MAP1B/TLR4/KDR/TGFB2/SLC7A11/NOTCH2/LYN/INHBA/FN1/PPP3CA/TLN1/ITGB1/KLF4/MYH9/RPS6KB1/DST/THBD/ITGB3/MAPK14/GNAS/CHMP4B/MTR/DPYSL3/B4GALT1/ABHD2/YAP1/KANK1/GNA13/STXBP3/EPHA4/ELK3/STK24/ISL1/RHOA/CD109/MACF1/NFE2L2/JMJD1C/ACTN1/ARHGAP35/DCBLD2/MIA3/PPARG/RAB27A/MMP2/ATP7A/SOD1/MYL9/VCL/PLPP3/COL5A1/LOX/INPP5F/MYOF/PABPC4/HBEGF/MAP3K5/ADAMTS18/CLASP2/SLC12A2/AP3B1/ADIPOR2/CTNNA1/CRK/PPARA/MTOR/FGF…
Response to inorganic substance	332	0.376754	1.30529	0.00604312	0.040243	0.0298293	2059	tags=24%, list=15%, signal=21%	ATP2B4/MAP1B/KDR/GUCY1B1/SIRT1/PTGS2/SLC30A1/FOXO3/NPC1/KIT/AQP1/PPP3CA/APP/PARP1/AHCYL1/LOXL2/TXN/ATRX/PRKAA1/PPP2CB/DHX36/HNRNPA1/MTR/MEF2A/FMR1/DDI2/ADNP/RELA/CREB1/STK24/CAPN2/NFE2L2/SLC25A13/GCLC/ACO1/MET/PKD2/ATP7B/IQGAP1/VCAM1/KLF2/PRNP/GART/TIGAR/MAPK1/MMP2/ATP7A/EEF2K/SOD1/RIPK1/CPOX/SETX/ATIC/MTF1/ADAM9/MAP3K5/PLEKHA1/EDNRB/SIRPA/KHK/TFRC/DAXX/HNRNPD/ERCC6/SLC12A2/ERN1/MT-ND5/CRK/KDM6B/…
Gamete generation	392	0.369545	1.29523	0.0039737	0.0298523	0.0221274	2798	tags=28%, list=21%, signal=23%	ADAMTS1/ATP2B4/BCL2L11/GJA1/IGF2R/SIRT1/PTGS2/FOXJ2/INHBA/FOXO3/KIT/KDM1B/BCL6/ITGB1/RPS6KB1/AFF4/HSPA2/MARF1/SYNE1/DDX3Y/PRKACA/YBX3/ATRX/KHDRBS1/CCNYL1/DHX36/TTC26/FOXC1/BNC1/ACVR1/NRIP1/ABHD2/YY1/ZMIZ1/TDRKH/ARID4A/NKAPL/FST/DDX3X/SOS1/CELF1/STRBP/TAF1L/SEPTIN7/MMP2/MCM8/SOD1/PSME4/ARID4B/SEPTIN2/SETX/YTHDC1/USP9X/SMARCA2/CRKL/PLEKHA1/KDM3A/WASHC5/QKI/KNL1/ASPM/NSUN2/BCL2L2/ZNF148/AP3B1/SEPTIN…
Mitotic cell cycle phase transition	361	0.370368	1.29158	0.00764114	0.0468908	0.0347569	2265	tags=22%, list=17%, signal=18%	ADAMTS1/ANKRD17/SYF2/INHBA/GIGYF2/PPP3CA/BRCC3/ITGB1/KLF4/E2F7/APP/RPS6KB1/HSPA2/TPR/JADE1/RDX/KHDRBS1/CHMP4B/LSM11/ACVR1/APC/FOXM1/SENP2/CDC73/CENPF/NES/UBE2S/PHF8/DDX3X/CDK6/SIN3A/CCNG2/TMOD3/PLK2/BRD7/CCNJ/LATS1/PKD2/BACH1/PRKDC/RINT1/BCAT1/CLSPN/LATS2/TAOK1/HECW2/EIF4G1/KLHL18/MDM2/WAC/KMT2E/APPL1/PLRG1/CLASP2/CUL3/USP47/GSPT1/PPM1D/CDKN2B/CUL1/SMC5/CTDSP2/BRD4/RIOK2/PABIR1/ZFP36L1/DLG1/MECP2…
Negative regulation of cell population proliferation	452	0.365144	1.28868	0.00335549	0.0263325	0.0195184	2479	tags=27%, list=18%, signal=23%	ADAMTS1/PROX1/CCN3/EFNB2/NKX3-1/ETS1/ETV3/MED1/TGFB2/DLL4/GATA6/ROBO1/IRF6/PTGS2/LYN/INHBA/P3H2/BCL6/SULF1/KLF4/E2F7/SKI/APP/TP53INP1/PTHLH/TOB1/PTPN14/MN1/MTSS1/SOX4/VIP/FLT1/ING1/HSPA1A/REST/PBRM1/DAB2/APC/RARB/B4GALT1/TENT5B/ZEB1/CDC73/BMPR2/GNA13/CDK6/ISL1/RHOA/CD109/BRD7/CELF1/TMEM131L/GSDME/PKD2/PRNP/KLF10/HSPA1B/PPARG/BTG2/UTP20/TRIB1/ITGA1/RC3H1/DLC1/CTBP2/SOX7/RAPGEF2/CHERP/ADGRG1/NCK2/L…
Cytokine production	434	0.364442	1.286	0.00229202	0.0200765	0.0148813	1437	tags=18%, list=11%, signal=16%	AKAP12/FOXP1/TLR4/TGFB2/EZR/GATA6/DDX21/SPTBN1/RUNX1/SIRT1/PTGS2/LYN/HSP90AA1/INHBA/HEG1/PTPN11/KIT/FN1/BCL6/SULF1/GPRC5B/HSP90AB1/KLF4/ITGAV/APP/ITGB8/AKIRIN2/PSEN1/NFAT5/TRAF3IP1/S1PR3/CMKLR1/SULF2/RAB1A/REL/HSPA1A/MAPK14/NFATC2/DHX36/YY1/POLR3D/LACC1/RELA/PPM1B/ELF1/DDX3X/ISL1/RASGRP1/ZCCHC3/SETD2/CAPN2/LTBP1/ROCK2/UFD1/RIOK3/IQGAP1/KLF2/PRNP/CD24/HSPA1B/DHX33/MAP3K7/TRAF6/SOD1/RIPK1/ZBTB20/CD…
Endomembrane system organization	406	0.361474	1.26306	0.00622717	0.0410441	0.0304231	2842	tags=28%, list=21%, signal=23%	ABCA1/LYST/EMC7/TGFB2/SPTBN1/EXOC8/OSBP/CCDC47/CDC42/MYH9/EEA1/SYNE1/VCPIP1/RTN3/MTSS1/CORO1C/CAMSAP2/RAB1A/RAB7A/GOLGB1/PALS1/CHMP4B/ARHGAP21/EPB41L3/PRX/CERT1/SYNJ1/TMEM43/STX6/CREB1/TRAM2/LPIN1/TRIP11/MIA3/SEC16A/HOOK3/MYO5A/RAB27A/ARHGEF7/PACSIN2/MAPK1/LYSMD3/SOD1/COL5A1/HUWE1/OPTN/ATP2A2/AKAP9/MYOF/GOLGA8A/CLASP2/RTN4/WASHC5/RAB10/KNL1/STAM/STX16/TRAPPC8/USO1/GCC2/ATP8B2/DOP1B/RAB22A/RBSN/PD…
Regulation of immune response	462	0.355171	1.25803	0.00583631	0.0392997	0.0291301	1801	tags=19%, list=13%, signal=17%	FOXP1/TLR4/MED1/TGFB2/EZR/HEXIM1/GATA6/ANKRD17/IRAK2/SIRT1/LYN/PDPK1/HSP90AA1/PTPN11/KIT/BCL6/UBE2K/HSP90AB1/AKIRIN2/NCR3LG1/YTHDF3/PSEN1/WNK1/CMKLR1/RAC2/KHDRBS1/CREBBP/HSPA1A/MAPK14/NFATC2/OTUD4/KMT5B/PAXIP1/POLR3D/LACC1/RELA/TRIM25/ELF1/RIF1/DDX3X/RPS6KA3/SIN3A/SOS1/RASGRP1/ZCCHC3/PLK2/SLC39A10/AP1G1/LSM14A/NFE2L2/UFD1/RIOK3/PRKDC/KARS1/NONO/PRNP/CD24/TP53BP1/ZDHHC5/HSPA1B/PPARG/RC3H1/MAPK1/MA…
Chromatin organization	490	-0.424698	-1.40234	0.000225758	0.00361041	0.00267615	420	tags=9%, list=3%, signal=9%	H2BC3/GPX4/BABAM2/H1-3/TAF6L/H1-4/H1-2/CENPW/C17orf49/H2AX/H2BC9/H4C3/H1-1/H4C5/H2BC12/H2BC6/H2BC18/H4C13/H4C4/H4C6/TFPT/H2BC14/H2BC7/H2BC8/H1-5/H4C2/H2BC10/H3C6/H3C2/H2BC13/H2BC17/H3C11/H2BC11/H4C8/H3C7/H2BC21/H3C10/H3C1/H3C3/H3C13/H3C8/H3C12/H4C9
Electron transport chain	137	-0.47758	-1.42398	0.00712928	0.0449923	0.0333496	1895	tags=24%, list=14%, signal=21%	NDUFB10/SLC25A12/SURF1/NDUFA12/AFG1L/NDUFS7/PHGDH/SLC25A22/COX4I1/ETFB/NDUFS3/AKR7A2/CYB5A/CYBA/COX5A/DGUOK/TAFAZZIN/NDUFA13/UQCRHL/CYC1/GFUS/NDUFS8/NDUFB6/NDUFB2/COX5B/NDUFAB1/UQCR10/NDUFC1/COX7A1/UQCRFS1P1/NDUFB7/NDUFA1/UQCRQ
Regulation of gene expression epigenetic	121	-0.497892	-1.4584	0.00518945	0.0361549	0.0267991	36	tags=7%, list=0%, signal=7%	H3C6/H3C2/H3C11/H3C7/H3C10/H3C1/H3C3/H3C8/H3C12
Trna processing	120	-0.501052	-1.46878	0.00755728	0.0464437	0.0344255	2932	tags=32%, list=22%, signal=25%	POLR3K/TRMT61A/DTWD2/PUS1/NSUN6/OSGEPL1/TRMU/CDK5RAP1/METTL6/TRMT2B/OSGEP/DUS4L/ANKRD16/TRMO/CDKAL1/METTL2A/DUS1L/PRORP/C9orf64/TSEN54/GTPBP3/ELP4/CTU2/TSEN34/HSD17B10/TRMT44/TRPT1/RPP25L/DUS3L/POP7/METTL1/TRMT1/POP5/PUSL1/URM1/QTRT1/DALRD3/FARS2
Respiratory electron transport chain	102	-0.526883	-1.5189	0.00465762	0.0333296	0.0247049	1895	tags=25%, list=14%, signal=22%	NDUFB10/SLC25A12/NDUFA12/AFG1L/NDUFS7/SLC25A22/COX4I1/ETFB/NDUFS3/COX5A/DGUOK/TAFAZZIN/UQCRHL/CYC1/NDUFS8/NDUFB6/NDUFB2/COX5B/NDUFAB1/UQCR10/NDUFC1/COX7A1/UQCRFS1P1/NDUFB7/NDUFA1/UQCRQ
Atp synthesis coupled electron transport	85	-0.543332	-1.52926	0.00667567	0.0428366	0.0317518	1895	tags=27%, list=14%, signal=23%	NDUFB10/NDUFA12/AFG1L/NDUFS7/COX4I1/NDUFS3/COX5A/DGUOK/TAFAZZIN/UQCRHL/CYC1/NDUFS8/NDUFB6/NDUFB2/COX5B/NDUFAB1/UQCR10/NDUFC1/COX7A1/UQCRFS1P1/NDUFB7/NDUFA1/UQCRQ
Peptidyl asparagine modification	22	-0.719104	-1.57755	0.00721443	0.04509	0.033422	2116	tags=41%, list=16%, signal=35%	ALG5/MGAT2/DDOST/DAD1/RPN1/ST6GAL1/MGAT1/NUDT14/OST4
Gtp biosynthetic process	10	-0.855544	-1.57904	0.00392799	0.0295615	0.0219119	1855	tags=70%, list=14%, signal=60%	NME1/NME3/NME5/IMPDH1/NME7/NME4/NME2P1
Pyrimidine nucleoside triphosphate biosynthetic process	17	-0.762724	-1.58389	0.00732274	0.0452659	0.0335525	1855	tags=41%, list=14%, signal=36%	UCKL1/NME1/NME3/NME5/NME7/NME4/NME2P1
Negative regulation of interleukin 1 beta production	13	-0.810179	-1.58502	0.00628454	0.0412247	0.030557	1220	tags=38%, list=9%, signal=35%	ACP5/ARRB2/ZC3H12A/GSTP1/CARD16
Interleukin 10 production	24	-0.712967	-1.58589	0.00627102	0.0412247	0.030557	1168	tags=25%, list=9%, signal=23%	IL6/TUSC2/PDCD1LG2/CD34/ISG15/PYCARD
Deoxyribose phosphate catabolic process	23	-0.7201	-1.58996	0.00715485	0.045019	0.0333695	1485	tags=48%, list=11%, signal=43%	NUDT18/OGG1/DUT/UNG/SMUG1/NT5C/NEIL2/NTHL1/TYMP/NT5M/DCTPP1
Negative regulation of interleukin 1 production	15	-0.79239	-1.59297	0.00711827	0.04499	0.033348	1220	tags=40%, list=9%, signal=36%	ACP5/ARRB2/GAS6/ZC3H12A/GSTP1/CARD16
Pyrimidine nucleoside triphosphate metabolic process	22	-0.730873	-1.60337	0.00493132	0.0349329	0.0258934	1855	tags=36%, list=14%, signal=31%	NME1/DUT/NME3/NME5/NME7/NME4/NME2P1/DCTPP1
Pyrimidine nucleotide catabolic process	17	-0.780743	-1.62131	0.00437872	0.0317645	0.0235448	1485	tags=59%, list=11%, signal=52%	OGG1/DUT/UNG/SMUG1/NT5C/NEIL2/NTHL1/TYMP/NT5M/DCTPP1
Mitochondrial gene expression	100	-0.572498	-1.64802	0.000578958	0.00696399	0.00516192	2889	tags=41%, list=22%, signal=32%	PUS1/GATC/RMND1/TFB1M/CDK5RAP1/MTERF1/MRPS15/MRPS18B/TACO1/FASTKD2/RPUSD3/MTG1/RCC1L/SARS2/PRORP/TRUB2/COA3/MRPS27/MALSU1/MRPS14/GATB/MRPS16/MRPL44/HSD17B10/MRPS7/MPV17L2/MRPL58/MRPL57/TBRG4/MRPL16/MRPL23/NGRN/UQCC2/MRPL12/FASTK/MRPS17/MRPS34/EARS2/MRPS12/MRPS11/MRPS28
Defense response to bacterium	93	-0.578915	-1.64943	0.00145172	0.0141551	0.0104922	1355	tags=30%, list=10%, signal=27%	MICA/HLA-A/CD36/CYBA/ACP5/IL6/TNFRSF14/RBCK1/PLA2G6/GSDMD/TRBC2/STAB1/TUSC2/SELP/SHARPIN/ROMO1/MARCHF2/H2BC12/H2BC6/OAS1/H2BC7/ISG15/OAS2/H2BC8/H2BC10/H2BC11/H2BC21/PYCARD
Nadh dehydrogenase complex assembly	57	-0.639562	-1.67848	0.000593516	0.00708746	0.00525344	2539	tags=44%, list=19%, signal=36%	NDUFAF8/NDUFA3/NDUFA2/DMAC1/TMEM126A/NDUFB10/COA1/NDUFA12/NDUFS7/NDUFS3/TAFAZZIN/NDUFA13/OXA1L/FOXRED1/NDUFB11/NDUFS8/NDUFB6/DMAC2/NDUFB2/NDUFAF3/NDUFAB1/NDUFC1/NDUFA11/NDUFB7/NDUFA1
Mitochondrial respiratory chain complex assembly	90	-0.596569	-1.69094	0.000329047	0.0046154	0.00342107	2539	tags=37%, list=19%, signal=30%	NDUFAF8/NDUFA3/TACO1/NDUFA2/DMAC1/COA8/TMEM126A/NDUFB10/COA1/SURF1/COA3/NDUFA12/NDUFS7/SDHAF1/NDUFS3/COX14/TAFAZZIN/NDUFA13/COA4/OXA1L/FOXRED1/NDUFB11/NDUFS8/NDUFB6/DMAC2/NDUFB2/UQCC2/NDUFAF3/NDUFAB1/NDUFC1/NDUFA11/NDUFB7/NDUFA1
Organ or tissue specific immune response	11	-0.908228	-1.71471	0.000555778	0.00674281	0.00499797	178	tags=73%, list=1%, signal=72%	IL6/H2BC12/H2BC6/H2BC7/H2BC8/H2BC10/H2BC11/H2BC21
Pyrimidine deoxyribonucleotide metabolic process	20	-0.799565	-1.72192	0.00146787	0.0142796	0.0105844	1485	tags=50%, list=11%, signal=45%	OGG1/DUT/UNG/SMUG1/NT5C/NEIL2/NTHL1/TYMP/NT5M/DCTPP1
Deoxyribose phosphate metabolic process	37	-0.72155	-1.77441	0.000394787	0.0051925	0.00384884	1485	tags=38%, list=11%, signal=34%	NUDT18/OGG1/DUT/DGUOK/UNG/SMUG1/AK5/NT5C/NEIL2/GUK1/NTHL1/TYMP/NT5M/DCTPP1
Antibacterial humoral response	13	-0.910048	-1.7804	5.96493e-05	0.00127829	0.000947508	178	tags=69%, list=1%, signal=68%	HLA-A/PLA2G6/H2BC12/H2BC6/H2BC7/H2BC8/H2BC10/H2BC11/H2BC21
Dna replication independent chromatin organization	28	-0.768155	-1.78335	0.000776168	0.0088567	0.00656486	245	tags=36%, list=2%, signal=35%	ASF1B/CENPW/H4C3/H4C5/H4C13/H4C4/H4C6/H4C2/H4C8/H4C9
Negative regulation of megakaryocyte differentiation	12	-0.918323	-1.78552	0.000189855	0.0031935	0.00236712	215	tags=67%, list=2%, signal=66%	H4C3/H4C5/H4C13/H4C4/H4C6/H4C2/H4C8/H4C9
Mitochondrial translation	69	-0.666887	-1.79741	3.53922e-05	0.000873835	0.000647713	2883	tags=48%, list=22%, signal=38%	GATC/RMND1/CDK5RAP1/MRPS15/MRPS18B/TACO1/FASTKD2/RPUSD3/MTG1/RCC1L/SARS2/TRUB2/COA3/MRPS27/MALSU1/MRPS14/GATB/MRPS16/MRPL44/MRPS7/MPV17L2/MRPL58/MRPL57/MRPL16/MRPL23/NGRN/UQCC2/MRPS17/MRPS34/EARS2/MRPS12/MRPS11/MRPS28
Pyrimidine nucleotide metabolic process	44	-0.712814	-1.80659	0.000152154	0.00268784	0.00199231	1485	tags=39%, list=11%, signal=34%	OGG1/NME1/DUT/NME3/NME5/UNG/SMUG1/AK5/NT5C/NME7/NME4/NEIL2/NTHL1/TYMP/NT5M/NME2P1/DCTPP1
Telomere organization	147	-0.607147	-1.82127	6.06238e-07	3.21889e-05	2.38594e-05	248	tags=18%, list=2%, signal=18%	AURKB/WRAP53/XRCC3/PCNA/ACD/RECQL4/NOP10/H4C3/H4C5/NHP2/H4C13/H4C4/H4C6/RTEL1/H4C2/H3C6/H3C2/H3C11/H4C8/H3C7/H3C10/H3C1/H3C3/H3C8/H3C12/H4C9
Humoral immune response	63	-0.680631	-1.82862	5.53721e-05	0.00122463	0.000907731	1637	tags=35%, list=12%, signal=31%	ST6GAL1/CFI/HLA-A/IL6/BST1/PLA2G6/PHB2/PSMB10/PRSS3/TRBC2/CXCL1/CLU/FAM3A/ROMO1/H2BC12/H2BC6/H2BC7/SPNS2/H2BC8/H2BC10/H2BC11/H2BC21
Dna conformation change	285	-0.580135	-1.84537	3.28037e-10	5.53989e-08	4.10633e-08	449	tags=14%, list=3%, signal=14%	RECQL4/H2BC3/GINS2/H1-3/H1-4/H1-2/CENPW/H2AX/H2BC9/H4C3/H1-1/H4C5/H2BC12/H2BC6/H2BC18/H4C13/H4C4/H4C6/H2BC14/H2BC7/RTEL1/H2BC8/H1-5/H4C2/H2BC10/H3C6/H3C2/H2BC13/H2BC17/H3C11/H2BC11/H4C8/H3C7/H2BC21/H3C10/H3C1/H3C3/H3C13/H3C8/H3C12/H4C9
Regulation of megakaryocyte differentiation	26	-0.812546	-1.85813	0.000128002	0.00235993	0.00174925	480	tags=35%, list=4%, signal=33%	EIF6/H4C3/H4C5/H4C13/H4C4/H4C6/H4C2/H4C8/H4C9
Antimicrobial humoral response	27	-0.809692	-1.87118	8.92476e-05	0.00177737	0.00131744	934	tags=48%, list=7%, signal=45%	HLA-A/PLA2G6/PRSS3/CXCL1/FAM3A/ROMO1/H2BC12/H2BC6/H2BC7/H2BC8/H2BC10/H2BC11/H2BC21
Antimicrobial humoral immune response mediated by antimicrobial peptide	20	-0.913941	-1.96824	1.15111e-06	5.34066e-05	3.95866e-05	653	tags=50%, list=5%, signal=48%	CXCL1/FAM3A/ROMO1/H2BC12/H2BC6/H2BC7/H2BC8/H2BC10/H2BC11/H2BC21
Chromatin remodeling	208	-0.650546	-2.00632	1e-10	2.01048e-08	1.49023e-08	420	tags=19%, list=3%, signal=19%	H2BC3/H1-3/TAF6L/H1-4/H1-2/CENPW/H2AX/H2BC9/H4C3/H1-1/H4C5/H2BC12/H2BC6/H2BC18/H4C13/H4C4/H4C6/TFPT/H2BC14/H2BC7/H2BC8/H1-5/H4C2/H2BC10/H3C6/H3C2/H2BC13/H2BC17/H3C11/H2BC11/H4C8/H3C7/H2BC21/H3C10/H3C1/H3C3/H3C13/H3C8/H3C12/H4C9
Dna packaging	195	-0.657678	-2.01922	1e-10	2.01048e-08	1.49023e-08	420	tags=19%, list=3%, signal=19%	H2BC3/H1-3/H1-4/H1-2/CENPW/H2AX/H2BC9/H4C3/H1-1/H4C5/H2BC12/H2BC6/H2BC18/H4C13/H4C4/H4C6/H2BC14/H2BC7/H2BC8/H1-5/H4C2/H2BC10/H3C6/H3C2/H2BC13/H2BC17/H3C11/H2BC11/H4C8/H3C7/H2BC21/H3C10/H3C1/H3C3/H3C13/H3C8/H3C12/H4C9
Chromatin assembly or disassembly	183	-0.673919	-2.05505	1e-10	2.01048e-08	1.49023e-08	420	tags=21%, list=3%, signal=20%	H2BC3/H1-3/H1-4/H1-2/CENPW/H2AX/H2BC9/H4C3/H1-1/H4C5/H2BC12/H2BC6/H2BC18/H4C13/H4C4/H4C6/H2BC14/H2BC7/H2BC8/H1-5/H4C2/H2BC10/H3C6/H3C2/H2BC13/H2BC17/H3C11/H2BC11/H4C8/H3C7/H2BC21/H3C10/H3C1/H3C3/H3C13/H3C8/H3C12/H4C9
Defense response to gram positive bacterium	35	-0.876201	-2.13065	3.25626e-09	3.57478e-07	2.64974e-07	1312	tags=43%, list=10%, signal=39%	HLA-A/CD36/ACP5/IL6/TNFRSF14/GSDMD/ROMO1/H2BC12/H2BC6/H2BC7/H2BC8/H2BC10/H2BC11/H2BC21/PYCARD
Protein dna complex subunit organization	199	-0.691858	-2.13099	1e-10	2.01048e-08	1.49023e-08	420	tags=21%, list=3%, signal=21%	H2BC3/H1-3/TAF6L/GMNN/H1-4/H1-2/CENPW/H2AX/H2BC9/H4C3/H1-1/H4C5/H2BC12/H2BC6/BRF2/H2BC18/H4C13/H4C4/H4C6/TFPT/H2BC14/H2BC7/H2BC8/H1-5/H4C2/H2BC10/H3C6/H3C2/H2BC13/H2BC17/H3C11/H2BC11/H4C8/H3C7/H2BC21/H3C10/H3C1/H3C3/H3C13/H3C8/H3C12/H4C9
Dna replication dependent chromatin organization	26	-0.955257	-2.18449	1e-10	2.01048e-08	1.49023e-08	215	tags=65%, list=2%, signal=64%	H4C3/H4C5/H4C13/H4C4/H4C6/H4C2/H3C6/H3C2/H3C11/H4C8/H3C7/H3C10/H3C1/H3C3/H3C8/H3C12/H4C9
Nucleosome organization	128	-0.768755	-2.26084	1e-10	2.01048e-08	1.49023e-08	420	tags=30%, list=3%, signal=30%	H2BC3/H1-3/H1-4/H1-2/CENPW/H2AX/H2BC9/H4C3/H1-1/H4C5/H2BC12/H2BC6/H2BC18/H4C13/H4C4/H4C6/TFPT/H2BC14/H2BC7/H2BC8/H1-5/H4C2/H2BC10/H3C6/H3C2/H2BC13/H2BC17/H3C11/H2BC11/H4C8/H3C7/H2BC21/H3C10/H3C1/H3C3/H3C13/H3C8/H3C12/H4C9
Protein dna complex assembly	156	-0.764032	-2.30493	1e-10	2.01048e-08	1.49023e-08	420	tags=26%, list=3%, signal=26%	H2BC3/H1-3/TAF6L/GMNN/H1-4/H1-2/CENPW/H2AX/H2BC9/H4C3/H1-1/H4C5/H2BC12/H2BC6/BRF2/H2BC18/H4C13/H4C4/H4C6/H2BC14/H2BC7/H2BC8/H1-5/H4C2/H2BC10/H3C6/H3C2/H2BC13/H2BC17/H3C11/H2BC11/H4C8/H3C7/H2BC21/H3C10/H3C1/H3C3/H3C13/H3C8/H3C12/H4C9
Nucleosome assembly	86	-0.863354	-2.43074	1e-10	2.01048e-08	1.49023e-08	420	tags=44%, list=3%, signal=43%	H2BC3/H1-3/H1-4/H1-2/CENPW/H2AX/H2BC9/H4C3/H1-1/H4C5/H2BC12/H2BC6/H2BC18/H4C13/H4C4/H4C6/H2BC14/H2BC7/H2BC8/H1-5/H4C2/H2BC10/H3C6/H3C2/H2BC13/H2BC17/H3C11/H2BC11/H4C8/H3C7/H2BC21/H3C10/H3C1/H3C3/H3C13/H3C8/H3C12/H4C9

## Sheet: HUVEC_reactome
Description	setSize	enrichmentScore	NES	pvalue	p.adjust	qvalue	rank	leading_edge	core_enrichment
Signaling by alk in cancer	51	0.733782	2.03002	5.32004e-06	0.000117478	8.43587e-05	2022	tags=51%, list=15%, signal=43%	LMO7/FN1/MYH9/MSN/TPR/TPM4/RRBP1/RNF213/PPM1B/RANBP2/KIF5B/BIRC6/MAPK1/VCL/ATIC/PRKAR1A/PLCG1/GCC2/PPFIBP1/HIP1/CARS1/CUL1/STRN/TFG/MECP2/SEC31A
Muscle contraction	83	0.665205	1.96658	1.52035e-06	3.86969e-05	2.77874e-05	2253	tags=40%, list=17%, signal=33%	GUCY1A1/ATP2B4/ATP1A1/HIPK2/GUCY1B1/KCNJ2/TLN1/HIPK1/AHCYL1/CALD1/PRKACA/TPM4/ATP1B3/VIM/TMOD3/ITPR2/ITGA1/CACNG8/MYL9/VCL/ATP2A2/AKAP9/CORIN/ITPR1/ATP2B1/PAK2/ASPH/SRI/KAT2B/WWTR1/TMOD2/DMD/ANXA6
Ecm proteoglycans	36	0.758198	1.93327	3.45939e-05	0.000597487	0.000429043	2675	tags=58%, list=20%, signal=47%	TGFB2/LAMC1/FN1/ITGB1/ITGAV/APP/ITGB3/BGN/COL4A1/COL6A1/VCAN/COL5A1/COL4A2/COL5A2/ITGA2/TGFB1/DAG1/SERPINE1/LAMB1/LAMA4/COL4A5
Diseases of signal transduction by growth factor receptors and second messengers	350	0.555067	1.92914	1e-10	4.88485e-09	3.50771e-09	2304	tags=36%, list=17%, signal=31%	KITLG/KIAA1549/HEY1/NRG3/BCL2L11/TENT4A/KDR/LMO7/DLL4/SPTBN1/PSMD2/LYN/PDPK1/HSP90AA1/CBL/FOXO3/PTPN11/KIT/FN1/TLN1/SNW1/MYH9/NCOR1/PTPN12/MSN/DUSP16/MAML1/TPR/PSEN1/TPM4/ITGB3/RAC2/RAP1A/CREBBP/TRAK1/GOLGB1/PPP2CB/RRBP1/RNF213/CUX1/GOLGA4/KDM7A/FGF5/APC/IRS2/PSMD12/PPM1B/CREB1/SND1/ZFYVE9/KANK1/LRRFIP1/PIK3R3/FXR1/SOS1/TNKS2/TNKS/AKT3/RICTOR/KRAS/RAP1B/MET/IQGAP1/TRIP11/MPRIP/MAML3/RANBP2/KIF5B/…
Foxo mediated transcription	52	0.692447	1.9204	5.49838e-05	0.000895292	0.000642891	874	tags=27%, list=7%, signal=25%	BCL2L11/SIRT1/NFYA/FOXO3/FBXO32/BCL6/KLF4/GADD45A/TXN/CREBBP/YWHAG/SIN3A/CCNG2/AKT3
Rho gtpase cycle	376	0.547301	1.91883	1e-10	4.88485e-09	3.50771e-09	2308	tags=34%, list=17%, signal=29%	AKAP12/ARHGEF3/GJA1/ITSN2/SPTBN1/RNF20/KIDINS220/SWAP70/HSP90AA1/PEAK1/STIP1/CCP110/ITGB1/HSP90AB1/ARHGAP32/CDC42/SLK/TPM4/DST/PICALM/GIT2/RAPGEF1/RAC2/KTN1/RAB7A/ABL2/MYO6/CAVIN1/CYFIP1/PLD1/MTR/ARHGAP21/FARP2/FAF2/PLEKHG1/OSBPL11/DOCK1/STOM/SRGAP1/SPATA13/VIM/DOCK10/PIK3R3/GNA13/SOS1/CDC42EP3/RHOA/TMOD3/ROCK2/GOPC/GFOD1/ACTN1/ARHGAP35/WASF2/AMIGO2/IQGAP1/PRAG1/ARHGAP29/ARHGEF7/ARHGEF12/ANKRD26/…
Rhoq gtpase cycle	55	0.680871	1.89395	2.71329e-05	0.000487787	0.00035027	2247	tags=47%, list=17%, signal=40%	GJA1/ARHGAP32/CDC42/GIT2/RAB7A/ARHGAP21/STOM/CDC42EP3/GOPC/GFOD1/ARHGAP35/IQGAP1/ARHGEF7/DLC1/CDC42BPB/RHOQ/ARHGAP17/TFRC/FNBP1/PAK2/PREX1/WASL/WWP2/OBSCN/SLC4A7/CDC42BPA
Signaling by receptor tyrosine kinases	365	0.532844	1.86253	1e-10	4.88485e-09	3.50771e-09	2284	tags=31%, list=17%, signal=27%	INSR/KITLG/NRG3/KDR/MEF2D/KIDINS220/ARF6/LAMC1/LYN/PDPK1/HSP90AA1/CBL/PTPN11/KIT/FN1/ITGB1/ITGAV/RBFOX2/TAB2/CDC42/NCOR1/AHCYL1/PTPN12/PSEN1/LAMB3/PRKACA/ITGB3/RAPGEF1/FLT1/RAP1A/MAPK14/PPP2CB/CYFIP1/REST/HNRNPA1/MEF2A/SOCS6/DOCK1/FGF5/ARC/IRS2/YAP1/CREB1/COL4A1/PIK3R3/COL6A1/RPS6KA3/SIN3A/SOS1/RHOA/AP2B1/FLRT2/AKT3/ROCK2/ITPR2/RICTOR/KRAS/WASF2/RAP1B/MET/NRP2/ARHGEF7/POLR2D/TRIB1/MAPK1/COL5A1/SH…
Negative regulation of the pi3k akt network	68	0.638105	1.84279	6.93435e-05	0.00108526	0.000779303	2429	tags=35%, list=18%, signal=29%	INSR/KITLG/NRG3/PTPN11/KIT/PIP4K2A/RAC2/PPP2CB/FGF5/IRS2/PIK3R3/AKT3/MET/MAPK1/TRAF6/GAB2/HBEGF/STRN/FGF2/PHLPP2/PIP5K1C/PPP2R5E/ESR2/PPP2R1B
Cardiac conduction	48	0.677074	1.83898	0.000203842	0.00270076	0.00193936	1937	tags=38%, list=14%, signal=32%	ATP2B4/ATP1A1/HIPK2/KCNJ2/HIPK1/AHCYL1/PRKACA/ATP1B3/ITPR2/CACNG8/ATP2A2/AKAP9/CORIN/ITPR1/ATP2B1/ASPH/SRI/KAT2B
Constitutive signaling by aberrant pi3k in cancer	35	0.717758	1.83334	0.000299805	0.00379544	0.00272543	1887	tags=37%, list=14%, signal=32%	KITLG/NRG3/PTPN11/KIT/RAC2/FGF5/IRS2/PIK3R3/MET/GAB2/HBEGF/STRN/FGF2
Rhobtb gtpase cycle	35	0.717229	1.83199	0.000311013	0.00390664	0.00280528	1823	tags=43%, list=14%, signal=37%	RNF20/HSP90AA1/HSP90AB1/MYO6/VIM/TMOD3/ROCK2/ACTN1/ROCK1/CPSF7/CUL3/STK38/SPEN/SRRM1/CCT6A
Ion transport by p type atpases	28	0.751529	1.82468	0.000610035	0.00657044	0.0047181	2256	tags=54%, list=17%, signal=45%	ATP2B4/ATP1A1/ATP1B3/ATP7B/ATP11A/ATP10D/ATP7A/ATP9A/ATP2A2/ATP2B1/ATP11B/ATP8B2/SRI/ATP11C/ATP2C1
Oncogenic mapk signaling	69	0.630893	1.82121	0.000113389	0.00166166	0.0011932	2238	tags=42%, list=17%, signal=35%	KIAA1549/BCL2L11/TENT4A/FN1/TLN1/DUSP16/ITGB3/RAP1A/TRAK1/KDM7A/SND1/FXR1/KRAS/RAP1B/IQGAP1/MPRIP/MAPK1/VCL/AKAP9/PPP1CC/QKI/AP3B1/PPP1CB/CLCN6/NF1/SPRED1/ACTB/BRAP/SHOC2
Rac2 gtpase cycle	72	0.621744	1.81153	0.000140455	0.00199777	0.00143456	2158	tags=35%, list=16%, signal=29%	SWAP70/ITGB1/ARHGAP32/CDC42/GIT2/RAC2/RAB7A/CYFIP1/ARHGAP21/DOCK1/DOCK10/PIK3R3/ARHGAP35/WASF2/IQGAP1/PGRMC2/ARMCX3/NCKAP1/ARHGAP17/TFRC/PAK2/ABI2/PREX1/ABI1/LMAN1
Integrin signaling	20	0.815027	1.81018	0.000376398	0.0045056	0.00323538	970	tags=40%, list=7%, signal=37%	PDPK1/FN1/TLN1/ITGB3/RAP1A/SOS1/RASGRP1/RAP1B
Runx1 interacts with co factors whose precise effect on runx1 targets is not known	35	0.705437	1.80187	0.000535161	0.00594952	0.00427223	1414	tags=34%, list=11%, signal=31%	HIPK2/RUNX1/ARID1A/PBRM1/RYBP/SMARCC1/CSNK2A1/ARID1B/SMARCA4/EP300/PHC3/SMARCA2
Extracellular matrix organization	172	0.559472	1.80161	1.23736e-06	3.19992e-05	2.2978e-05	1751	tags=28%, list=13%, signal=25%	ADAM19/ADAMTS1/COL12A1/TIMP2/KDR/TGFB2/LAMC1/ADAMTS9/P3H2/FN1/ITGB1/PXDN/ITGAV/APP/ITGB8/FBN1/PSEN1/LOXL2/LAMB3/DST/NID1/ITGB3/BGN/COL4A1/COL6A1/CAPN2/LTBP1/NID2/ACTN1/SCUBE3/VCAM1/VCAN/LTBP2/ITGA1/MMP2/MMP16/COL5A1/LOX/COLGALT1/ADAM9/BMP2/ADAMTS18/MFAP1/ADAM10/FBN2/COL4A2/COL5A2/COL8A1
Met promotes cell motility	31	0.726072	1.7977	0.000898145	0.00895552	0.00643077	2666	tags=52%, list=20%, signal=41%	LAMC1/FN1/ITGB1/LAMB3/RAPGEF1/RAP1A/RAP1B/MET/COL5A1/CRKL/COL5A2/CRK/ITGA2/LAMB1/DOCK7/LAMA4
Rhoj gtpase cycle	52	0.647646	1.79616	0.000619395	0.00659504	0.00473576	2446	tags=40%, list=18%, signal=33%	GJA1/ARHGAP32/CDC42/GIT2/RAB7A/ARHGAP21/STOM/ARHGAP35/ARHGEF7/CDC42BPB/TFRC/WIPF2/FNBP1/PAK2/FMNL3/PREX1/WASL/WWP2/SLC4A7/CDC42BPA/TRIO
Platelet aggregation plug formation	21	0.799188	1.79556	0.000242167	0.00314817	0.00226064	970	tags=38%, list=7%, signal=35%	PDPK1/FN1/TLN1/ITGB3/RAP1A/SOS1/RASGRP1/RAP1B
Semaphorin interactions	51	0.64898	1.79542	0.000578787	0.00634698	0.00455763	1850	tags=37%, list=14%, signal=32%	CRMP1/HSP90AA1/TLN1/ITGB1/HSP90AB1/MYH9/FARP2/DPYSL3/RHOA/ROCK2/ARHGAP35/MET/ITGA1/ARHGEF12/MYL9/ROCK1/GSK3B/PAK2/PLXNA1
Heme signaling	39	0.680388	1.79115	0.000696897	0.00724773	0.00520445	2525	tags=54%, list=19%, signal=44%	TLR4/MED1/MEF2D/SIRT1/NCOR1/CREBBP/NRIP1/CREB1/NFE2L2/BACH1/TGS1/EP300/NPAS2/TBL1XR1/PPARA/TBL1X/NCOA6/RORA/XPO1/CHD9/CLOCK
Fcgamma receptor fcgr dependent phagocytosis	69	0.619819	1.78924	0.000195551	0.00261962	0.0018811	2172	tags=41%, list=16%, signal=34%	LYN/HSP90AA1/ACTR2/HSP90AB1/CDC42/MYH9/AHCYL1/CYFIP1/PLD1/DOCK1/ITPR2/WASF2/MYO5A/MAPK1/NCKAP1/ACTR3/PLCG1/ITPR1/WIPF2/CRK/ABI2/WIPF1/WASL/ABL1/ARPC1A/ABI1/ACTB/MYO10
Signaling by scf kit	33	0.709886	1.7867	0.000658762	0.00691057	0.00496234	3057	tags=58%, list=23%, signal=45%	KITLG/LYN/CBL/PTPN11/KIT/SOCS6/PIK3R3/SOS1/KRAS/GAB2/STAT5B/FER/STAT1/PRKCA/YES1/PIK3CA/GRB10/STAT5A/STAT3
Rnd2 gtpase cycle	37	0.69136	1.78363	0.000940807	0.00926627	0.00665392	1582	tags=22%, list=12%, signal=19%	KIDINS220/DST/KTN1/ARHGAP35/PRAG1/ANKRD26/TFRC/FNBP1
Signaling by braf and raf1 fusions	55	0.63878	1.77687	0.000249472	0.00323445	0.00232259	1634	tags=36%, list=12%, signal=32%	KIAA1549/BCL2L11/TENT4A/FN1/TLN1/ITGB3/RAP1A/TRAK1/KDM7A/SND1/FXR1/KRAS/RAP1B/IQGAP1/MPRIP/MAPK1/VCL/AKAP9/QKI/AP3B1
Hsp90 chaperone cycle for steroid hormone receptors shr in the presence of ligand	43	0.663787	1.77627	0.00103881	0.0100675	0.00722927	1524	tags=33%, list=11%, signal=29%	DYNLL2/HSP90AA1/STIP1/HSP90AB1/DYNC1H1/HSPA2/HSPA1A/DYNC1LI2/FKBP5/DNAJA4/PTGES3/HSPA1B/DNAJA1/TUBB2A
Fceri mediated ca 2 mobilization	18	0.823834	1.77175	0.000457791	0.00528372	0.00379413	1525	tags=44%, list=11%, signal=39%	LYN/PPP3CA/AHCYL1/NFATC2/SOS1/ITPR2/PLCG1/ITPR1
Rhou gtpase cycle	37	0.681772	1.75889	0.00140959	0.0126942	0.00911543	1928	tags=43%, list=14%, signal=37%	ITSN2/SPTBN1/PEAK1/CDC42/DST/GIT2/MYO6/IQGAP1/ARHGEF7/SPTAN1/NCK2/USP9X/ARHGAP31/STAM/PAK2/WWP2
Ion homeostasis	25	0.74694	1.75857	0.000958248	0.00934292	0.00670896	1839	tags=44%, list=14%, signal=38%	ATP2B4/ATP1A1/AHCYL1/PRKACA/ATP1B3/ITPR2/ATP2A2/ITPR1/ATP2B1/ASPH/SRI
Regulation of mecp2 expression and activity	28	0.72139	1.7515	0.0023311	0.0187262	0.0134469	2001	tags=50%, list=15%, signal=43%	HIPK2/TNRC6B/NCOR1/PRKACA/CREB1/SIN3A/AGO1/AGO2/TBL1XR1/TNRC6A/AGO4/HDAC1/TBL1X/MECP2
Transcriptional regulation by mecp2	46	0.647528	1.75042	0.000702217	0.00728739	0.00523292	2001	tags=39%, list=15%, signal=33%	HIPK2/TNRC6B/NCOR1/PRKACA/FKBP5/CREB1/SIN3A/MET/AGO1/PPARG/MOBP/AGO2/TBL1XR1/TNRC6A/AGO4/HDAC1/TBL1X/MECP2
Insulin receptor signalling cascade	32	0.69908	1.74952	0.00155746	0.0137947	0.00990567	2016	tags=38%, list=15%, signal=32%	INSR/PDPK1/PTPN11/FGF5/IRS2/SOS1/KRAS/MAPK1/GAB2/PDE3B/FGF2/PIK3C3
Degradation of the extracellular matrix	75	0.597866	1.74929	0.000344854	0.00423277	0.00303947	1854	tags=33%, list=14%, signal=29%	ADAMTS1/COL12A1/TIMP2/LAMC1/ADAMTS9/FN1/FBN1/PSEN1/LAMB3/NID1/COL4A1/COL6A1/CAPN2/SCUBE3/MMP2/MMP16/COL5A1/ADAM9/ADAMTS18/ADAM10/FBN2/COL4A2/COL5A2/COL8A1/CAPN5
Gpvi mediated activation cascade	18	0.81302	1.74849	0.000864341	0.00870824	0.0062532	852	tags=39%, list=6%, signal=36%	LYN/PDPK1/PTPN11/CDC42/RAC2/PIK3R3/RHOA
Smooth muscle contraction	29	0.718394	1.74491	0.00206336	0.017067	0.0122554	1241	tags=28%, list=9%, signal=25%	GUCY1A1/GUCY1B1/TLN1/CALD1/TPM4/ITGA1/MYL9/VCL
Platelet homeostasis	50	0.634633	1.74457	0.000581857	0.00635183	0.00456112	1551	tags=26%, list=12%, signal=23%	GUCY1A1/ATP2B4/GUCY1B1/PTPN11/MAPK14/GNAS/PPP2CB/GNB1/ITPR2/PDE10A/ATP2A2/ITPR1/ATP2B1
Signaling by pdgf	41	0.650152	1.74228	0.00226942	0.0183221	0.0131567	1770	tags=39%, list=13%, signal=34%	PTPN11/PTPN12/RAPGEF1/COL4A1/COL6A1/SOS1/KRAS/COL5A1/RASA1/NCK2/PLCG1/CRKL/COL4A2/COL5A2/STAT5B/CRK
Signaling by erythropoietin	21	0.775288	1.74186	0.000620501	0.00659504	0.00473576	1744	tags=38%, list=13%, signal=33%	LYN/RAPGEF1/IRS2/SOS1/KRAS/PLCG1/CRKL/STAT5B
Signaling by erbb2 in cancer	19	0.79925	1.73994	0.000942782	0.00926686	0.00665434	1467	tags=37%, list=11%, signal=33%	NRG3/HSP90AA1/PTPN12/SOS1/KRAS/HBEGF/PLCG1
Signaling by vegf	92	0.576929	1.73466	0.00038915	0.00460423	0.00330621	2152	tags=38%, list=16%, signal=32%	KDR/PDPK1/HSP90AA1/ITGAV/CDC42/AHCYL1/PRKACA/ITGB3/FLT1/MAPK14/CYFIP1/DOCK1/RHOA/AKT3/ROCK2/ITPR2/RICTOR/KRAS/WASF2/NRP2/NCKAP1/RASA1/NCK2/ROCK1/PLCG1/CTNND1/ITPR1/CTNNA1/CRK/PAK2/ABI2/MTOR/ABI1/CDH5/ACTB
Rnd3 gtpase cycle	36	0.679904	1.73363	0.00116917	0.0110864	0.00796095	1444	tags=28%, list=11%, signal=25%	DST/PICALM/KTN1/ARHGAP21/TMOD3/ARHGAP35/ANKRD26/CCDC88A/CPD/ROCK1
Signaling by fgfr1 in disease	30	0.704872	1.73281	0.00295097	0.0219215	0.0157414	3131	tags=50%, list=23%, signal=38%	CUX1/FGF5/LRRFIP1/SOS1/KRAS/GAB2/PLCG1/STAT5B/FGF2/ZMYM2/STAT1/PIK3CA/STAT5A/STAT3/BAG4
Laminin interactions	24	0.746494	1.72253	0.00334409	0.0238351	0.0171155	2675	tags=58%, list=20%, signal=47%	LAMC1/ITGB1/ITGAV/LAMB3/NID1/COL4A1/NID2/ITGA1/COL4A2/ITGA6/ITGA2/LAMB1/LAMA4/COL4A5
Vegfr2 mediated cell proliferation	17	0.800332	1.72049	0.00202881	0.0169322	0.0121586	1525	tags=47%, list=11%, signal=42%	KDR/PDPK1/AHCYL1/ITPR2/KRAS/RASA1/PLCG1/ITPR1
Pi3k akt signaling in cancer	59	0.613335	1.71867	0.00209116	0.017228	0.0123711	1887	tags=36%, list=14%, signal=31%	KITLG/NRG3/PDPK1/FOXO3/PTPN11/KIT/RAC2/FGF5/IRS2/CREB1/PIK3R3/AKT3/RICTOR/MET/MDM2/GAB2/HBEGF/GSK3B/MTOR/STRN/FGF2
Ca2 pathway	43	0.641875	1.71763	0.00293045	0.0219036	0.0157286	2681	tags=40%, list=20%, signal=32%	TNRC6B/PPP3CA/TCF7/GNB1/ITPR2/KRAS/AGO1/MAP3K7/AGO2/ITPR1/GNAT2/TNRC6A/AGO4/PLCB3/CTNNB1/PRKCA/AGO3
Rho gtpases activate rocks	17	0.795429	1.70995	0.00249069	0.0194274	0.0139504	1721	tags=35%, list=13%, signal=31%	MYH9/RHOA/ROCK2/MYL9/ROCK1/PPP1CB
Erythropoietin activates ras	12	0.859292	1.7095	0.00251273	0.0195363	0.0140286	1469	tags=50%, list=11%, signal=45%	LYN/RAPGEF1/IRS2/SOS1/KRAS/CRKL
Integrin cell surface interactions	45	0.63361	1.70607	0.00148447	0.0132452	0.00951108	2262	tags=40%, list=17%, signal=33%	KDR/FN1/ITGB1/ITGAV/ITGB8/FBN1/ITGB3/COL4A1/COL6A1/VCAM1/ITGA1/COL5A1/COL4A2/COL5A2/COL8A1/JAM3/ITGA6/ITGA2
O glycosylation of tsr domain containing proteins	17	0.790643	1.69966	0.00306376	0.022449	0.0161202	335	tags=24%, list=2%, signal=23%	ADAMTS1/ADAMTS9/SSPOP/SPON1
Regulation of kit signaling	13	0.843284	1.69628	0.00294912	0.0219215	0.0157414	815	tags=46%, list=6%, signal=43%	KITLG/LYN/CBL/KIT/SOCS6/SOS1
Rhov gtpase cycle	35	0.662269	1.69161	0.00270713	0.0206494	0.0148279	2126	tags=46%, list=16%, signal=39%	SPTBN1/PEAK1/CCP110/CDC42/TPM4/DST/GIT2/IQGAP1/ARHGEF7/SPTAN1/NCK2/USP9X/PAK2/WASL/SH3RF1/MYO9A
Parasite infection	46	0.625459	1.69076	0.00173796	0.0150085	0.0107773	2172	tags=46%, list=16%, signal=38%	LYN/ACTR2/CDC42/MYH9/CYFIP1/DOCK1/WASF2/MYO5A/MAPK1/NCKAP1/ACTR3/WIPF2/CRK/ABI2/WIPF1/WASL/ABL1/ARPC1A/ABI1/ACTB/MYO10
Circadian clock	61	0.599304	1.68602	0.00168081	0.014567	0.0104603	2525	tags=44%, list=19%, signal=36%	MED1/MEF2D/SIRT1/NCOR1/CPT1A/CREBBP/NFIL3/NRIP1/CREB1/TGS1/BTRC/EP300/NPAS2/PPP1CC/TBL1XR1/PPP1CB/PPARA/CUL1/TBL1X/NR3C1/NOCT/NCOA6/FBXL3/RORA/CHD9/SERPINE1/CLOCK
Egr2 and sox10 mediated initiation of schwann cell myelination	22	0.742275	1.68502	0.00259055	0.0199807	0.0143477	2550	tags=50%, list=19%, signal=41%	TEAD1/UTRN/LAMC1/PRX/YAP1/SMARCA4/ADGRG6/WWTR1/DAG1/PMP22/LAMB1
Synthesis of pips at the plasma membrane	46	0.623056	1.68426	0.00183127	0.0157581	0.0113155	2386	tags=30%, list=18%, signal=25%	MTMR9/PIP4K2A/MTMR3/SYNJ2/SYNJ1/PIK3R3/PLEKHA8/MTMR2/PLEKHA1/RAB14/PLEKHA3/PLEKHA6/PIP5K1C/PLEKHA2
Signaling by tgfb family members	91	0.559087	1.68397	0.000640729	0.00676543	0.00485812	2423	tags=40%, list=18%, signal=33%	INHBA/CBL/SNW1/SKI/PARP1/NCOR1/UCHL5/STRAP/UBE2D3/BMPR2/ZFYVE9/FST/RHOA/CCNK/SMURF1/MAPK1/USP9X/BMP2/TRIM33/PPP1CC/TGIF2/RNF111/ACVR2B/PPP1CB/CDKN2B/SKIL/HDAC1/PPM1A/WWTR1/CCNT2/ACVR1B/SMAD3/TGFB1/XPO1/SP1/SERPINE1
Grb2 events in erbb2 signaling	10	0.88465	1.68136	0.00274306	0.0208249	0.0149539	1373	tags=40%, list=10%, signal=36%	NRG3/SOS1/KRAS/HBEGF
Gastrin creb signalling pathway via pkc and mapk	15	0.804017	1.67827	0.00337965	0.0239648	0.0172086	1373	tags=40%, list=10%, signal=36%	CREB1/RPS6KA3/SOS1/KRAS/MAPK1/HBEGF
Rnd1 gtpase cycle	35	0.656271	1.67629	0.0031621	0.0229831	0.0165037	1850	tags=29%, list=14%, signal=25%	KIDINS220/STIP1/DST/ARHGAP35/ANKRD26/CCDC88A/CPD/TFRC/FAM135A/PLXNA1
Grb2 sos provides linkage to mapk signaling for integrins	10	0.880957	1.67434	0.0032456	0.0234264	0.016822	970	tags=60%, list=7%, signal=56%	FN1/TLN1/ITGB3/RAP1A/SOS1/RAP1B
Non integrin membrane ecm interactions	46	0.619128	1.67365	0.00208788	0.017228	0.0123711	3076	tags=52%, list=23%, signal=40%	LAMC1/FN1/ITGB1/ITGAV/LAMB3/ITGB3/COL4A1/ACTN1/COL5A1/COL4A2/COL5A2/FGF2/ITGA6/DMD/ITGA2/TGFB1/DAG1/LAMB1/PRKCA/LAMA4/COL4A5/COL1A2/DDR2/CASK
Signaling by egfr	39	0.633119	1.66671	0.00421112	0.0282245	0.0202674	1603	tags=31%, list=12%, signal=27%	CBL/PTPN11/CDC42/PTPN12/SOS1/KRAS/ARHGEF7/SH3KBP1/HBEGF/PLCG1/ADAM10/STAM
Cdc42 gtpase cycle	125	0.537317	1.66562	0.000188757	0.0025498	0.00183096	2446	tags=34%, list=18%, signal=28%	ARHGAP32/CDC42/GIT2/KTN1/RAB7A/PLD1/ARHGAP21/PLEKHG1/STOM/SRGAP1/SPATA13/DOCK10/GNA13/CDC42EP3/ARHGAP35/IQGAP1/ARHGAP29/ARHGEF7/ARHGEF12/DLC1/CDC42BPB/FGD1/YKT6/ARHGAP17/ARFGAP3/ARHGAP31/TFRC/WIPF2/FNBP1/KCTD3/PAK2/WIPF1/FMNL3/PREX1/WASL/DAAM1/ARHGAP11B/CDC42BPA/RASGRF2/ARHGEF15/ARHGAP10/STARD13/TRIO
Downstream signaling of activated fgfr1	17	0.771357	1.6582	0.00606918	0.0368725	0.0264774	1887	tags=41%, list=14%, signal=35%	PTPN11/FGF5/SOS1/FLRT2/KRAS/PLCG1/FGF2
Regulation of runx1 expression and activity	16	0.776522	1.65712	0.00645764	0.038271	0.0274816	1872	tags=50%, list=14%, signal=43%	RUNX1/TNRC6B/PTPN11/CDK6/AGO1/AGO2/TNRC6A/AGO4
Downstream signaling of activated fgfr2	16	0.774117	1.65199	0.00697082	0.040545	0.0291145	1887	tags=38%, list=14%, signal=32%	PTPN11/FGF5/SOS1/KRAS/PLCG1/FGF2
Pi metabolism	71	0.570163	1.65068	0.00154014	0.0136914	0.00983149	2157	tags=28%, list=16%, signal=24%	PIKFYVE/MTMR9/PIP4K2A/MTMR3/SYNJ2/SYNJ1/PIK3R3/GDPD1/PLEKHA8/MTMR2/INPP5F/PLEKHA1/RAB14/PI4KA/PITPNB/PLEKHA3/PLEKHA6/PIK3C3/SACM1L/PIP5K1C
Notch hlh transcription pathway	26	0.691599	1.65062	0.00639618	0.0380935	0.0273542	1992	tags=46%, list=15%, signal=39%	NOTCH2/SNW1/NCOR1/MAML1/CREBBP/MAML3/RBPJ/TBL1XR1/HDAC1/TBL1X/KAT2B/MAMLD1
Ret signaling	27	0.683694	1.64977	0.00675401	0.039495	0.0283606	1467	tags=26%, list=11%, signal=23%	PTPN11/PRKACA/IRS2/PIK3R3/SOS1/GAB2/PLCG1
Rho gtpases activate paks	18	0.764977	1.64517	0.00502559	0.0323403	0.0232229	1772	tags=33%, list=13%, signal=29%	CDC42/MYH9/MYL9/CTTN/PPP1CB/PAK2
Rhobtb2 gtpase cycle	23	0.721465	1.6418	0.00420457	0.0282245	0.0202674	2257	tags=43%, list=17%, signal=36%	HSP90AA1/HSP90AB1/MYO6/TMOD3/ACTN1/CUL3/STK38/SRRM1/CCT6A/PHIP
Constitutive signaling by egfrviii	14	0.797969	1.64125	0.00511562	0.032767	0.0235293	1467	tags=36%, list=11%, signal=32%	HSP90AA1/CBL/SOS1/KRAS/PLCG1
Fceri mediated mapk activation	22	0.722365	1.63982	0.0045278	0.0300362	0.0215684	1772	tags=32%, list=13%, signal=28%	LYN/SOS1/KRAS/MAPK1/MAP3K1/PLCG1/PAK2
Nervous system development	437	0.46117	1.63885	4.2503e-08	1.37949e-06	9.90585e-07	1691	tags=24%, list=13%, signal=21%	EFNB2/VLDLR/CRMP1/UPF3B/PABPC1/EZR/TEAD1/SPTBN1/ROBO1/UTRN/PSMD2/LAMC1/LYN/HSP90AA1/PTPN11/ACTR2/TLN1/ITGB1/HSP90AB1/ITGAV/UNC5B/CDC42/MYH9/NUMB/MSN/PRKAR2A/PSEN1/RGMB/PRKACA/ITGB3/RDX/ABL2/MAPK14/SLIT2/NRCAM/PRX/FARP2/RELN/DPYSL3/DOCK1/IRS2/SRGAP1/PSMD12/YAP1/CREB1/COL4A1/RPS20/PIK3R3/COL6A1/EPHA4/RPS6KA3/ISL1/SOS1/CASC3/FAU/RHOA/AP2B1/RPS16/ROCK2/CSNK2A1/UPF2/ALCAM/EPHA5/ARHGAP35/KRAS/MET/NRP2/…
Antigen activates b cell receptor bcr leading to generation of second messengers	17	0.762128	1.63836	0.00890437	0.0482753	0.0346655	1525	tags=35%, list=11%, signal=31%	LYN/AHCYL1/SOS1/ITPR2/SH3KBP1/ITPR1
Rhob gtpase cycle	64	0.572397	1.63305	0.00313492	0.0228665	0.01642	2227	tags=33%, list=17%, signal=27%	ARHGEF3/ARHGAP32/SLK/CAVIN1/ARHGAP21/STOM/ROCK2/ARHGAP35/ARHGEF12/DLC1/STK10/SOWAHC/ROCK1/DIAPH1/TFRC/PREX1/DAAM1/AKAP13/MYO9A/NET1/PKN2
Mecp2 regulates neuronal receptors and channels	13	0.808788	1.62689	0.00913068	0.0489534	0.0351524	2432	tags=54%, list=18%, signal=44%	FKBP5/CREB1/SIN3A/MET/HDAC1/MECP2/NOTCH1
L1cam interactions	80	0.552599	1.62237	0.0018653	0.0159679	0.0114662	1636	tags=28%, list=12%, signal=24%	EZR/SPTBN1/LAMC1/ITGB1/ITGAV/NUMB/MSN/ITGB3/RDX/NRCAM/RPS6KA3/AP2B1/CSNK2A1/ALCAM/NRP2/CD24/ITGA1/MAPK1/SDCBP/SPTAN1/TUBB2A/RPS6KA5
Netrin 1 signaling	32	0.647967	1.62161	0.00647001	0.0382875	0.0274935	1467	tags=38%, list=11%, signal=33%	EZR/ROBO1/PTPN11/UNC5B/CDC42/RGMB/MAPK14/SLIT2/DOCK1/PITPNA/ABLIM1/PLCG1
Rac1 gtpase cycle	146	0.513391	1.62031	0.000255371	0.00329327	0.00236483	2357	tags=32%, list=18%, signal=27%	SWAP70/ITGB1/ARHGAP32/CDC42/GIT2/KTN1/RAB7A/ABL2/CYFIP1/PLD1/ARHGAP21/FARP2/PLEKHG1/DOCK1/SRGAP1/SPATA13/DOCK10/PIK3R3/GNA13/SOS1/ARHGAP35/WASF2/AMIGO2/IQGAP1/ARHGAP29/ARHGEF7/DLC1/FGD5/NCKAP1/YKT6/ARHGAP17/JAG1/ARHGAP31/TFRC/WIPF2/ARHGAP23/PAK2/ABI2/WIPF1/PREX1/WASL/ABI1/PKN2/CDC42BPA/RASGRF2/ARHGEF15/ARHGAP10
Frs mediated fgfr2 signaling	11	0.837879	1.61992	0.0048478	0.0315107	0.0226272	1887	tags=45%, list=14%, signal=39%	PTPN11/FGF5/SOS1/KRAS/FGF2
Signaling by met	63	0.572687	1.61941	0.00163972	0.0142748	0.0102505	1770	tags=30%, list=13%, signal=26%	ARF6/LAMC1/CBL/PTPN11/FN1/ITGB1/LAMB3/RAPGEF1/RAP1A/SOS1/KRAS/RAP1B/MET/COL5A1/SH3KBP1/CRKL/STAM/COL5A2/CRK
Interleukin 4 and interleukin 13 signaling	67	0.560665	1.61773	0.00265589	0.0203226	0.0145933	3151	tags=40%, list=24%, signal=31%	PTGS2/HSP90AA1/FOXO3/FN1/BCL6/ITGB1/ZEB1/VIM/HSP90B1/VCAM1/POU2F1/MMP2/MCL1/IL6R/JAK1/FGF2/BCL2/RORA/TGFB1/STAT1/ICAM1/SOCS5/BCL2L1/COL1A2/STAT3/IL13RA1/MYC
Rhobtb1 gtpase cycle	23	0.710572	1.61701	0.0058647	0.0359464	0.0258123	1746	tags=43%, list=13%, signal=38%	RNF20/MYO6/VIM/ROCK2/ROCK1/CPSF7/CUL3/STK38/SPEN/SRRM1
Cellular response to heat stress	91	0.536773	1.61676	0.00192576	0.0163385	0.0117324	1830	tags=27%, list=14%, signal=24%	SIRT1/HSP90AA1/BAG3/HSPH1/HSP90AB1/HSPA2/TPR/CREBBP/HSPA1A/NUP153/RPA1/PTGES3/NUP98/HSPA1B/RANBP2/ST13/HSPA4/MAPK1/NUP205/EP300/DNAJB6/NUP50/GSK3B/HSPA4L/MTOR
Intracellular signaling by second messengers	242	0.47956	1.61421	1.32483e-05	0.000264748	0.00019011	1959	tags=26%, list=15%, signal=23%	INSR/KITLG/NRG3/RRAGC/PSMD2/TNRC6B/PDPK1/FOXO3/PTPN11/KIT/AHCYL1/ATN1/PRKAR2A/PRKACA/PIP4K2A/RAC2/PPP2CB/GATAD2A/REST/FGF5/IRS2/PSMD12/RNF146/CREB1/PIK3R3/MKRN1/GATAD2B/TNKS2/TNKS/AKT3/ITPR2/CSNK2A1/RICTOR/MET/AGO1/MECOM/PPARG/RBBP7/MAPK1/TRAF6/PSME4/SUZ12/MDM2/GAB2/AGO2/PHC3/HBEGF/PRKAR1A/PLCG1/PSMC2/ITPR1/TNRC6A/GSK3B/USP7/CHD4/PRKX/MTOR/EED/STRN/AGO4/FGF2/HDAC1/WWP2/PHLPP2
Foxo mediated transcription of oxidative stress metabolic and neuronal genes	20	0.725287	1.61087	0.00823508	0.0458284	0.0329084	2630	tags=40%, list=20%, signal=32%	FOXO3/FBXO32/SIN3A/HDAC1/NR3C1/SMAD3/SOD2/SMAD2
Signaling by tgf beta receptor complex	72	0.552534	1.60988	0.002412	0.0191534	0.0137537	2793	tags=47%, list=21%, signal=38%	CBL/SNW1/SKI/PARP1/NCOR1/UCHL5/STRAP/UBE2D3/ZFYVE9/RHOA/CCNK/SMURF1/MAPK1/USP9X/TRIM33/PPP1CC/TGIF2/RNF111/PPP1CB/CDKN2B/SKIL/HDAC1/PPM1A/WWTR1/CCNT2/SMAD3/TGFB1/XPO1/SP1/SERPINE1/SMAD2/SMURF2/CCNT1/UBE2D1
Frs mediated fgfr4 signaling	11	0.830369	1.6054	0.00615798	0.0371785	0.0266971	1887	tags=36%, list=14%, signal=31%	PTPN11/SOS1/KRAS/FGF2
Nr1h2 and nr1h3 mediated signaling	37	0.622004	1.6047	0.00911989	0.0489498	0.0351499	1917	tags=41%, list=14%, signal=35%	ABCA1/ABCG1/TNRC6B/KDM1B/NCOR1/NRIP1/ARL4C/AGO1/EP300/AGO2/KDM3A/TBL1XR1/TNRC6A/AGO4/TBL1X
Potential therapeutics for sars	72	0.549861	1.60209	0.00248424	0.0194084	0.0139367	2335	tags=39%, list=17%, signal=32%	ATP1A1/HSP90AA1/ITGB1/HSP90AB1/ATP1B3/GATAD2A/REST/ARID4A/GATAD2B/AP2B1/ROCK2/NFE2L2/PTGES3/RBBP7/RIPK1/ARID4B/IFNAR1/ROCK1/IL6R/CUL3/JAK1/CHD4/HDAC1/BRD4/NR3C1/RCOR1/SAP30/CHD3
Ncam signaling for neurite out growth	32	0.639908	1.60144	0.0084333	0.0463448	0.0332792	1691	tags=41%, list=13%, signal=36%	SPTBN1/CREB1/COL4A1/COL6A1/SOS1/KRAS/PRNP/MAPK1/COL5A1/SPTAN1/RPS6KA5/COL4A2/COL5A2
Constitutive signaling by overexpressed erbb2	11	0.827047	1.59897	0.00711879	0.04118	0.0295705	958	tags=36%, list=7%, signal=34%	HSP90AA1/PTPN12/SOS1/KRAS
Collagen biosynthesis and modifying enzymes	36	0.626627	1.59778	0.00837031	0.0461403	0.0331324	3173	tags=44%, list=24%, signal=34%	COL12A1/P3H2/COL4A1/COL6A1/COL5A1/COLGALT1/COL4A2/COL5A2/COL8A1/COL4A5/TLL1/CRTAP/COL17A1/COL1A2/PLOD2/P4HA2
Gap junction trafficking and regulation	25	0.678139	1.59658	0.00905404	0.0486976	0.0349687	1524	tags=32%, list=11%, signal=28%	GJA5/GJA1/MYO6/DAB2/GJA4/TJP1/GJC1/TUBB2A
Clec7a dectin 1 induces nfat activation	11	0.824708	1.59445	0.00746817	0.0425396	0.0305468	1525	tags=45%, list=11%, signal=40%	PPP3CA/AHCYL1/NFATC2/ITPR2/ITPR1
Rhod gtpase cycle	49	0.584994	1.59375	0.00739749	0.0422864	0.030365	2158	tags=29%, list=16%, signal=24%	AKAP12/ARHGAP32/RAB7A/ARHGAP21/ACTN1/ARHGAP35/PGRMC2/ANKFY1/ARHGAP17/MOSPD2/DIAPH1/PLXNA1/SLC4A7/LMAN1
Transcriptional activation of mitochondrial biogenesis	53	0.573033	1.58779	0.00584019	0.0358871	0.0257698	2425	tags=34%, list=18%, signal=28%	MED1/MEF2D/NCOR1/CREBBP/CREB1/PPRC1/GLUD1/TGS1/CYCS/HCFC1/TBL1XR1/PPARA/GABPA/TBL1X/NCOA6/TFAM/CHD9/SOD2
Met activates ptk2 signaling	21	0.705762	1.58565	0.00594562	0.0363326	0.0260897	2666	tags=48%, list=20%, signal=38%	LAMC1/FN1/ITGB1/LAMB3/MET/COL5A1/COL5A2/ITGA2/LAMB1/LAMA4
Fgfr1 mutant receptor activation	23	0.696536	1.58507	0.00845066	0.0463875	0.0333099	3561	tags=61%, list=27%, signal=45%	CUX1/FGF5/LRRFIP1/GAB2/STAT5B/FGF2/ZMYM2/STAT1/PIK3CA/STAT5A/STAT3/BAG4/FGFR1/FGFR1OP2
Frs mediated fgfr1 signaling	11	0.817366	1.58026	0.00851633	0.0466273	0.0334821	1887	tags=45%, list=14%, signal=39%	PTPN11/FGF5/SOS1/KRAS/FGF2
Anti inflammatory response favouring leishmania parasite infection	55	0.567379	1.57826	0.00531128	0.0337521	0.0242367	1525	tags=31%, list=11%, signal=28%	ADRB1/LYN/PTHLH/MYH9/AHCYL1/PRKAR2A/PRKACA/VIP/MAPK14/GNAS/CREB1/GNB1/PLK2/ITPR2/PRKAR1A/PLCG1/ITPR1
Rhoa gtpase cycle	128	0.506987	1.57735	0.0013271	0.0121091	0.00869532	2446	tags=34%, list=18%, signal=28%	ARHGEF3/ARHGAP32/SLK/KTN1/CAVIN1/PLD1/ARHGAP21/FAF2/STOM/SRGAP1/RHOA/ROCK2/ARHGAP35/IQGAP1/ARHGAP29/ARHGEF7/ARHGEF12/DLC1/PGRMC2/STK10/ARHGAP11A/YKT6/SOWAHC/ROCK1/DIAPH1/ARHGAP31/TFRC/ARHGAP23/FMNL3/PREX1/DAAM1/AKAP13/MACO1/OBSCN/ARHGAP11B/MYO9A/NET1/LMAN1/PKN2/RASGRF2/ARHGEF15/ARHGAP10/STARD13/TRIO
Cell surface interactions at the vascular wall	75	0.532483	1.55799	0.00581984	0.0358076	0.0257127	1487	tags=24%, list=11%, signal=21%	SLC7A11/LYN/PTPN11/FN1/ITGB1/ITGAV/TEK/THBD/ITGB3/ATP1B3/SELE/SOS1/KRAS/SLC7A6/SLC16A1/GLG1/PLCG1/SIRPA
Rhoc gtpase cycle	69	0.538311	1.55395	0.00795677	0.0445874	0.0320173	2227	tags=32%, list=17%, signal=27%	ARHGAP32/SLK/CAVIN1/ARHGAP21/STOM/RHOA/ROCK2/ARHGAP35/IQGAP1/ARHGEF12/DLC1/STK10/ROCK1/DIAPH1/TFRC/FMNL3/PREX1/DAAM1/AKAP13/MACO1/LMAN1/PKN2
Mrna splicing	184	0.476857	1.55142	0.000253095	0.00327264	0.00235002	2324	tags=29%, list=17%, signal=24%	YBX1/ALYREF/UPF3B/HNRNPL/SYF2/HNRNPU/SNW1/DDX46/PRPF38A/SNRNP200/SF3A1/PAPOLA/SRRM2/HNRNPA1/FUS/HNRNPR/CASC3/HNRNPA3/CWC22/SRSF4/CWC25/PRPF8/SF3B2/POLR2D/SRSF11/SF3B3/CWC27/HNRNPK/CHERP/PLRG1/HNRNPF/HNRNPH2/CPSF7/HNRNPUL1/HNRNPD/POLR2A/HNRNPA2B1/PRCC/PRPF3/SRRM1/MTREX/RBM8A/HNRNPM/RBM22/WBP4/HNRNPA0/WDR33/PTBP1/SNRPE/GTF2F1/WBP11/HNRNPH1/EIF4A3
Eph ephrin signaling	72	0.529077	1.54153	0.00441369	0.0293599	0.0210827	1947	tags=33%, list=15%, signal=29%	EFNB2/LYN/ACTR2/CDC42/MYH9/PSEN1/EPHA4/RHOA/AP2B1/ROCK2/EPHA5/ARHGEF7/MMP2/MYL9/SDCBP/RASA1/NCK2/ROCK1/ACTR3/EFNB1/ADAM10/PAK2/WASL/ARPC1A
Rac3 gtpase cycle	77	0.525678	1.53848	0.008377	0.0461403	0.0331324	2158	tags=32%, list=16%, signal=27%	SWAP70/ITGB1/ARHGAP32/CDC42/GIT2/RAPGEF1/RAB7A/ABL2/CYFIP1/ARHGAP21/DOCK10/ARHGAP35/WASF2/AMIGO2/PGRMC2/NCKAP1/YKT6/ARHGAP17/JAG1/TFRC/PAK2/ABI2/PREX1/ABI1/LMAN1
Regulation of lipid metabolism by pparalpha	103	0.495865	1.52137	0.00300489	0.0222672	0.0159896	2420	tags=28%, list=18%, signal=23%	ABCA1/MED1/NFYA/THRAP3/NCOR1/NCOA3/AHRR/CPT1A/CREBBP/SIN3A/CDK19/MED13/TGS1/PPARG/ME1/MED12/MED14/EP300/MTF1/NPAS2/TBL1XR1/ACSL1/PPARA/TBL1X/ARNT/NCOA6/RORA/SP1/CHD9
Clathrin mediated endocytosis	114	0.493525	1.52051	0.00522348	0.0332816	0.0238989	2157	tags=28%, list=16%, signal=24%	IGF2R/ITSN2/ARF6/CBL/ACTR2/FCHO2/AAK1/TGOLN2/NECAP2/PICALM/SYNJ2/DAB2/SYNJ1/AP2B1/GRK3/GAPVD1/REPS2/PACSIN2/CTTN/SH3KBP1/UBQLN2/HBEGF/ACTR3/VAMP7/TFRC/FNBP1/STAM/HIP1/WASL/ARPC1A/ACTB/PIP5K1C
Toll like receptor tlr1 tlr2 cascade	87	0.507935	1.51894	0.00536407	0.0339982	0.0244134	1845	tags=23%, list=14%, signal=20%	TLR4/IRAK2/APP/TAB2/MAPK14/PPP2CB/MEF2A/RELA/CREB1/RPS6KA3/PELI2/BTRC/MAPK1/MAP3K7/TRAF6/MAP3K1/MAP2K3/RPS6KA5/TAB3/CUL1
Processing of capped intron containing pre mrna	232	0.450351	1.50166	0.000298033	0.0037829	0.00271642	2615	tags=30%, list=20%, signal=24%	YBX1/ALYREF/UPF3B/HNRNPL/SYF2/HNRNPU/SNW1/TPR/DDX46/PRPF38A/SNRNP200/SF3A1/NUP153/PAPOLA/SRRM2/HNRNPA1/FUS/HNRNPR/CASC3/HNRNPA3/CWC22/SRSF4/CWC25/NUP98/PRPF8/RANBP2/SF3B2/POLR2D/SRSF11/NUP205/SF3B3/CWC27/HNRNPK/CHERP/PLRG1/HNRNPF/CHTOP/HNRNPH2/THOC2/CPSF7/HNRNPUL1/HNRNPD/NUP50/POLR2A/HNRNPA2B1/PRCC/WTAP/PRPF3/SRRM1/MTREX/RBM8A/HNRNPM/RBM22/WBP4/HNRNPA0/WDR33/PTBP1/SNRPE/GTF2F1/WBP11/HNRNPH1/EIF4A…
Toll like receptor 9 tlr9 cascade	86	0.498861	1.49022	0.00893145	0.0483058	0.0346874	2016	tags=27%, list=15%, signal=23%	TLR4/IRAK2/APP/TAB2/EEA1/MAPK14/PPP2CB/MEF2A/RELA/CREB1/RPS6KA3/PELI2/BTRC/MAPK1/MAP3K7/TRAF6/MAP3K1/MAP2K3/RPS6KA5/TAB3/CUL1/RBSN/PIK3C3
Mapk family signaling cascades	233	0.442948	1.47822	0.00053204	0.00592844	0.00425709	2274	tags=26%, list=17%, signal=22%	KITLG/NRG3/SPTBN1/PSMD2/TNRC6B/FOXO3/PTPN11/KIT/FN1/PEA15/TLN1/TEK/CDC42/DUSP16/PRKACA/NCOA3/ITGB3/RAP1A/PPP2CB/DUSP5/FGF5/IRS2/PSMD12/SOS1/RASGRP1/CDC42EP3/KRAS/RAP1B/MET/IQGAP1/AGO1/MAPK1/SEPTIN7/MMP2/PSME4/VCL/RAPGEF2/AGO2/RASA1/SPTAN1/HBEGF/PPP1CC/PSMC2/IL6R/CUL3/TNRC6A/JAK1/PPP1CB/PAK2/AGO4/FGF2/DLG1/PSMD6/NF1/SPRED1/ACTB/BRAP/PPP2R5E/SHOC2/RASGRF2
Regulation of tp53 activity	150	0.451549	1.43281	0.00237435	0.0190105	0.0136511	2644	tags=31%, list=20%, signal=25%	HIPK2/PDPK1/TP53INP1/HIPK1/PIP4K2A/PRKAA1/MAPK14/PPP2CB/RMI1/GATAD2A/DYRK2/TP53BP2/GATAD2B/RPA1/AKT3/BRD7/CSNK2A1/RICTOR/JMY/KAT6A/TBP/RBBP7/TAF1L/TAF4/MDM2/EP300/TAF3/DAXX/SSRP1/USP7/CHD4/MTOR/BRD1/HDAC1/MDM4/SUPT16H/RFFL/TAF13/RNF34/CHD3/CSNK2A2/PPP2R1B/TAF1/TOP3A/CCNA1/PRDM1/EHMT1
Signaling by gpcr	265	0.383855	1.30418	0.0076604	0.0433283	0.0311132	2575	tags=25%, list=19%, signal=21%	ARHGEF3/ADRB1/PDPK1/PPP3CA/APP/PTHLH/CDC42/AHCYL1/PRKAR2A/PRKACA/S1PR3/CMKLR1/VIP/GNAS/PPP2CB/CREB1/GNB1/PIK3R3/GNA13/RPS6KA3/SOS1/RASGRP1/RHOA/AKT3/ROCK2/ITPR2/GRK3/KRAS/ARHGEF7/PDE10A/ARHGEF12/MAPK1/HEBP1/CD55/FGD1/HBEGF/PRKAR1A/ROCK1/EDNRB/ITPR1/HTR1D/PDE3B/GNAT2/GABBR2/HRH1/PRKX/ECE1/DAGLB/PREX1/AKAP13/OBSCN/PLCB3/NET1/PTGFR/FZD1/GNRH1/RASGRF2/ARHGEF15/PPP2R1B/TRIO/ADCY6/PDE7A/DGKH/PLPPR2/CCL…
Transport of small molecules	416	0.366095	1.29004	0.00409058	0.0276672	0.0198673	2528	tags=25%, list=19%, signal=21%	ABCA1/ATP2B4/VLDLR/ATP1A1/ABCG1/SLC7A11/RUNX1/VDAC2/HDLBP/PSMD2/SLC30A1/ANKH/NPC1/AQP1/ABCG2/SLCO2A1/PRKAR2A/SLC36A4/WNK1/AKAP1/PRKACA/ATP1B3/SLC31A1/GNAS/SLC7A1/SLC9A7/STOM/PSMD12/SLC25A5/SLC5A3/GNB1/SLC20A1/AP2B1/ABCF1/SLC39A10/NIPA1/ACO1/SLC12A6/ATP7B/ATP11A/PARL/ATP10D/ATP7A/ATP9A/PSME4/SEL1L/RIPK1/SLC7A2/ABCC2/SLC7A6/SLC16A1/CLCN5/RAB11FIP2/ATP2A2/TTYH3/TRPV4/PRKAR1A/PSMC2/RNF5/SLC6A6/TFRC/A…
Metabolism of amino acids and derivatives	279	-0.432098	-1.36865	0.00378177	0.0262015	0.0188147	2268	tags=25%, list=17%, signal=21%	OAZ3/MRI1/RPS19/PSMC1/ARG2/RPL21/PYCR2/LIPT2/PSMC4/PCBD1/BCKDHB/AFMID/PSMD13/PSMD8/SLC25A12/RPS28/RPL39L/PAOX/PSMB8/RPL29/PSMD9/PHGDH/HIBADH/PSMB2/PSMC3/RPS15A/RPS10/RPL9/PSMB5/RPL23/RPS15/GSTZ1/RPS18/HSD17B10/CTH/GCDH/RPS27/OAZ1/NNMT/TSTD1/SQOR/HYKK/RPL18A/PSMA2/IVD/PSMB10/PYCR1/RPL24/PYCR3/HNMT/BCAT2/RPL41/RPS25/GAMT/RPL26L1/NMRAL1/PSMB1/NDUFAB1/GCSH/AIMP2/MPST/RPL36/PSMB4/NAGS/TXN2/RPL17/RPL12…
Selenoamino acid metabolism	111	-0.502405	-1.4384	0.00577955	0.0357147	0.025646	1867	tags=22%, list=14%, signal=19%	RPS28/RPL39L/RPL29/RPS15A/RPS10/RPL9/RPL23/RPS15/RPS18/CTH/RPS27/NNMT/RPL18A/RPL24/HNMT/RPL41/RPS25/RPL26L1/AIMP2/RPL36/RPL17/RPL12/RPS17/RPLP0
Extension of telomeres	49	-0.590809	-1.54	0.00903176	0.0486899	0.0349632	957	tags=20%, list=7%, signal=19%	RUVBL2/WRAP53/PCNA/ACD/POLD2/POLD4/NOP10/NHP2/PRIM1/RTEL1
Respiratory electron transport atp synthesis by chemiosmotic coupling and heat production by uncoupling proteins	117	-0.534774	-1.54384	0.00113728	0.0108346	0.00778012	1940	tags=27%, list=14%, signal=24%	ATP5F1D/NDUFB10/COA1/SURF1/DMAC2L/NDUFA12/NDUFS7/COX4I1/ETFB/NDUFS3/MT-ATP8/COX14/ATP5MF/COX5A/NDUFA13/CYC1/ATP5MC1/UQCR11/NDUFB11/NDUFS8/NDUFB6/NDUFB2/NDUFAF3/COX5B/NDUFAB1/UQCR10/NDUFC1/NDUFA11/NDUFB7/NDUFA1/COX8A/UQCRQ
Sumoylation of chromatin organization proteins	64	-0.57487	-1.55713	0.00567232	0.0353103	0.0253556	1012	tags=25%, list=8%, signal=23%	RAE1/SUMO3/NUP85/CBX4/NUP37/NUP42/HDAC4/AAAS/H4C3/H4C5/H4C13/H4C4/H4C6/H4C2/H4C8/H4C9
Respiratory electron transport	99	-0.556987	-1.56982	0.00113866	0.0108346	0.00778012	1895	tags=27%, list=14%, signal=24%	NDUFB10/COA1/SURF1/NDUFA12/NDUFS7/COX4I1/ETFB/NDUFS3/COX14/COX5A/NDUFA13/CYC1/UQCR11/NDUFB11/NDUFS8/NDUFB6/NDUFB2/NDUFAF3/COX5B/NDUFAB1/UQCR10/NDUFC1/NDUFA11/NDUFB7/NDUFA1/COX8A/UQCRQ
Complex i biogenesis	55	-0.59509	-1.58277	0.00695952	0.040545	0.0291145	1895	tags=29%, list=14%, signal=25%	NDUFB10/COA1/NDUFA12/NDUFS7/NDUFS3/NDUFA13/NDUFB11/NDUFS8/NDUFB6/NDUFB2/NDUFAF3/NDUFAB1/NDUFC1/NDUFA11/NDUFB7/NDUFA1
Interferon alpha beta signaling	47	-0.621482	-1.61142	0.00478748	0.0311605	0.0223757	2308	tags=45%, list=17%, signal=37%	IFITM3/IFIT5/IFIT2/IRF9/BST2/MX1/PSMB8/IRF2/SOCS3/HLA-A/IFITM2/IFITM1/USP18/IFI27/HLA-C/OAS1/IRF7/ISG15/IFI6/IFIT1/OAS2
Metabolism of steroid hormones	14	-0.804741	-1.62318	0.00679698	0.0396983	0.0285065	1609	tags=29%, list=12%, signal=25%	FDXR/HSD17B14/TSPO/STARD3
Cell cycle checkpoints	272	-0.519244	-1.63862	1.90195e-06	4.76571e-05	3.42216e-05	1674	tags=20%, list=12%, signal=18%	ANAPC15/PSMD9/NUP37/CENPT/H2BC15/UBE2E1/PSMB2/PSMC3/PSMB5/RAD9A/MCM5/RPS27/BABAM1/ANAPC2/CENPA/CENPH/PSMA2/UBE2C/AURKB/PSMB10/MCM7/CDKN2A/CHEK2/CDC25C/H2BC5/PMF1/PSMB1/H2BC3/SPC24/BABAM2/PSMB4/CENPM/H2AX/UBB/H2BC9/H4C3/H4C5/H2BC12/H2BC6/H4C13/H4C4/H4C6/ANAPC11/H2BC14/H2BC7/H2BC8/H4C2/H2BC10/H2BC13/H2BC17/H2BC11/H4C8/H2BC21/H4C9
Protein ubiquitination	76	-0.595655	-1.64541	0.000881261	0.00882356	0.00633601	1630	tags=29%, list=12%, signal=26%	UBE2T/H2BC15/UBE2E1/PEX2/HLA-A/CDC34/UBE2C/H2BC5/PCNA/H2BC3/UBB/H2BC9/PEX10/H2BC12/H2BC6/H2BC14/H2BC7/H2BC8/H2BC10/H2BC13/H2BC17/H2BC11
Deubiquitination	250	-0.531346	-1.66915	2.05213e-06	5.01218e-05	3.59914e-05	1200	tags=17%, list=9%, signal=16%	AXIN1/BAP1/BABAM1/INO80C/PSMA2/UCHL1/PSMB10/ARRB2/TADA3/H2BC5/USP18/OTUB1/PSMB1/JOSD2/H2BC3/BABAM2/PSMB4/UBB/H2BC9/H2BC12/H2BC6/H2BC18/TFPT/H2BC14/STAMBPL1/H2BC7/H2AC20/H2BC8/H2AC21/H2AC6/H2BC10/H2BC13/H2AC8/H2BC17/H2BC11/H2AC11/H2AC13/H2AC15/H2AC12/H2BC21/H2AC14/H2AC4/H2AC16
Factors involved in megakaryocyte development and platelet production	118	-0.589165	-1.70245	4.13088e-05	0.000698494	0.000501574	915	tags=14%, list=7%, signal=13%	KIF20A/HMG20B/KIF26A/TUBB4B/PRKAR1B/KIF22/H3C6/H3C2/H3C11/H3C7/H3C10/H3C1/H3C3/H3C13/H3C8/H3C12
Translation	285	-0.535977	-1.70348	1.39816e-07	4.12288e-06	2.96055e-06	2237	tags=29%, list=17%, signal=24%	RPS19/SRP54/MRPL11/MRPL45/RPL21/DDOST/MRPL37/SARS2/MRPS9/MRPL10/RPS28/MRPL32/MRPL20/RPL39L/MRPS27/RPN1/RPL29/EIF3M/MRPS14/MRPL43/MRPL4/RPS15A/RPS10/EIF3D/MRPL17/RPL9/MRPL49/SEC11C/RPL23/MRPS16/MRPL44/CARS2/MRPL14/MRPS22/RPS15/RPS18/EIF4A1/RPS27/MRPS31/AURKAIP1/EIF3K/MRPS7/RPL18A/OXA1L/MRPL58/EIF4EBP1/MRPL57/SSR2/RPL24/EIF3G/RPL41/MRPL16/MRPL21/MRPL23/RPS25/MRPL46/MRPL9/MRPL41/MRPL40/MRPL1/SSR4/RP…
Uch proteinases	92	-0.627103	-1.7545	6.75093e-05	0.00106344	0.000763632	1546	tags=26%, list=12%, signal=23%	PSMB2/PSMC3/MCRS1/PSMB5/BAP1/INO80C/PSMA2/UCHL1/PSMB10/PSMB1/PSMB4/UBB/TFPT/H2AC20/H2AC21/H2AC6/H2AC8/H2AC11/H2AC13/H2AC15/H2AC12/H2AC14/H2AC4/H2AC16
Signaling by nuclear receptors	226	-0.581394	-1.80608	2.10543e-08	7.27277e-07	5.22242e-07	229	tags=16%, list=2%, signal=16%	H2BC3/POLR2H/H2AX/H2BC9/H4C3/H4C5/H2BC12/H2BC6/H4C13/H4C4/H4C6/H2BC14/H2BC7/H2AC20/H2BC8/H2AC6/H4C2/H2BC10/H3C6/H3C2/H2BC13/H2AC8/H2BC17/H3C11/H2BC11/H4C8/H3C7/H2BC21/H2AC14/H3C10/H2AC4/H3C1/H3C3/H3C13/H3C8/H3C12/H4C9
Dna repair	306	-0.568448	-1.81341	5.1712e-10	2.27345e-08	1.63252e-08	2139	tags=27%, list=16%, signal=23%	BRIP1/POLE4/POT1/POLR2J/MLH1/OGG1/ADPRS/CETN2/DTL/NPLOC4/ALKBH2/COPS3/NEIL3/SUMO3/GPS1/GTF2H3/ASCC1/UBE2T/H2BC15/POLM/POLR2E/MCRS1/ERCC1/RAD9A/MNAT1/ALKBH3/FANCG/BAP1/UNG/BABAM1/INO80C/COPS7A/SMUG1/GTF2H5/XRCC3/PPP4C/CHEK2/CENPX/H2AJ/FAAP100/H2BC5/PCNA/POLE2/PPIE/ACD/NEIL2/H2BC3/POLR2H/NTHL1/POLD2/BABAM2/POLD4/MPG/H2AX/UBB/H2BC9/H4C3/H4C5/H2BC12/H2BC6/H4C13/H4C4/H4C6/TFPT/H2BC14/H2BC7/ISG15/H2AC2…
E3 ubiquitin ligases ubiquitinate target proteins	56	-0.681373	-1.82599	0.000131618	0.00189436	0.0013603	743	tags=27%, list=6%, signal=25%	H2BC5/PCNA/H2BC3/UBB/H2BC9/PEX10/H2BC12/H2BC6/H2BC14/H2BC7/H2BC8/H2BC10/H2BC13/H2BC17/H2BC11
M phase	376	-0.566793	-1.83213	1e-10	4.88485e-09	3.50771e-09	1108	tags=17%, list=8%, signal=16%	CSNK2B/LEMD2/CENPA/CENPH/PSMA2/UBE2C/NUP42/AURKB/KIF20A/PSMB10/DCTN3/H2AJ/H2BC5/RAB1B/MZT2A/TUBB4B/NME7/PMF1/PSMB1/AAAS/H2BC3/SPC24/PSMB4/MZT2B/CENPM/CHMP6/H2AX/UBB/H2BC9/H4C3/H4C5/H2BC12/H2BC6/H4C13/H4C4/H4C6/ANAPC11/H2BC14/H2BC7/H2AC20/H2BC8/H2AC6/H4C2/H2BC10/H3C6/H3C2/H2BC13/H2AC8/H2BC17/H3C11/H2BC11/H4C8/H3C7/H2BC21/H2AC14/H3C10/H2AC4/H3C1/H3C3/H3C13/H3C8/H3C12/H4C9
Ub specific processing proteases	180	-0.622164	-1.88842	1.05061e-08	3.96934e-07	2.8503e-07	887	tags=18%, list=7%, signal=17%	PSMB10/ARRB2/TADA3/H2BC5/USP18/OTUB1/PSMB1/H2BC3/PSMB4/UBB/H2BC9/H2BC12/H2BC6/H2BC18/H2BC14/H2BC7/H2AC20/H2BC8/H2AC21/H2AC6/H2BC10/H2BC13/H2AC8/H2BC17/H2BC11/H2AC11/H2AC13/H2AC15/H2AC12/H2BC21/H2AC14/H2AC4/H2AC16
G2 m checkpoints	153	-0.637172	-1.8928	1.71547e-08	6.10002e-07	4.3803e-07	1664	tags=25%, list=12%, signal=23%	PSMD9/H2BC15/PSMB2/PSMC3/PSMB5/RAD9A/MCM5/BABAM1/PSMA2/PSMB10/MCM7/CHEK2/CDC25C/H2BC5/PSMB1/H2BC3/BABAM2/PSMB4/H2AX/UBB/H2BC9/H4C3/H4C5/H2BC12/H2BC6/H4C13/H4C4/H4C6/H2BC14/H2BC7/H2BC8/H4C2/H2BC10/H2BC13/H2BC17/H2BC11/H4C8/H2BC21/H4C9
Signaling by wnt	247	-0.615978	-1.92938	1e-10	4.88485e-09	3.50771e-09	887	tags=20%, list=7%, signal=19%	PSMB10/ARRB2/H2AJ/CSNK1G2/GNB3/H2BC5/TLE5/AP2S1/PSMB1/H2BC3/RAC3/PSMB4/PARD6A/H2AX/UBB/H2BC9/H4C3/H4C5/H2BC12/H2BC6/H4C13/H4C4/H4C6/H2BC14/H2BC7/H2AC20/H2BC8/H2AC6/H4C2/H2BC10/H3C6/H3C2/H2BC13/H2AC8/H2BC17/H3C11/H2BC11/H4C8/H3C7/H2BC21/H2AC14/H3C10/H2AC4/H3C1/H3C3/H3C13/H3C8/H3C12/H4C9
Rho gtpase effectors	265	-0.61383	-1.9338	1e-10	4.88485e-09	3.50771e-09	796	tags=18%, list=6%, signal=17%	H2AJ/CDC25C/H2BC5/TAX1BP3/TUBB4B/PMF1/MAPK11/H2BC3/RHPN1/ARPC1B/SPC24/CENPM/H2AX/H2BC9/H4C3/H4C5/H2BC12/H2BC6/NOXA1/H4C13/H4C4/H4C6/H2BC14/H2BC7/H2AC20/H2BC8/H2AC6/H4C2/H2BC10/H3C6/H3C2/H2BC13/H2AC8/H2BC17/H3C11/H2BC11/H4C8/H3C7/H2BC21/H2AC14/H3C10/H2AC4/H3C1/H3C3/H3C13/H3C8/H3C12/H4C9
Signaling by notch	197	-0.641351	-1.96531	2.32001e-10	1.05845e-08	7.60049e-09	887	tags=24%, list=7%, signal=23%	PSMB10/E2F1/ARRB2/HES1/H2AJ/H2BC5/MFNG/PSENEN/PSMB1/H2BC3/PSMB4/H2AX/UBB/H2BC9/H4C3/H4C5/H2BC12/H2BC6/H4C13/H4C4/H4C6/H2BC14/H2BC7/H2AC20/H2BC8/H2AC6/H4C2/H2BC10/H3C6/H3C2/H2BC13/H2AC8/H2BC17/H3C11/H2BC11/H4C8/H3C7/H2BC21/H2AC14/H3C10/H2AC4/H3C1/H3C3/H3C13/H3C8/H3C12/H4C9
Dna double strand break repair	151	-0.664509	-1.97111	9.57659e-10	4.09844e-08	2.94301e-08	884	tags=21%, list=7%, signal=20%	XRCC3/PPP4C/CHEK2/H2BC5/PCNA/POLE2/H2BC3/POLD2/BABAM2/POLD4/H2AX/UBB/H2BC9/H4C3/H4C5/H2BC12/H2BC6/H4C13/H4C4/H4C6/H2BC14/H2BC7/RTEL1/H2BC8/H4C2/H2BC10/H2BC13/H2BC17/H2BC11/H4C8/H2BC21/H4C9
Esr mediated signaling	176	-0.651663	-1.97552	2.15861e-10	9.94193e-09	7.1391e-09	420	tags=21%, list=3%, signal=21%	H2BC3/POLR2H/H2AX/H2BC9/H4C3/H4C5/H2BC12/H2BC6/H4C13/H4C4/H4C6/H2BC14/H2BC7/H2AC20/H2BC8/H2AC6/H4C2/H2BC10/H3C6/H3C2/H2BC13/H2AC8/H2BC17/H3C11/H2BC11/H4C8/H3C7/H2BC21/H2AC14/H3C10/H2AC4/H3C1/H3C3/H3C13/H3C8/H3C12/H4C9
Transcriptional regulation by runx1	190	-0.656331	-2.00744	1e-10	4.88485e-09	3.50771e-09	474	tags=21%, list=4%, signal=20%	PSMB1/H2BC3/PSMB4/H2AX/UBB/H2BC9/H4C3/H4C5/H2BC12/H2BC6/H4C13/H4C4/H4C6/H2BC14/H2BC7/H2AC20/H2BC8/H2AC6/H4C2/H2BC10/H3C6/H3C2/H2BC13/H2AC8/H2BC17/H3C11/H2BC11/H4C8/H3C7/H2BC21/H2AC14/H3C10/H2AC4/H3C1/H3C3/H3C13/H3C8/H3C12/H4C9
Mitochondrial translation	93	-0.71742	-2.01179	1.03402e-08	3.93742e-07	2.82738e-07	2197	tags=45%, list=16%, signal=38%	MRPL11/MRPL45/MRPL37/MRPS9/MRPL10/MRPL32/MRPL20/MRPS27/MRPS14/MRPL43/MRPL4/MRPL17/MRPL49/MRPS16/MRPL44/MRPL14/MRPS22/MRPS31/AURKAIP1/MRPS7/OXA1L/MRPL58/MRPL57/MRPL16/MRPL21/MRPL23/MRPL46/MRPL9/MRPL41/MRPL40/MRPL1/MRPL12/MRPL24/MRPS17/MRPL27/MRPS34/MRPL52/MRPS12/MRPL54/MRPS11/MRPL55/MRPS28
Metalloprotease dubs	30	-0.875843	-2.06595	9.47059e-08	2.86249e-06	2.05549e-06	374	tags=47%, list=3%, signal=45%	BABAM2/UBB/STAMBPL1/H2AC20/H2AC21/H2AC6/H2AC8/H2AC11/H2AC13/H2AC15/H2AC12/H2AC14/H2AC4/H2AC16
Interleukin 7 signaling	25	-0.916711	-2.06857	1.64058e-08	5.88731e-07	4.22755e-07	36	tags=40%, list=0%, signal=40%	H3C6/H3C2/H3C11/H3C7/H3C10/H3C1/H3C3/H3C13/H3C8/H3C12
Chromatin modifying enzymes	246	-0.663327	-2.07748	1e-10	4.88485e-09	3.50771e-09	229	tags=18%, list=2%, signal=18%	TAF6L/H2AX/H2BC9/H4C3/CDK4/H4C5/H2BC12/H2BC6/H2BC18/H4C13/H4C4/H4C6/H2BC14/H2BC7/H2AC20/H2BC8/H2AC21/H2AC6/H4C2/H2BC10/H3C6/H3C2/H2BC13/H2AC8/H2BC17/H3C11/H2BC11/H2AC11/H4C8/H2AC13/H3C7/H2AC15/H2AC12/H2BC21/H2AC14/H3C10/H2AC4/H3C1/H3C3/H2AC16/H3C13/H3C8/H3C12/H4C9
Homology directed repair	125	-0.71993	-2.10456	1e-10	4.88485e-09	3.50771e-09	884	tags=25%, list=7%, signal=23%	XRCC3/PPP4C/H2BC5/PCNA/POLE2/H2BC3/POLD2/BABAM2/POLD4/H2AX/UBB/H2BC9/H4C3/H4C5/H2BC12/H2BC6/H4C13/H4C4/H4C6/H2BC14/H2BC7/RTEL1/H2BC8/H4C2/H2BC10/H2BC13/H2BC17/H2BC11/H4C8/H2BC21/H4C9
Tcf dependent signaling in response to wnt	181	-0.697635	-2.11767	1e-10	4.88485e-09	3.50771e-09	474	tags=22%, list=4%, signal=21%	PSMB1/H2BC3/PSMB4/H2AX/UBB/H2BC9/H4C3/H4C5/H2BC12/H2BC6/H4C13/H4C4/H4C6/H2BC14/H2BC7/H2AC20/H2BC8/H2AC6/H4C2/H2BC10/H3C6/H3C2/H2BC13/H2AC8/H2BC17/H3C11/H2BC11/H4C8/H3C7/H2BC21/H2AC14/H3C10/H2AC4/H3C1/H3C3/H3C13/H3C8/H3C12/H4C9
G2 m dna damage checkpoint	83	-0.761741	-2.11904	4.30563e-10	1.91028e-08	1.37173e-08	817	tags=30%, list=6%, signal=28%	CHEK2/CDC25C/H2BC5/H2BC3/BABAM2/H2AX/H2BC9/H4C3/H4C5/H2BC12/H2BC6/H4C13/H4C4/H4C6/H2BC14/H2BC7/H2BC8/H4C2/H2BC10/H2BC13/H2BC17/H2BC11/H4C8/H2BC21/H4C9
Estrogen dependent gene expression	123	-0.728183	-2.12121	1e-10	4.88485e-09	3.50771e-09	420	tags=30%, list=3%, signal=29%	H2BC3/POLR2H/H2AX/H2BC9/H4C3/H4C5/H2BC12/H2BC6/H4C13/H4C4/H4C6/H2BC14/H2BC7/H2AC20/H2BC8/H2AC6/H4C2/H2BC10/H3C6/H3C2/H2BC13/H2AC8/H2BC17/H3C11/H2BC11/H4C8/H3C7/H2BC21/H2AC14/H3C10/H2AC4/H3C1/H3C3/H3C13/H3C8/H3C12/H4C9
Processing of dna double strand break ends	87	-0.767265	-2.1288	1.66958e-10	7.91576e-09	5.68414e-09	420	tags=26%, list=3%, signal=26%	H2BC3/BABAM2/H2AX/UBB/H2BC9/H4C3/H4C5/H2BC12/H2BC6/H4C13/H4C4/H4C6/H2BC14/H2BC7/H2BC8/H4C2/H2BC10/H2BC13/H2BC17/H2BC11/H4C8/H2BC21/H4C9
Nonhomologous end joining nhej	59	-0.798758	-2.1488	4.30045e-09	1.77752e-07	1.2764e-07	420	tags=37%, list=3%, signal=36%	H2BC3/BABAM2/H2AX/H2BC9/H4C3/H4C5/H2BC12/H2BC6/H4C13/H4C4/H4C6/H2BC14/H2BC7/H2BC8/H4C2/H2BC10/H2BC13/H2BC17/H2BC11/H4C8/H2BC21/H4C9
Pkmts methylate histone lysines	61	-0.802755	-2.1664	6.21577e-10	2.70806e-08	1.9446e-08	215	tags=30%, list=2%, signal=29%	H4C3/H4C5/H4C13/H4C4/H4C6/H4C2/H3C6/H3C2/H3C11/H4C8/H3C7/H3C10/H3C1/H3C3/H3C13/H3C8/H3C12/H4C9
Meiotic synapsis	55	-0.820493	-2.18228	1.23032e-09	5.21913e-08	3.74775e-08	796	tags=53%, list=6%, signal=50%	H2AJ/H2BC5/ACD/H2BC3/H2AX/H2BC9/H4C3/H4C5/H2BC12/H2BC6/H4C13/H4C4/H4C6/H2BC14/H2BC7/H2AC20/H2BC8/H2AC6/H4C2/H2BC10/H2BC13/H2AC8/H2BC17/H2BC11/H4C8/H2BC21/H2AC14/H2AC4/H4C9
Dna double strand break response	65	-0.809849	-2.18725	1.18212e-10	5.71675e-09	4.10508e-09	420	tags=38%, list=3%, signal=37%	CHEK2/H2BC5/H2BC3/BABAM2/H2AX/UBB/H2BC9/H4C3/H4C5/H2BC12/H2BC6/H4C13/H4C4/H4C6/H2BC14/H2BC7/H2BC8/H4C2/H2BC10/H2BC13/H2BC17/H2BC11/H4C8/H2BC21/H4C9
Chromosome maintenance	122	-0.757582	-2.20152	1e-10	4.88485e-09	3.50771e-09	1098	tags=36%, list=8%, signal=33%	CENPA/CENPH/RUVBL2/WRAP53/CENPX/H2AJ/H2BC5/PCNA/ACD/H2BC3/POLR2H/POLD2/CENPM/POLD4/NOP10/CENPW/H2AX/H2BC9/H4C3/H4C5/H2BC12/H2BC6/NHP2/PRIM1/H4C13/H4C4/H4C6/H2BC14/H2BC7/H2AC20/RTEL1/H2BC8/H2AC6/H4C2/H2BC10/H2BC13/H2AC8/H2BC17/H2BC11/H4C8/H2BC21/H2AC14/H2AC4/H4C9
Epigenetic regulation of gene expression	130	-0.756098	-2.20745	1e-10	4.88485e-09	3.50771e-09	420	tags=28%, list=3%, signal=28%	H2BC3/POLR2H/H2AX/H2BC9/H4C3/H4C5/H2BC12/H2BC6/H4C13/H4C4/H4C6/H2BC14/H2BC7/H2AC20/H2BC8/H2AC6/H4C2/H2BC10/H3C6/H3C2/H2BC13/H2AC8/H2BC17/H3C11/H2BC11/H4C8/H3C7/H2BC21/H2AC14/H3C10/H2AC4/H3C1/H3C3/H3C13/H3C8/H3C12/H4C9
Pre notch expression and processing	89	-0.795791	-2.21216	1e-10	4.88485e-09	3.50771e-09	229	tags=39%, list=2%, signal=39%	H2AX/H2BC9/H4C3/H4C5/H2BC12/H2BC6/H4C13/H4C4/H4C6/H2BC14/H2BC7/H2AC20/H2BC8/H2AC6/H4C2/H2BC10/H3C6/H3C2/H2BC13/H2AC8/H2BC17/H3C11/H2BC11/H4C8/H3C7/H2BC21/H2AC14/H3C10/H2AC4/H3C1/H3C3/H3C13/H3C8/H3C12/H4C9
Cellular senescence	175	-0.732985	-2.21947	1e-10	4.88485e-09	3.50771e-09	876	tags=30%, list=7%, signal=28%	E2F1/CDKN2A/H2AJ/MAPKAPK3/H2BC5/ACD/MAPK11/H2BC3/H1-3/H1-4/H1-2/H2AX/UBB/H2BC9/H4C3/H1-1/CDK4/H4C5/H2BC12/H2BC6/ID1/H4C13/H4C4/H4C6/ANAPC11/H2BC14/H2BC7/H2AC20/H2BC8/H2AC6/H1-5/H4C2/H2BC10/H3C6/H3C2/H2BC13/H2AC8/H2BC17/H3C11/H2BC11/H4C8/H3C7/H2BC21/H2AC14/H3C10/H2AC4/H3C1/H3C3/H3C13/H3C8/H3C12/H4C9
Telomere maintenance	96	-0.789214	-2.22373	1e-10	4.88485e-09	3.50771e-09	957	tags=41%, list=7%, signal=38%	RUVBL2/WRAP53/H2AJ/H2BC5/PCNA/ACD/H2BC3/POLR2H/POLD2/POLD4/NOP10/H2AX/H2BC9/H4C3/H4C5/H2BC12/H2BC6/NHP2/PRIM1/H4C13/H4C4/H4C6/H2BC14/H2BC7/H2AC20/RTEL1/H2BC8/H2AC6/H4C2/H2BC10/H2BC13/H2AC8/H2BC17/H2BC11/H4C8/H2BC21/H2AC14/H2AC4/H4C9
Hdms demethylate histones	42	-0.877017	-2.2239	1e-10	4.88485e-09	3.50771e-09	215	tags=43%, list=2%, signal=42%	H4C3/H4C5/H4C13/H4C4/H4C6/H4C2/H3C6/H3C2/H3C11/H4C8/H3C7/H3C10/H3C1/H3C3/H3C13/H3C8/H3C12/H4C9
Recognition and association of dna glycosylase with site containing an affected purine	41	-0.88932	-2.22535	1e-10	4.88485e-09	3.50771e-09	796	tags=73%, list=6%, signal=69%	H2AJ/H2BC5/ACD/H2BC3/MPG/H2AX/H2BC9/H4C3/H4C5/H2BC12/H2BC6/H4C13/H4C4/H4C6/H2BC14/H2BC7/H2AC20/H2BC8/H2AC6/H4C2/H2BC10/H2BC13/H2AC8/H2BC17/H2BC11/H4C8/H2BC21/H2AC14/H2AC4/H4C9
Inhibition of dna recombination at telomere	53	-0.844733	-2.22728	1e-10	4.88485e-09	3.50771e-09	796	tags=57%, list=6%, signal=53%	H2AJ/H2BC5/ACD/H2BC3/POLR2H/H2AX/H2BC9/H4C3/H4C5/H2BC12/H2BC6/H4C13/H4C4/H4C6/H2BC14/H2BC7/H2AC20/H2BC8/H2AC6/H4C2/H2BC10/H2BC13/H2AC8/H2BC17/H2BC11/H4C8/H2BC21/H2AC14/H2AC4/H4C9
Gene silencing by rna	110	-0.791372	-2.26331	1e-10	4.88485e-09	3.50771e-09	461	tags=35%, list=3%, signal=34%	AAAS/H2BC3/POLR2H/H2AX/H2BC9/H4C3/H4C5/H2BC12/H2BC6/H4C13/H4C4/H4C6/H2BC14/H2BC7/H2AC20/H2BC8/H2AC6/H4C2/H2BC10/H3C6/H3C2/H2BC13/H2AC8/H2BC17/H3C11/H2BC11/H4C8/H3C7/H2BC21/H2AC14/H3C10/H2AC4/H3C1/H3C3/H3C13/H3C8/H3C12/H4C9
Base excision repair ap site formation	48	-0.872548	-2.27048	1e-10	4.88485e-09	3.50771e-09	796	tags=67%, list=6%, signal=63%	H2AJ/H2BC5/ACD/NEIL2/H2BC3/NTHL1/MPG/H2AX/H2BC9/H4C3/H4C5/H2BC12/H2BC6/H4C13/H4C4/H4C6/H2BC14/H2BC7/H2AC20/H2BC8/H2AC6/H4C2/H2BC10/H2BC13/H2AC8/H2BC17/H2BC11/H4C8/H2BC21/H2AC14/H2AC4/H4C9
Base excision repair	76	-0.823949	-2.27603	1e-10	4.88485e-09	3.50771e-09	796	tags=47%, list=6%, signal=45%	H2AJ/H2BC5/PCNA/POLE2/ACD/NEIL2/H2BC3/NTHL1/POLD2/POLD4/MPG/H2AX/H2BC9/H4C3/H4C5/H2BC12/H2BC6/H4C13/H4C4/H4C6/H2BC14/H2BC7/H2AC20/H2BC8/H2AC6/H4C2/H2BC10/H2BC13/H2AC8/H2BC17/H2BC11/H4C8/H2BC21/H2AC14/H2AC4/H4C9
Activation of anterior hox genes in hindbrain development during early embryogenesis	99	-0.809234	-2.28076	1e-10	4.88485e-09	3.50771e-09	420	tags=37%, list=3%, signal=36%	H2BC3/POLR2H/H2AX/H2BC9/H4C3/H4C5/H2BC12/H2BC6/H4C13/H4C4/H4C6/H2BC14/H2BC7/H2AC20/H2BC8/H2AC6/H4C2/H2BC10/H3C6/H3C2/H2BC13/H2AC8/H2BC17/H3C11/H2BC11/H4C8/H3C7/H2BC21/H2AC14/H3C10/H2AC4/H3C1/H3C3/H3C13/H3C8/H3C12/H4C9
Deposition of new cenpa containing nucleosomes at the centromere	59	-0.848368	-2.28226	1e-10	4.88485e-09	3.50771e-09	812	tags=53%, list=6%, signal=50%	CENPX/H2AJ/H2BC5/H2BC3/CENPM/CENPW/H2AX/H2BC9/H4C3/H4C5/H2BC12/H2BC6/H4C13/H4C4/H4C6/H2BC14/H2BC7/H2AC20/H2BC8/H2AC6/H4C2/H2BC10/H2BC13/H2AC8/H2BC17/H2BC11/H4C8/H2BC21/H2AC14/H2AC4/H4C9
Mitotic prophase	123	-0.787101	-2.29284	1e-10	4.88485e-09	3.50771e-09	229	tags=30%, list=2%, signal=30%	AAAS/H2BC3/H2AX/H2BC9/H4C3/H4C5/H2BC12/H2BC6/H4C13/H4C4/H4C6/H2BC14/H2BC7/H2AC20/H2BC8/H2AC6/H4C2/H2BC10/H3C6/H3C2/H2BC13/H2AC8/H2BC17/H3C11/H2BC11/H4C8/H3C7/H2BC21/H2AC14/H3C10/H2AC4/H3C1/H3C3/H3C13/H3C8/H3C12/H4C9
Oxidative stress induced senescence	107	-0.802013	-2.29548	1e-10	4.88485e-09	3.50771e-09	451	tags=41%, list=3%, signal=40%	E2F1/CDKN2A/H2AJ/MAPKAPK3/H2BC5/MAPK11/H2BC3/H2AX/UBB/H2BC9/H4C3/CDK4/H4C5/H2BC12/H2BC6/H4C13/H4C4/H4C6/H2BC14/H2BC7/H2AC20/H2BC8/H2AC6/H4C2/H2BC10/H3C6/H3C2/H2BC13/H2AC8/H2BC17/H3C11/H2BC11/H4C8/H3C7/H2BC21/H2AC14/H3C10/H2AC4/H3C1/H3C3/H3C13/H3C8/H3C12/H4C9
Diseases of programmed cell death	85	-0.82357	-2.29602	1e-10	4.88485e-09	3.50771e-09	229	tags=51%, list=2%, signal=50%	CAPNS1/CDKN2A/H2AJ/CDC25C/H2BC5/PRDX2/H2BC3/H2AX/H2BC9/H4C3/H4C5/H2BC12/H2BC6/PRIM1/H4C13/H4C4/H4C6/H2BC14/H2BC7/H2AC20/H2BC8/H2AC6/H4C2/H2BC10/H3C6/H3C2/H2BC13/H2AC8/H2BC17/H3C11/H2BC11/H4C8/H3C7/H2BC21/H2AC14/H3C10/H2AC4/H3C1/H3C3/H3C13/H3C8/H3C12/H4C9
Dna replication	170	-0.760562	-2.29809	1e-10	4.88485e-09	3.50771e-09	887	tags=31%, list=7%, signal=29%	PSMB10/E2F1/MCM7/H2AJ/H2BC5/PCNA/POLE2/PSMB1/H2BC3/GINS2/POLD2/PSMB4/GMNN/POLD4/H2AX/UBB/H2BC9/H4C3/H4C5/H2BC12/H2BC6/PRIM1/H4C13/H4C4/H4C6/ANAPC11/H2BC14/H2BC7/H2AC20/H2BC8/H2AC6/H4C2/H2BC10/H3C6/H3C2/H2BC13/H2AC8/H2BC17/H3C11/H2BC11/H4C8/H3C7/H2BC21/H2AC14/H3C10/H2AC4/H3C1/H3C3/H3C13/H3C8/H3C12/H4C9
Hcmv infection	130	-0.788799	-2.30292	1e-10	4.88485e-09	3.50771e-09	494	tags=37%, list=4%, signal=36%	H2BC5/VPS28/TUBB4B/VPS25/AAAS/H2BC3/CHMP6/H2BC9/H4C3/H4C5/H2BC12/H2BC6/H2BC18/H4C13/H4C4/H4C6/H2BC14/H2BC7/H2AC20/H2BC8/H2AC21/H2AC6/H4C2/H2BC10/H3C6/H3C2/H2BC13/H2AC8/H2BC17/H3C11/H2BC11/H2AC11/H4C8/H2AC13/H3C7/H2AC15/H2AC12/H2BC21/H2AC14/H3C10/H2AC4/H3C1/H3C3/H2AC16/H3C13/H3C8/H3C12/H4C9
Positive epigenetic regulation of rrna expression	90	-0.829219	-2.30514	1e-10	4.88485e-09	3.50771e-09	420	tags=41%, list=3%, signal=40%	H2BC3/POLR2H/H2AX/H2BC9/H4C3/H4C5/H2BC12/H2BC6/H4C13/H4C4/H4C6/H2BC14/H2BC7/H2AC20/H2BC8/H2AC6/H4C2/H2BC10/H3C6/H3C2/H2BC13/H2AC8/H2BC17/H3C11/H2BC11/H4C8/H3C7/H2BC21/H2AC14/H3C10/H2AC4/H3C1/H3C3/H3C13/H3C8/H3C12/H4C9
Transcriptional regulation by small rnas	89	-0.833444	-2.31683	1e-10	4.88485e-09	3.50771e-09	461	tags=43%, list=3%, signal=42%	AAAS/H2BC3/POLR2H/H2AX/H2BC9/H4C3/H4C5/H2BC12/H2BC6/H4C13/H4C4/H4C6/H2BC14/H2BC7/H2AC20/H2BC8/H2AC6/H4C2/H2BC10/H3C6/H3C2/H2BC13/H2AC8/H2BC17/H3C11/H2BC11/H4C8/H3C7/H2BC21/H2AC14/H3C10/H2AC4/H3C1/H3C3/H3C13/H3C8/H3C12/H4C9
Runx1 regulates transcription of genes involved in differentiation of hscs	106	-0.81362	-2.31801	1e-10	4.88485e-09	3.50771e-09	474	tags=37%, list=4%, signal=36%	PSMB1/H2BC3/PSMB4/H2AX/UBB/H2BC9/H4C3/H4C5/H2BC12/H2BC6/H4C13/H4C4/H4C6/H2BC14/H2BC7/H2AC20/H2BC8/H2AC6/H4C2/H2BC10/H3C6/H3C2/H2BC13/H2AC8/H2BC17/H3C11/H2BC11/H4C8/H3C7/H2BC21/H2AC14/H3C10/H2AC4/H3C1/H3C3/H3C13/H3C8/H3C12/H4C9
Dna replication pre initiation	128	-0.795502	-2.32437	1e-10	4.88485e-09	3.50771e-09	887	tags=37%, list=7%, signal=35%	PSMB10/E2F1/MCM7/H2AJ/H2BC5/POLE2/PSMB1/H2BC3/PSMB4/GMNN/H2AX/UBB/H2BC9/H4C3/H4C5/H2BC12/H2BC6/PRIM1/H4C13/H4C4/H4C6/H2BC14/H2BC7/H2AC20/H2BC8/H2AC6/H4C2/H2BC10/H3C6/H3C2/H2BC13/H2AC8/H2BC17/H3C11/H2BC11/H4C8/H3C7/H2BC21/H2AC14/H3C10/H2AC4/H3C1/H3C3/H3C13/H3C8/H3C12/H4C9
Runx1 regulates genes involved in megakaryocyte differentiation and platelet function	75	-0.843459	-2.32735	1e-10	4.88485e-09	3.50771e-09	229	tags=47%, list=2%, signal=46%	H2AX/H2BC9/H4C3/H4C5/H2BC12/H2BC6/H4C13/H4C4/H4C6/H2BC14/H2BC7/H2AC20/H2BC8/H2AC6/H4C2/H2BC10/H3C6/H3C2/H2BC13/H2AC8/H2BC17/H3C11/H2BC11/H4C8/H3C7/H2BC21/H2AC14/H3C10/H2AC4/H3C1/H3C3/H3C13/H3C8/H3C12/H4C9
Reproduction	91	-0.839196	-2.33838	1e-10	4.88485e-09	3.50771e-09	229	tags=41%, list=2%, signal=40%	H2AX/H2BC9/H4C3/CDK4/H4C5/H2BC12/H2BC6/H4C13/H4C4/H4C6/H2BC14/H2BC7/H2AC20/H2BC8/H2AC6/CATSPER1/H4C2/H2BC10/H3C6/H3C2/H2BC13/H2AC8/H2BC17/H3C11/H2BC11/H4C8/H3C7/H2BC21/H2AC14/H3C10/H2AC4/H3C1/H3C3/H3C13/H3C8/H3C12/H4C9
Rna polymerase i transcription	94	-0.834483	-2.34206	1e-10	4.88485e-09	3.50771e-09	420	tags=39%, list=3%, signal=38%	H2BC3/POLR2H/H2AX/H2BC9/H4C3/H4C5/H2BC12/H2BC6/H4C13/H4C4/H4C6/H2BC14/H2BC7/H2AC20/H2BC8/H2AC6/H4C2/H2BC10/H3C6/H3C2/H2BC13/H2AC8/H2BC17/H3C11/H2BC11/H4C8/H3C7/H2BC21/H2AC14/H3C10/H2AC4/H3C1/H3C3/H3C13/H3C8/H3C12/H4C9
Dna damage telomere stress induced senescence	66	-0.863741	-2.34315	1e-10	4.88485e-09	3.50771e-09	796	tags=52%, list=6%, signal=49%	H2AJ/H2BC5/ACD/H2BC3/H1-3/H1-4/H1-2/H2AX/H2BC9/H4C3/H1-1/H4C5/H2BC12/H2BC6/H4C13/H4C4/H4C6/H2BC14/H2BC7/H2AC20/H2BC8/H2AC6/H1-5/H4C2/H2BC10/H2BC13/H2AC8/H2BC17/H2BC11/H4C8/H2BC21/H2AC14/H2AC4/H4C9
Negative epigenetic regulation of rrna expression	92	-0.839405	-2.34848	1e-10	4.88485e-09	3.50771e-09	420	tags=40%, list=3%, signal=39%	H2BC3/POLR2H/H2AX/H2BC9/H4C3/H4C5/H2BC12/H2BC6/H4C13/H4C4/H4C6/H2BC14/H2BC7/H2AC20/H2BC8/H2AC6/H4C2/H2BC10/H3C6/H3C2/H2BC13/H2AC8/H2BC17/H3C11/H2BC11/H4C8/H3C7/H2BC21/H2AC14/H3C10/H2AC4/H3C1/H3C3/H3C13/H3C8/H3C12/H4C9
Hcmv early events	108	-0.821868	-2.35208	1e-10	4.88485e-09	3.50771e-09	219	tags=38%, list=2%, signal=38%	H2BC9/H4C3/H4C5/H2BC12/H2BC6/H2BC18/H4C13/H4C4/H4C6/H2BC14/H2BC7/H2AC20/H2BC8/H2AC21/H2AC6/H4C2/H2BC10/H3C6/H3C2/H2BC13/H2AC8/H2BC17/H3C11/H2BC11/H2AC11/H4C8/H2AC13/H3C7/H2AC15/H2AC12/H2BC21/H2AC14/H3C10/H2AC4/H3C1/H3C3/H2AC16/H3C13/H3C8/H3C12/H4C9
Meiosis	87	-0.849444	-2.35681	1e-10	4.88485e-09	3.50771e-09	229	tags=41%, list=2%, signal=41%	H2AX/H2BC9/H4C3/CDK4/H4C5/H2BC12/H2BC6/H4C13/H4C4/H4C6/H2BC14/H2BC7/H2AC20/H2BC8/H2AC6/H4C2/H2BC10/H3C6/H3C2/H2BC13/H2AC8/H2BC17/H3C11/H2BC11/H4C8/H3C7/H2BC21/H2AC14/H3C10/H2AC4/H3C1/H3C3/H3C13/H3C8/H3C12/H4C9
Transcriptional regulation of granulopoiesis	67	-0.870834	-2.3594	1e-10	4.88485e-09	3.50771e-09	229	tags=54%, list=2%, signal=53%	H2AX/H2BC9/H4C3/CDK4/H4C5/H2BC12/H2BC6/H4C13/H4C4/H4C6/H2BC14/H2BC7/H2AC20/H2BC8/H2AC6/H4C2/H2BC10/H3C6/H3C2/H2BC13/H2AC8/H2BC17/H3C11/H2BC11/H4C8/H3C7/H2BC21/H2AC14/H3C10/H2AC4/H3C1/H3C3/H3C13/H3C8/H3C12/H4C9
Rho gtpases activate pkns	72	-0.869188	-2.38003	1e-10	4.88485e-09	3.50771e-09	229	tags=49%, list=2%, signal=48%	H2AX/H2BC9/H4C3/H4C5/H2BC12/H2BC6/H4C13/H4C4/H4C6/H2BC14/H2BC7/H2AC20/H2BC8/H2AC6/H4C2/H2BC10/H3C6/H3C2/H2BC13/H2AC8/H2BC17/H3C11/H2BC11/H4C8/H3C7/H2BC21/H2AC14/H3C10/H2AC4/H3C1/H3C3/H3C13/H3C8/H3C12/H4C9
Senescence associated secretory phenotype sasp	93	-0.849071	-2.38097	1e-10	4.88485e-09	3.50771e-09	229	tags=41%, list=2%, signal=40%	H2AX/UBB/H2BC9/H4C3/CDK4/H4C5/H2BC12/H2BC6/H4C13/H4C4/H4C6/ANAPC11/H2BC14/H2BC7/H2AC20/H2BC8/H2AC6/H4C2/H2BC10/H3C6/H3C2/H2BC13/H2AC8/H2BC17/H3C11/H2BC11/H4C8/H3C7/H2BC21/H2AC14/H3C10/H2AC4/H3C1/H3C3/H3C13/H3C8/H3C12/H4C9
B wich complex positively regulates rrna expression	75	-0.864796	-2.38623	1e-10	4.88485e-09	3.50771e-09	420	tags=49%, list=3%, signal=48%	H2BC3/POLR2H/H2AX/H2BC9/H4C3/H4C5/H2BC12/H2BC6/H4C13/H4C4/H4C6/H2BC14/H2BC7/H2AC20/H2BC8/H2AC6/H4C2/H2BC10/H3C6/H3C2/H2BC13/H2AC8/H2BC17/H3C11/H2BC11/H4C8/H3C7/H2BC21/H2AC14/H3C10/H2AC4/H3C1/H3C3/H3C13/H3C8/H3C12/H4C9
Formation of the beta catenin tcf transactivating complex	72	-0.875116	-2.39626	1e-10	4.88485e-09	3.50771e-09	229	tags=49%, list=2%, signal=48%	H2AX/H2BC9/H4C3/H4C5/H2BC12/H2BC6/H4C13/H4C4/H4C6/H2BC14/H2BC7/H2AC20/H2BC8/H2AC6/H4C2/H2BC10/H3C6/H3C2/H2BC13/H2AC8/H2BC17/H3C11/H2BC11/H4C8/H3C7/H2BC21/H2AC14/H3C10/H2AC4/H3C1/H3C3/H3C13/H3C8/H3C12/H4C9
Sirt1 negatively regulates rrna expression	52	-0.914937	-2.39869	1e-10	4.88485e-09	3.50771e-09	229	tags=67%, list=2%, signal=66%	H2AX/H2BC9/H4C3/H4C5/H2BC12/H2BC6/H4C13/H4C4/H4C6/H2BC14/H2BC7/H2AC20/H2BC8/H2AC6/H4C2/H2BC10/H3C6/H3C2/H2BC13/H2AC8/H2BC17/H3C11/H2BC11/H4C8/H3C7/H2BC21/H2AC14/H3C10/H2AC4/H3C1/H3C3/H3C13/H3C8/H3C12/H4C9
Ercc6 csb and ehmt2 g9a positively regulate rrna expression	60	-0.890573	-2.39892	1e-10	4.88485e-09	3.50771e-09	229	tags=58%, list=2%, signal=58%	H2AX/H2BC9/H4C3/H4C5/H2BC12/H2BC6/H4C13/H4C4/H4C6/H2BC14/H2BC7/H2AC20/H2BC8/H2AC6/H4C2/H2BC10/H3C6/H3C2/H2BC13/H2AC8/H2BC17/H3C11/H2BC11/H4C8/H3C7/H2BC21/H2AC14/H3C10/H2AC4/H3C1/H3C3/H3C13/H3C8/H3C12/H4C9
Rmts methylate histone arginines	63	-0.889064	-2.41146	1e-10	4.88485e-09	3.50771e-09	229	tags=49%, list=2%, signal=49%	H2AX/H4C3/CDK4/H4C5/H4C13/H4C4/H4C6/H2AC20/H2AC21/H2AC6/H4C2/H3C6/H3C2/H2AC8/H3C11/H2AC11/H4C8/H2AC13/H3C7/H2AC15/H2AC12/H2AC14/H3C10/H2AC4/H3C1/H3C3/H2AC16/H3C13/H3C8/H3C12/H4C9
Assembly of the orc complex at the origin of replication	53	-0.917827	-2.42001	1e-10	4.88485e-09	3.50771e-09	229	tags=66%, list=2%, signal=65%	H2AX/H2BC9/H4C3/H4C5/H2BC12/H2BC6/H4C13/H4C4/H4C6/H2BC14/H2BC7/H2AC20/H2BC8/H2AC6/H4C2/H2BC10/H3C6/H3C2/H2BC13/H2AC8/H2BC17/H3C11/H2BC11/H4C8/H3C7/H2BC21/H2AC14/H3C10/H2AC4/H3C1/H3C3/H3C13/H3C8/H3C12/H4C9
Dna methylation	48	-0.932016	-2.42522	1e-10	4.88485e-09	3.50771e-09	229	tags=73%, list=2%, signal=72%	H2AX/H2BC9/H4C3/H4C5/H2BC12/H2BC6/H4C13/H4C4/H4C6/H2BC14/H2BC7/H2AC20/H2BC8/H2AC6/H4C2/H2BC10/H3C6/H3C2/H2BC13/H2AC8/H2BC17/H3C11/H2BC11/H4C8/H3C7/H2BC21/H2AC14/H3C10/H2AC4/H3C1/H3C3/H3C13/H3C8/H3C12/H4C9
Activated pkn1 stimulates transcription of ar androgen receptor regulated genes klk2 and klk3	49	-0.931508	-2.42807	1e-10	4.88485e-09	3.50771e-09	229	tags=71%, list=2%, signal=70%	H2AX/H2BC9/H4C3/H4C5/H2BC12/H2BC6/H4C13/H4C4/H4C6/H2BC14/H2BC7/H2AC20/H2BC8/H2AC6/H4C2/H2BC10/H3C6/H3C2/H2BC13/H2AC8/H2BC17/H3C11/H2BC11/H4C8/H3C7/H2BC21/H2AC14/H3C10/H2AC4/H3C1/H3C3/H3C13/H3C8/H3C12/H4C9
Hcmv late events	96	-0.86432	-2.43535	1e-10	4.88485e-09	3.50771e-09	494	tags=47%, list=4%, signal=45%	VPS25/AAAS/H2BC3/CHMP6/H2BC9/H4C3/H4C5/H2BC12/H2BC6/H2BC18/H4C13/H4C4/H4C6/H2BC14/H2BC7/H2AC20/H2BC8/H2AC21/H2AC6/H4C2/H2BC10/H3C6/H3C2/H2BC13/H2AC8/H2BC17/H3C11/H2BC11/H2AC11/H4C8/H2AC13/H3C7/H2AC15/H2AC12/H2BC21/H2AC14/H3C10/H2AC4/H3C1/H3C3/H2AC16/H3C13/H3C8/H3C12/H4C9
Prc2 methylates histones and dna	57	-0.905908	-2.43726	1e-10	4.88485e-09	3.50771e-09	229	tags=61%, list=2%, signal=61%	H2AX/H2BC9/H4C3/H4C5/H2BC12/H2BC6/H4C13/H4C4/H4C6/H2BC14/H2BC7/H2AC20/H2BC8/H2AC6/H4C2/H2BC10/H3C6/H3C2/H2BC13/H2AC8/H2BC17/H3C11/H2BC11/H4C8/H3C7/H2BC21/H2AC14/H3C10/H2AC4/H3C1/H3C3/H3C13/H3C8/H3C12/H4C9
Rna polymerase i promoter escape	74	-0.886155	-2.4384	1e-10	4.88485e-09	3.50771e-09	420	tags=50%, list=3%, signal=49%	H2BC3/POLR2H/H2AX/H2BC9/H4C3/H4C5/H2BC12/H2BC6/H4C13/H4C4/H4C6/H2BC14/H2BC7/H2AC20/H2BC8/H2AC6/H4C2/H2BC10/H3C6/H3C2/H2BC13/H2AC8/H2BC17/H3C11/H2BC11/H4C8/H3C7/H2BC21/H2AC14/H3C10/H2AC4/H3C1/H3C3/H3C13/H3C8/H3C12/H4C9
Hats acetylate histones	124	-0.837044	-2.44134	1e-10	4.88485e-09	3.50771e-09	420	tags=35%, list=3%, signal=34%	H2BC3/TAF6L/H2BC9/H4C3/H4C5/H2BC12/H2BC6/H2BC18/H4C13/H4C4/H4C6/H2BC14/H2BC7/H2AC20/H2BC8/H2AC21/H2AC6/H4C2/H2BC10/H3C6/H3C2/H2BC13/H2AC8/H2BC17/H3C11/H2BC11/H2AC11/H4C8/H2AC13/H3C7/H2AC15/H2AC12/H2BC21/H2AC14/H3C10/H2AC4/H3C1/H3C3/H2AC16/H3C13/H3C8/H3C12/H4C9
Condensation of prophase chromosomes	57	-0.907516	-2.44158	1e-10	4.88485e-09	3.50771e-09	229	tags=61%, list=2%, signal=61%	H2AX/H2BC9/H4C3/H4C5/H2BC12/H2BC6/H4C13/H4C4/H4C6/H2BC14/H2BC7/H2AC20/H2BC8/H2AC6/H4C2/H2BC10/H3C6/H3C2/H2BC13/H2AC8/H2BC17/H3C11/H2BC11/H4C8/H3C7/H2BC21/H2AC14/H3C10/H2AC4/H3C1/H3C3/H3C13/H3C8/H3C12/H4C9
Meiotic recombination	65	-0.907815	-2.45184	1e-10	4.88485e-09	3.50771e-09	229	tags=55%, list=2%, signal=55%	H2AX/H2BC9/H4C3/CDK4/H4C5/H2BC12/H2BC6/H4C13/H4C4/H4C6/H2BC14/H2BC7/H2AC20/H2BC8/H2AC6/H4C2/H2BC10/H3C6/H3C2/H2BC13/H2AC8/H2BC17/H3C11/H2BC11/H4C8/H3C7/H2BC21/H2AC14/H3C10/H2AC4/H3C1/H3C3/H3C13/H3C8/H3C12/H4C9
Hdacs deacetylate histones	76	-0.890538	-2.45998	1e-10	4.88485e-09	3.50771e-09	219	tags=54%, list=2%, signal=53%	H2BC9/H4C3/H4C5/H2BC12/H2BC6/H2BC18/H4C13/H4C4/H4C6/H2BC14/H2BC7/H2AC20/H2BC8/H2AC21/H2AC6/H4C2/H2BC10/H3C6/H3C2/H2BC13/H2AC8/H2BC17/H3C11/H2BC11/H2AC11/H4C8/H2AC13/H3C7/H2AC15/H2AC12/H2BC21/H2AC14/H3C10/H2AC4/H3C1/H3C3/H2AC16/H3C13/H3C8/H3C12/H4C9
Amyloid fiber formation	74	-0.902094	-2.48226	1e-10	4.88485e-09	3.50771e-09	229	tags=49%, list=2%, signal=48%	H2AX/UBB/H2BC9/H4C3/H4C5/H2BC12/H2BC6/H4C13/H4C4/H4C6/H2BC14/H2BC7/H2AC20/H2BC8/H2AC6/H4C2/H2BC10/H3C6/H3C2/H2BC13/H2AC8/H2BC17/H3C11/H2BC11/H4C8/H3C7/H2BC21/H2AC14/H3C10/H2AC4/H3C1/H3C3/H3C13/H3C8/H3C12/H4C9

## Sheet: HUVEC_kegg
Description	setSize	enrichmentScore	NES	pvalue	p.adjust	qvalue	rank	leading_edge	core_enrichment
Kegg_regulation_of_actin_cytoskeleton	145	0.608883	1.92373	2.23393e-08	7.66192e-07	5.50186e-07	2157	tags=37%, list=16%, signal=32%	SSH2/EZR/FN1/PIKFYVE/ITGB1/ITGAV/ITGB8/CDC42/MYH9/MSN/ITGB3/PIP4K2A/RDX/RAC2/CYFIP1/DOCK1/FGF5/APC/PIK3R3/GNA13/SOS1/RHOA/SSH1/ROCK2/ACTN1/ARHGAP35/KRAS/WASF2/IQGAP1/ARHGEF7/ITGA1/ARHGEF12/MAPK1/MYL9/VCL/FGD1/NCKAP1/ENAH/ROCK1/DIAPH1/PPP1CC/CRKL/PPP1CB/CRK/PAK2/ABI2/FGF2/WASL/ARPC1A/TMSB4XP8/ACTN4/ITGA6/ACTB/PIP5K1C
Kegg_aldosterone_regulated_sodium_reabsorption	20	0.849377	1.88647	4.36124e-05	0.000727275	0.000522241	1131	tags=40%, list=8%, signal=37%	INSR/ATP1A1/PDPK1/ATP1B3/IRS2/PIK3R3/KRAS/MAPK1
Kegg_renal_cell_carcinoma	61	0.668166	1.87974	4.19298e-05	0.000701635	0.00050383	1772	tags=31%, list=13%, signal=27%	ETS1/TGFB2/EPAS1/PTPN11/CDC42/RAPGEF1/RAP1A/CREBBP/PIK3R3/SOS1/AKT3/KRAS/RAP1B/MET/MAPK1/EP300/CRKL/CRK/PAK2
Kegg_dilated_cardiomyopathy	47	0.693722	1.87883	0.000159022	0.00218892	0.00157182	2456	tags=49%, list=18%, signal=40%	TGFB2/ADRB1/ITGB1/ITGAV/ITGB8/PRKACA/TPM4/ITGB3/GNAS/SGCB/ITGA1/CACNG8/ATP2A2/PRKX/ITGA6/ACTB/CACNA2D1/DMD/ITGA2/TGFB1/DAG1/LMNA/ADCY6
Kegg_focal_adhesion	144	0.576587	1.82348	3.05158e-06	7.16381e-05	5.14418e-05	2275	tags=37%, list=17%, signal=31%	KDR/LAMC1/PDPK1/FN1/TLN1/ITGB1/ITGAV/ITGB8/CDC42/LAMB3/ITGB3/RAPGEF1/RAC2/FLT1/RAP1A/RELN/DOCK1/COL4A1/PIK3R3/COL6A1/FLNC/SOS1/CAPN2/RHOA/AKT3/ROCK2/ACTN1/ARHGAP35/RAP1B/MET/ITGA1/MAPK1/MYL9/VCL/COL5A1/ROCK1/DIAPH1/PPP1CC/CRKL/GSK3B/COL4A2/COL5A2/PPP1CB/FLNB/CRK/PAK2/BCL2/ACTN4/ITGA6/ACTB/PIP5K1C/ITGA2/CTNNB1
Kegg_arrhythmogenic_right_ventricular_cardiomyopathy_arvc	41	0.671593	1.79974	0.00114037	0.0108346	0.00778012	2453	tags=56%, list=18%, signal=46%	GJA1/ITGB1/ITGAV/ITGB8/ITGB3/TCF7/SGCB/ACTN1/ITGA1/CACNG8/ATP2A2/PKP2/CTNNA1/CDH2/ACTN4/ITGA6/ACTB/CACNA2D1/DMD/ITGA2/CTNNB1/DAG1/LMNA
Kegg_axon_guidance	91	0.585845	1.76456	0.000149881	0.00209819	0.00150666	1916	tags=32%, list=14%, signal=27%	SEMA3G/EFNB2/ROBO1/PPP3CA/ITGB1/UNC5B/CDC42/NFAT5/RAC2/NFATC2/SLIT2/SRGAP1/EPHA4/RHOA/ROCK2/EPHA5/KRAS/MET/ARHGEF12/MAPK1/RASA1/ABLIM1/NCK2/ROCK1/EFNB1/GSK3B/PAK2/PLXNA1/ABL1
Kegg_ecm_receptor_interaction	47	0.650081	1.76064	0.00122005	0.0113683	0.00816333	3012	tags=47%, list=22%, signal=36%	LAMC1/FN1/ITGB1/ITGAV/ITGB8/LAMB3/ITGB3/RELN/COL4A1/COL6A1/ITGA1/COL5A1/COL4A2/COL5A2/ITGA6/ITGA2/DAG1/LAMB1/LAMA4/ITGA4/CD44/COL1A2
Kegg_hypertrophic_cardiomyopathy_hcm	44	0.643877	1.72675	0.00203074	0.0169322	0.0121586	2453	tags=43%, list=18%, signal=35%	TGFB2/ITGB1/ITGAV/ITGB8/TPM4/ITGB3/PRKAA1/SGCB/ITGA1/CACNG8/ATP2A2/ITGA6/ACTB/CACNA2D1/DMD/ITGA2/TGFB1/DAG1/LMNA
Kegg_adherens_junction	65	0.601591	1.7245	0.000878117	0.00881032	0.00632651	2807	tags=54%, list=21%, signal=43%	INSR/LMO7/CDC42/RAC2/CREBBP/AFDN/TCF7/FARP2/TJP1/RHOA/CSNK2A1/ACTN1/WASF2/MET/IQGAP1/MAPK1/MAP3K7/VCL/EP300/CTNND1/CTNNA1/PTPRB/WASL/ACTN4/FER/ACTB/PTPRF/CTNNB1/SMAD3/CSNK2A2/SSX2IP/SMAD2/YES1/SNAI1/PTPRJ
Kegg_neurotrophin_signaling_pathway	106	0.559329	1.72249	0.000159326	0.00218892	0.00157182	2028	tags=30%, list=15%, signal=26%	IRAK2/KIDINS220/PDPK1/FOXO3/PTPN11/CDC42/PSEN1/RAPGEF1/RAP1A/MAPK14/IRS2/YWHAG/RELA/PIK3R3/RPS6KA3/SOS1/RHOA/AKT3/KRAS/RAP1B/MAPK1/TRAF6/MAP3K1/MAP3K5/PLCG1/CRKL/RPS6KA5/GSK3B/CRK/YWHAH/ABL1/BCL2
Kegg_long_term_depression	38	0.649158	1.70179	0.00270713	0.0206494	0.0148279	1525	tags=26%, list=11%, signal=23%	GUCY1A1/GUCY1B1/LYN/GNAS/PPP2CB/GNA13/ITPR2/KRAS/MAPK1/ITPR1
Kegg_gap_junction	61	0.596765	1.67887	0.0019864	0.0166775	0.0119758	1525	tags=21%, list=11%, signal=19%	GUCY1A1/GJA1/GUCY1B1/ADRB1/PRKACA/GNAS/TJP1/SOS1/ITPR2/KRAS/MAPK1/TUBB2A/ITPR1
Kegg_mapk_signaling_pathway	181	0.516283	1.67882	2.61313e-05	0.000476872	0.000342432	1775	tags=25%, list=13%, signal=22%	TGFB2/PPP3CA/TAB2/CDC42/DUSP16/HSPA2/GADD45A/PRKACA/RAC2/RAP1A/HSPA1A/MAPK14/NFATC2/MAP4K4/DUSP5/FGF5/RELA/PPM1B/FLNC/RPS6KA3/SOS1/RASGRP1/AKT3/KRAS/MAP3K20/RAP1B/ELK4/MECOM/HSPA1B/TAOK1/MAPK1/MAP3K7/TRAF6/CACNG8/MAP3K1/RAPGEF2/MAP2K3/RASA1/MAP3K5/CRKL/DAXX/RPS6KA5/FLNB/CRK/PAK2/PRKX
Kegg_dorso_ventral_axis_formation	15	0.8033	1.67678	0.0034227	0.0242345	0.0174023	1131	tags=33%, list=8%, signal=31%	ETS1/NOTCH2/SOS1/KRAS/MAPK1
Kegg_abc_transporters	29	0.683538	1.66025	0.00608244	0.0369067	0.026502	2197	tags=28%, list=16%, signal=23%	ABCA1/ABCG1/TAP2/ABCG2/ABCC2/ABCB10/ABCC4/ABCB1
Kegg_wnt_signaling_pathway	108	0.538456	1.65453	0.000272075	0.00348084	0.00249952	2630	tags=37%, list=20%, signal=30%	PPP3CA/PSEN1/NFAT5/PRKACA/RAC2/CREBBP/NFATC2/TCF7/PPP2CB/APC/SENP2/RHOA/ROCK2/CSNK2A1/BTRC/DVL3/MAP3K7/CHD8/CTBP2/EP300/LRP6/ROCK1/TBL1XR1/GSK3B/PRKX/CUL1/TBL1X/DAAM1/PLCB3/SOX17/PPP2R5E/FZD1/FBXW11/CTNNB1/SMAD3/CSNK2A2/PPP2R1B/PRKCA/CSNK1A1L/SMAD2
Kegg_leukocyte_transendothelial_migration	74	0.561821	1.64432	0.00134196	0.0121987	0.00875965	2275	tags=38%, list=17%, signal=32%	EZR/PTPN11/ITGB1/CDC42/MSN/RAC2/RAP1A/MAPK14/AFDN/PIK3R3/RHOA/ROCK2/ACTN1/ARHGAP35/RAP1B/VCAM1/MMP2/MYL9/VCL/ROCK1/PLCG1/CTNND1/CTNNA1/JAM3/CDH5/ACTN4/ACTB/CTNNB1
Kegg_pathways_in_cancer	244	0.484834	1.63427	2.21476e-05	0.000411945	0.000295809	2304	tags=30%, list=17%, signal=25%	KITLG/NKX3-1/ETS1/TGFB2/EPAS1/RUNX1/PTGS2/LAMC1/HSP90AA1/CBL/KIT/FN1/ITGB1/HSP90AB1/ITGAV/CDC42/TPR/LAMB3/RAC2/CREBBP/TCF7/PLD1/FGF5/APC/RARB/RELA/COL4A1/PIK3R3/HSP90B1/CDK6/SOS1/RHOA/AKT3/KRAS/MET/MECOM/PPARG/DVL3/MAPK1/MMP2/TRAF6/CTBP2/CYCS/MDM2/EP300/APPL1/BMP2/PLCG1/CRKL/GSK3B/CTNNA1/COL4A2/JAK1/STAT5B/CRK/CDKN2B/RALB/MTOR/TFG/FGF2/HDAC1/ABL1/BCL2/ARNT/RB1/ITGA6/CCDC6/FZD1/PIAS2/ITGA2/CTNNB1/…
Kegg_type_ii_diabetes_mellitus	25	0.687449	1.6185	0.00759812	0.0430768	0.0309326	1830	tags=32%, list=14%, signal=28%	INSR/IRS2/SOCS4/PIK3R3/HK2/MAPK1/HK1/MTOR
Kegg_vasopressin_regulated_water_reabsorption	36	0.632012	1.61151	0.00715453	0.0412417	0.0296148	717	tags=19%, list=5%, signal=18%	CREB5/DYNLL2/DYNC1H1/PRKACA/GNAS/DYNC1LI2/CREB1
Kegg_long_term_potentiation	46	0.578568	1.564	0.00749185	0.0426242	0.0306076	1775	tags=30%, list=13%, signal=26%	PPP3CA/PRKACA/RAP1A/CREBBP/RPS6KA3/ITPR2/KRAS/RAP1B/MAPK1/EP300/PPP1CC/ITPR1/PPP1CB/PRKX
Kegg_t_cell_receptor_signaling_pathway	71	0.534335	1.54695	0.00622154	0.0374221	0.026872	1772	tags=28%, list=13%, signal=25%	PDPK1/CBL/PPP3CA/CDC42/NFAT5/MAPK14/NFATC2/RELA/PIK3R3/SOS1/RASGRP1/RHOA/AKT3/KRAS/MAPK1/MAP3K7/NCK2/PLCG1/GSK3B/PAK2
Kegg_spliceosome	122	0.482934	1.49552	0.00272091	0.0207218	0.0148799	2551	tags=30%, list=19%, signal=24%	ALYREF/SYF2/HNRNPU/SNW1/HSPA2/DDX46/PRPF38A/SNRNP200/SF3A1/HSPA1A/HNRNPA1/HNRNPA3/SRSF4/DHX8/HSPA1B/PRPF8/SF3B2/SF3B3/HNRNPK/CHERP/TRA2A/PLRG1/THOC2/ACIN1/PRPF3/RBM25/RBM8A/HNRNPM/RBM22/PRPF38B/SNRPE/WBP11/EIF4A3/SNRPA1/DDX42/SRSF6
Kegg_parkinsons_disease	113	-0.51659	-1.48431	0.00550676	0.0346303	0.0248673	1613	tags=23%, list=12%, signal=20%	NDUFS7/SLC25A6/COX4I1/NDUFS3/MT-ATP8/COX5A/PPID/UQCRHL/CYC1/UCHL1/ATP5MC1/UQCR11/NDUFS8/NDUFB6/NDUFB2/CASP9/COX5B/NDUFAB1/UQCR10/NDUFC1/COX7A1/NDUFB7/UBB/NDUFA1/COX8A/UQCRQ
Kegg_oxidative_phosphorylation	112	-0.541568	-1.55344	0.00193136	0.0163574	0.0117459	2515	tags=32%, list=19%, signal=26%	MT-ND3/NDUFA3/TCIRG1/NDUFA2/ATP6V1C2/ATP6V0A1/ATP5F1B/ATP5F1D/NDUFB10/LHPP/NDUFS7/COX4I1/NDUFS3/MT-ATP8/ATP6V0E2/ATP5MF/COX5A/ATP6V1F/ATP6V0B/UQCRHL/CYC1/ATP5MC1/UQCR11/NDUFS8/NDUFB6/NDUFB2/COX5B/NDUFAB1/UQCR10/NDUFC1/NDUFA11/COX7A1/NDUFB7/NDUFA1/COX8A/UQCRQ
Kegg_pyrimidine_metabolism	85	-0.560001	-1.56122	0.00333139	0.0238322	0.0171134	2405	tags=29%, list=18%, signal=24%	DHODH/POLR2C/POLR2K/POLE4/POLR2J/NME1/POLA2/POLR2E/DUT/NME3/NME5/TK1/POLE2/NUDT2/NT5C/NME7/NME4/POLR2H/POLD2/TYMP/POLD4/NT5M/TXNRD2/PRIM1/ENTPD6
Kegg_systemic_lupus_erythematosus	68	-0.917595	-2.49328	1e-10	4.88485e-09	3.50771e-09	229	tags=63%, list=2%, signal=62%	H2AX/H2BC9/H4C3/H4C5/H2BC12/H2BC6/CD40/H2BC18/H4C13/H4C4/H4C6/H2BC14/H2BC7/H2AC20/H2BC8/H2AC21/H2AC6/H4C2/H2BC10/H3C6/H3C2/H2BC13/H2AC8/H2BC17/H3C11/H2BC11/H2AC11/H4C8/H2AC13/H3C7/H2AC15/H2AC12/H2BC21/H2AC14/H3C10/H2AC4/H3C1/H3C3/H2AC16/H3C13/H3C8/H3C12/H4C9

## Sheet: HCMEC_GOBP
Description	setSize	enrichmentScore	NES	pvalue	p.adjust	qvalue	rank	leading_edge	core_enrichment
Dicarboxylic Acid Metabolic Process	64	0.695198	1.8058	4.91893e-05	0.00578384	0.0055302	2005	tags=27%, list=15%, signal=23%	SLC7A11/MTHFD2/MTRR/GLS/GCLM/SUCLA2/PM20D2/AASDHPPT/SDHA/ME2/DLST/ALDH18A1/GPT2/SLC25A32/MRPS36/BLOC1S6/MDH1
Signal Transduction In Absence Of Ligand	46	0.709735	1.76249	0.000631367	0.041759	0.0399277	1304	tags=17%, list=10%, signal=16%	KITLG/HSPA1B/MCL1/ITGAV/INHBA/PPP2R1B/MOAP1/BCL2L2
Peptidyl Threonine Dephosphorylation	16	0.871623	1.74157	0.000460625	0.0348183	0.0332914	923	tags=44%, list=7%, signal=41%	PPP2CB/PPM1B/PPM1A/PPM1D/DUSP5/PDP1/PPP2CA
Regulation Of Rna Splicing	129	0.600057	1.72592	5.51915e-05	0.00614804	0.00587843	3083	tags=39%, list=23%, signal=30%	REST/CCNL1/SRSF7/SRSF6/RBM7/RBM12/TRA2A/HNRNPLL/HNRNPF/HSPA8/RBM10/HNRNPH2/YTHDC1/FXR2/SRSF1/THRAP3/RBM12B/RBM8A/HNRNPU/SON/WTAP/QKI/PUF60/SETX/ERN1/SRSF5/TRA2B/DDX5/FMR1/CLK4/TIA1/ZNF326/RBM25/GRSF1/HNRNPH1/FXR1/AHNAK/CDK12/RBFOX2/AHNAK2/NCBP1/CLK1/RNPS1/JMJD6/PRX/HNRNPK/MBNL1/SRSF10/METTL4/MBNL3
Import Into Cell	103	0.611066	1.70491	0.000174967	0.0161856	0.0154759	1740	tags=24%, list=13%, signal=21%	SLC7A11/SLC7A2/SLC5A3/SLC30A1/KCNJ2/SLC39A6/PRNP/SLC36A4/SYNGR3/ACSL3/RPS6KB1/ATP1A1/SLC39A10/RGS4/KCNJ13/CACNA2D1/ARL6IP1/LRRC8C/SLC9A9/EPRS1/WNK3/ACSL1/RGS2/RAB3B/SLC12A2
Development Of Primary Female Sexual Characteristics	67	0.651313	1.70387	0.000555078	0.0405111	0.0387346	1873	tags=25%, list=14%, signal=22%	KITLG/PLEKHA1/FST/SOD1/GNRH1/PTX3/ADAMTS1/ZFY/INHBA/CASP3/SIRT1/FZD4/SMAD4/SFRP1/KDR/AMH/UBE3A
Female Sex Differentiation	73	0.641289	1.68621	0.000545945	0.0405111	0.0387346	1873	tags=23%, list=14%, signal=20%	KITLG/PLEKHA1/FST/SOD1/GNRH1/PTX3/ADAMTS1/ZFY/INHBA/CASP3/SIRT1/FZD4/SMAD4/SFRP1/KDR/AMH/UBE3A
Import Across Plasma Membrane	80	0.631295	1.68039	0.000240951	0.0196144	0.0187542	1740	tags=25%, list=13%, signal=22%	SLC7A11/SLC7A2/SLC5A3/SLC30A1/KCNJ2/SLC39A6/PRNP/SLC36A4/ATP1A1/SLC39A10/RGS4/KCNJ13/CACNA2D1/ARL6IP1/LRRC8C/SLC9A9/WNK3/ACSL1/RGS2/SLC12A2
Sex Differentiation	167	0.543019	1.6184	0.000226832	0.0188271	0.0180015	1919	tags=19%, list=14%, signal=16%	KITLG/GJA1/PLEKHA1/FST/TGFB2/SOD1/GNRH1/PTX3/ADAMTS1/ZFY/TGFBR1/INHBA/TMF1/CASP3/SIRT1/SMAD5/FNDC3A/FZD4/BCL2L2/ACVR2A/ARID4B/SMAD4/SFRP1/KDR/RHOBTB3/GREB1L/PTPN11/CTNNB1/AMH/UBE3A/RDH10
Development Of Primary Sexual Characteristics	146	0.55484	1.61502	0.000223521	0.0188271	0.0180015	1919	tags=18%, list=14%, signal=16%	KITLG/GJA1/PLEKHA1/FST/TGFB2/SOD1/GNRH1/PTX3/ADAMTS1/ZFY/TGFBR1/INHBA/TMF1/CASP3/SIRT1/FNDC3A/FZD4/BCL2L2/ACVR2A/ARID4B/SMAD4/SFRP1/KDR/RHOBTB3/AMH/UBE3A/RDH10
Regulation Of Macroautophagy	142	0.55381	1.61027	0.000268468	0.0210449	0.020122	2915	tags=35%, list=22%, signal=28%	SNX4/HSPB8/SCOC/TRIM13/EXOC8/CASP3/SPTLC1/SNX6/SIRT1/SMG1/HIF1A/BNIP3/PIK3CA/GNAI3/TBK1/MOAP1/NPC1/ATP6V1G1/C9orf72/VPS13C/KDR/UBQLN2/SESN1/MAP3K7/CDK5/SMCR8/SNX18/ERN1/SESN2/NEDD4/SNX32/PAFAH1B2/RALB/RAB3GAP2/RAB3GAP1/ATG12/TIGAR/UBQLN4/RIPK2/ATP6V1C1/SH3GLB1/VPS26A/BNIP3L/NOD1/SUPT5H/SCFD1/VPS35/SPTLC2/EXOC1/OPTN
Proteasome Mediated Ubiquitin Dependent Protein Catabolic Process	369	0.487894	1.57785	1.09149e-05	0.00192512	0.00184069	2458	tags=24%, list=18%, signal=20%	TRIB1/PPP2CB/YOD1/HSPA1B/FBXO45/FBXL3/TOPORS/SOCS4/UBE2B/SDCBP/RNF103/FEM1C/DNAJB14/LTN1/KBTBD6/RYBP/UCHL5/SELENOS/FEM1B/RNF19A/BAG2/DNAJB9/TRIM13/PLAA/KLHL15/BIRC2/PSMC6/SIRT1/HECTD3/SPOPL/PSMA2/KLHL20/UFL1/SGTB/EDEM3/XPO1/HACE1/RCHY1/CD2AP/UBE2D3/STYX/UBXN4/PCNP/KBTBD7/GLMN/RMND5A/NFE2L2/KLHL42/CCDC47/UBE2W/SUMO2/FAM8A1/MAPK9/FBXO31/TBL1XR1/WWP1/FBXO22/VCP/ANKIB1/PSMD1/MAN1A1/UBQLN2/HSP90AB1/MK…
Positive Regulation Of Autophagy	123	0.552075	1.57536	0.000611759	0.0416126	0.0397878	2995	tags=34%, list=22%, signal=27%	PRKAA1/SNX4/HSPB8/SCOC/TRIM13/SPTLC1/SIRT1/TICAM1/HIF1A/BNIP3/HMGB1/UFL1/GNAI3/TBK1/MOAP1/C9orf72/TRIM32/TP53INP1/KDR/SESN1/MAP3K7/SMCR8/SNX18/PIK3C2A/SESN2/PAFAH1B2/TRIM27/RALB/RAB3GAP2/RAB3GAP1/RIPK2/SH3GLB1/BNIP3L/SVIP/NOD1/MTDH/ULK2/SUPT5H/CAMKK2/SPTLC2/OPTN/TRIM6
Response To Insulin	177	0.520964	1.56151	0.000585794	0.0415492	0.0397272	2429	tags=25%, list=18%, signal=21%	STXBP3/PRKAA1/ERRFI1/SRSF6/SELENOS/LPIN3/RAB10/PDPK1/RPS6KB1/CRY1/OSBPL8/LPIN2/CPEB2/ZNF106/SIRT1/RAB8B/CAV2/USO1/PIK3CA/MEAK7/APPL1/YWHAG/ENPP1/ATP2B1/LPIN1/CFLAR/EPRS1/KBTBD2/CRY2/VPS13C/APC/PTPN11/RB1/NAMPT/INSIG2/PIK3C2A/SESN2/SRSF5/PRKCI/EGR1/NCK1/PHIP/BAIAP2/NCOA5/SIK2
Response To Peptide Hormone	258	0.50302	1.5611	5.99671e-05	0.00650873	0.0062233	2307	tags=21%, list=17%, signal=18%	STXBP3/STC2/COL3A1/PRKAA1/PTGS2/ERRFI1/SRSF6/SELENOS/LPIN3/RAB10/PDPK1/CRK/RPS6KB1/CRY1/OSBPL8/RNF40/LPIN2/CPEB2/ZNF106/SIRT1/ADCY6/RAB8B/CAV2/USO1/PIK3CA/MEAK7/GNAI1/APPL1/YWHAG/ENPP1/ATP2B1/LPIN1/NFE2L2/CFLAR/MAP1B/EPRS1/CREB1/KBTBD2/CRY2/VPS13C/APC/PTPN11/RB1/NAMPT/INSIG2/PIK3C2A/SESN2/SRSF5/NFKB1/PRKCI/EGR1/NCK1/PHIP/BAIAP2
Regulation Of Protein Kinase Activity	458	0.465125	1.52531	3.8269e-06	0.000771394	0.000737565	1960	tags=21%, list=15%, signal=19%	KITLG/TRIB1/CHORDC1/RAP1A/TGFB2/FAM20A/SOD1/SOCS4/CCNL1/DIPK2A/TLR4/RELN/DUSP16/ERRFI1/DNAJA1/MOB1B/ADAM9/GSKIP/SPRED1/CORO1C/DKK1/PRNP/CCNT2/TRAF6/PDPK1/PKIG/HSP90AA1/PAQR3/HIPK3/CCNT1/OSBPL8/ZNF675/SMG8/CASP3/PRRC1/CARD14/SNX6/HBEGF/CAB39/SIRT1/CCNJ/CDKN2B/PRKAR2B/PRKAR1A/EPHA1/MOB3C/TNFRSF10A/SPRY4/PIK3CA/PPP2CA/SPRY1/IPO5/YWHAG/DUSP3/LATS1/FZD4/TNFSF15/RAP2B/ALS2/ECT2/MTCP1/PLCE1/CCNA1/RAP2C/…
Golgi Vesicle Transport	271	0.488392	1.523	0.000154886	0.0152472	0.0145786	2915	tags=28%, list=22%, signal=22%	VAMP7/LYPLA1/BLZF1/RAB33B/SEC24A/AP1AR/TMED5/GOPC/COPA/RAB10/BICD2/ACSL3/AP1G1/EXOC8/TMED7/SAR1B/HYOU1/EXOC5/RAB8B/USO1/KLHL20/SEC24D/PITPNB/LMAN1/KIF1C/IER3IP1/COPB2/CNIH4/RINT1/VCP/YKT6/ARCN1/ARFGAP3/SNAP23/CCDC91/VPS13C/BCAP29/GOSR2/RAB6A/TFG/PREPL/CCDC93/ATP2C1/RAB2A/YIPF4/RAB14/SAR1A/ATL3/SPAST/RANGRF/ARFGAP2/CNST/SCAMP1/PRKCI/RP2/TRIP11/PGAP1/DOP1A/YIPF5/GOLGA5/COG5/SEC23A/RAB29/MYO5A/VPS13…
Regulation Of Autophagy	292	0.478762	1.50386	0.000141966	0.0143081	0.0136807	2915	tags=29%, list=22%, signal=23%	MTMR9/ABL2/MCL1/PRKAA1/SNX4/DRAM1/HSPB8/SCOC/TRIM13/EXOC8/CASP3/SPTLC1/SNX6/SIRT1/SMG1/TICAM1/HIF1A/BNIP3/EIF4G2/HMGB1/PIK3CA/UFL1/GNAI3/TBK1/DNM1L/MOAP1/NPC1/TAB3/ATP6V1G1/C9orf72/TRIM32/USP33/TP53INP1/ZMPSTE24/MFSD8/VPS13C/KDR/UBQLN2/EEF1A1/LEPR/SESN1/MAP3K7/CDK5/SMCR8/FZD5/SNX18/ERN1/PIK3C2A/MTMR4/SESN2/NEDD4/SNX32/USP10/WDR6/CTTN/PAFAH1B2/ABL1/TRIM27/RALB/RAB3GAP2/RAB3GAP1/ATG12/TIGAR/UBQLN4/…
Regulation Of Protein Serine Threonine Kinase Activity	273	0.480947	1.50059	0.000263095	0.0210128	0.0200913	1960	tags=22%, list=15%, signal=19%	KITLG/TRIB1/CHORDC1/FAM20A/CCNL1/DIPK2A/TLR4/DUSP16/DNAJA1/ADAM9/DKK1/CCNT2/TRAF6/PKIG/PAQR3/HIPK3/CCNT1/ZNF675/CASP3/CAB39/SIRT1/CCNJ/CDKN2B/PRKAR2B/PRKAR1A/SPRY4/PPP2CA/SPRY1/IPO5/LATS1/FZD4/ALS2/MTCP1/CCNA1/HMGCR/GADD45A/RICTOR/AIDA/PDCD10/CCNYL1/GTPBP4/IPO7/ACSL1/BMPR2/CCNH/ETAA1/RGS2/DDX3X/SFRP1/HSP90AB1/APC/IQGAP1/RB1/MAP3K7/FZD5/PRKAR2A/PKD2/ERN1/SESN2
Proteasomal Protein Catabolic Process	435	0.45973	1.49942	1.76584e-05	0.00281291	0.00268955	2400	tags=23%, list=18%, signal=19%	PMAIP1/TRIB1/PPP2CB/YOD1/HSPA1B/FBXO45/FBXL3/SOCS6/TOPORS/SOCS4/UBE2B/SDCBP/RNF103/FEM1C/DNAJB14/LTN1/KBTBD6/RYBP/PSMA5/UCHL5/SELENOS/FEM1B/RNF19A/BAG2/TMF1/MARCHF7/TMTC3/DNAJB9/TRIM13/PLAA/KLHL15/BIRC2/PSMC6/RNF40/SIRT1/HECTD3/SPOPL/PSMA2/KLHL20/UFL1/SGTB/EDEM3/XPO1/HACE1/RCHY1/CD2AP/UBE2D3/STYX/UBXN4/PCNP/KBTBD7/GLMN/RMND5A/NFE2L2/KLHL42/CCDC47/UBE2W/RNFT1/SUMO2/FAM8A1/MAPK9/FBXO31/PSMA3/TBL1XR…
Reproductive System Development	274	0.478359	1.4945	0.000205824	0.0177807	0.0170009	1919	tags=18%, list=14%, signal=16%	KITLG/ITGB8/GJA1/PLEKHA1/FST/TGFB2/STC2/SOD1/PTGS2/GNRH1/SPINT1/RTCB/FEM1B/PTX3/ADAMTS1/ZFY/TGFBR1/PRDX3/INHBA/TMF1/E2F7/RSPO3/BIRC2/CASP3/SIRT1/HIF1A/VASH2/FNDC3A/FZD4/BCL2L2/BIRC6/ACVR2A/SP3/BMPR2/ARID4B/SMAD4/SFRP1/ZNF568/KDR/RHOBTB3/HSP90AB1/TRIM28/GREB1L/PTPN11/CTNNB1/AMH/FZD5/UBE3A/PKD2/RDH10
Response To Peptide	312	0.45285	1.43811	0.000615673	0.0416126	0.0397878	2429	tags=23%, list=18%, signal=19%	GJA1/STXBP3/STC2/COL3A1/PRKAA1/PTGS2/TLR4/KLF3/ERRFI1/SRSF6/SELENOS/LPIN3/PRNP/RAB10/PDPK1/CRK/RPS6KB1/CRY1/OSBPL8/RNF40/SNX6/LPIN2/CPEB2/ZNF106/SIRT1/ADCY6/RAB8B/CACNA2D1/CAV2/USO1/PIK3CA/MEAK7/GNAI1/APPL1/CHMP5/YWHAG/ENPP1/ATP2B1/LPIN1/NFE2L2/CFLAR/MAP1B/EPRS1/BCL2L2/CREB1/KBTBD2/VCAM1/IRF5/CRY2/VPS13C/APC/PTPN11/RB1/CDK5/NAMPT/INSIG2/PIK3C2A/SESN2/RPL23/SRSF5/MDM2/ICAM1/NFKB1/PRKCI/EGR1/NCK1/P…
Process Utilizing Autophagic Mechanism	472	0.425217	1.40275	0.000187662	0.0165678	0.0158413	2924	tags=26%, list=22%, signal=21%	YOD1/VAMP7/MTMR9/RAB33B/ABL2/MCL1/PRKAA1/RAB23/SNX4/DRAM1/HSPB8/SCOC/HSP90AA1/STAM/TRIM13/EXOC8/PLAA/CASP3/SPTLC1/SNX6/HSPA8/SIRT1/SMG1/TICAM1/HIF1A/ZFYVE1/BNIP3/ATG4C/UFM1/EIF4G2/HMGB1/PIK3CA/UFL1/CHMP5/GNAI3/TBK1/DNM1L/MOAP1/MAP1LC3B2/NPC1/TAB3/PIKFYVE/ATP6V1G1/VPS4B/C9orf72/VCP/CHMP1B/ARL8B/TRIM32/ATG3/USP33/TP53INP1/ZMPSTE24/MFSD8/VPS13C/KDR/UBQLN2/EEF1A1/CHMP7/LEPR/SESN1/ATG2B/MAP3K7/CDK5/SM…
Positive Regulation Of Protein Phosphorylation	451	0.415901	1.36337	0.000588933	0.0415492	0.0397272	2535	tags=23%, list=19%, signal=19%	KITLG/FGF5/RAP1A/TWSG1/TGFB2/FAM20A/PTGS2/SDCBP/DIPK2A/TLR4/RELN/MOB1B/ADAM9/DKK1/PRNP/CCNT2/TGFBR1/TRAF6/INHBA/HSPA2/PDPK1/HSP90AA1/RAP2A/KRAS/CCNT1/OSBPL8/PRRC1/CARD14/HBEGF/TFRC/CAB39/SIRT1/FNIP2/MOB3C/TNFRSF10A/PIK3CA/PPP2CA/LATS1/FZD4/TNFSF15/RAP2B/ATF2/ALS2/HCLS1/TBK1/ECT2/MTCP1/RAP2C/RICTOR/GDF6/FXR2/PDCD10/WNK3/ACVR2A/CCNYL1/ACSL1/BMPR2/ABI1/SMAD4/ETAA1/DDX3X/CREBL2/KDR/HSP90AB1/LEPR/IL6S…
Generation Of Precursor Metabolites And Energy	376	-0.550176	-1.59932	3.20615e-05	0.00437795	0.00418596	1320	tags=18%, list=10%, signal=16%	AFG1L/NDUFS3/NDUFAB1/ACO2/UQCR11/COX7C/ENO3/PGLS/TPI1/ATP5PD/UQCRFS1/NDUFB7/CYBA/IL10RB/HDAC4/MT-CO1/COX5A/DGUOK/NDUFA4/IDH3G/NDUFS6/ATP5F1C/UQCRQ/CYB561/NDUFB3/COX4I1/COX5B/COX7A2/UQCRHL/DNAJC15/NDUFC1/AKR7A2/NDUFA3/COX7A2P2/BLOC1S1/DNAJC30/NDUFS8/COX6C/PRELID1/NDUFB4/NDUFC2/NDUFB10/MT-ND1/COX7A1/NDUFA12/UQCC2/COX8A/CAVIN3/NDUFA1/MT-ATP8/ATP5F1EP2/MTLN/UQCR10/ATP5MF/MT-CO3/MT-ND3/MT-ND2/MT-CO2/D…
Energy Derivation By Oxidation Of Organic Compounds	256	-0.577243	-1.62557	0.000163266	0.0157069	0.0150181	1001	tags=19%, list=7%, signal=18%	ATP5PD/UQCRFS1/NDUFB7/IL10RB/MT-CO1/COX5A/DGUOK/NDUFA4/IDH3G/NDUFS6/ATP5F1C/UQCRQ/NDUFB3/COX4I1/COX5B/COX7A2/UQCRHL/DNAJC15/NDUFC1/NDUFA3/COX7A2P2/BLOC1S1/DNAJC30/NDUFS8/PRELID1/NDUFB4/NDUFC2/NDUFB10/MT-ND1/COX7A1/NDUFA12/UQCC2/CAVIN3/NDUFA1/MT-ATP8/ATP5F1EP2/MTLN/UQCR10/ATP5MF/MT-CO3/MT-ND3/MT-ND2/MT-CO2/MT-ATP6/MT-ND5/MT-ND4/MT-CYB/MT-ND6/MT-ND4L
Mitochondrial Respiratory Chain Complex Assembly	92	-0.675621	-1.69431	0.000619324	0.0416126	0.0397878	2404	tags=45%, list=18%, signal=37%	SDHAF2/NDUFA2/COX20/OXA1L/NDUFS4/NDUFB6/NDUFA9/NDUFA6/FOXRED1/COA1/COA4/COA3/DMAC2/NDUFS7/SMIM20/NUBPL/COX14/NDUFS3/NDUFAB1/COX18/NDUFAF8/UQCRFS1/NDUFB7/NDUFB3/DMAC1/NDUFC1/NDUFA3/NDUFS8/NDUFB4/NDUFC2/NDUFB10/NDUFB11/MT-ND1/NDUFA12/UQCC2/NDUFAF3/NDUFA1/MT-ND2/MT-ND5/MT-ND4/MT-ND6
Negative Regulation Of Megakaryocyte Differentiation	12	-0.942143	-1.71936	0.000390288	0.030038	0.0287207	204	tags=67%, list=2%, signal=66%	H4C8/H4C5/H4C3/H4C4/H4C2/H4C13/H4C6/H4C9
Histone H3 K27 Methylation	15	-0.929882	-1.73542	0.000135458	0.0139852	0.0133719	52	tags=20%, list=0%, signal=20%	H1-4/H1-2/H1-3
Antibacterial Humoral Response	11	-0.978212	-1.74158	8.50909e-06	0.00156604	0.00149737	62	tags=73%, list=0%, signal=72%	RPL39/H2BC6/H2BC8/H2BC12/H2BC11/H2BC10/H2BC21/H2BC7
Negative Regulation Of Myeloid Cell Differentiation	62	-0.745116	-1.76924	0.000175889	0.0161856	0.0154759	909	tags=27%, list=7%, signal=26%	MAFB/PRMT1/CEACAM1/GATA2/ZBTB16/NFKBIA/ZFP36/INPP5D/MEIS2/H4C8/H4C5/H4C3/H4C4/H4C2/H4C13/H4C6/H4C9
Organ Or Tissue Specific Immune Response	12	-0.970602	-1.7713	1.42398e-05	0.00241108	0.00230534	62	tags=67%, list=0%, signal=66%	RPL39/H2BC6/H2BC8/H2BC12/H2BC11/H2BC10/H2BC21/H2BC7
Cellular Respiration	200	-0.652108	-1.78614	2.22481e-06	0.000495665	0.000473928	1001	tags=24%, list=7%, signal=23%	ATP5PD/UQCRFS1/NDUFB7/IL10RB/MT-CO1/COX5A/DGUOK/NDUFA4/IDH3G/NDUFS6/ATP5F1C/UQCRQ/NDUFB3/COX4I1/COX5B/COX7A2/UQCRHL/DNAJC15/NDUFC1/NDUFA3/COX7A2P2/BLOC1S1/DNAJC30/NDUFS8/PRELID1/NDUFB4/NDUFC2/NDUFB10/MT-ND1/COX7A1/NDUFA12/UQCC2/NDUFA1/MT-ATP8/ATP5F1EP2/MTLN/UQCR10/ATP5MF/MT-CO3/MT-ND3/MT-ND2/MT-CO2/MT-ATP6/MT-ND5/MT-ND4/MT-CYB/MT-ND6/MT-ND4L
Defense Response To Bacterium	91	-0.715342	-1.78967	3.85323e-05	0.00493131	0.00471505	510	tags=13%, list=4%, signal=13%	ROMO1/ISG15/OAS1/MARCHF2/PYCARD/H2BC6/H2BC8/H2BC12/H2BC11/H2BC10/H2BC21/H2BC7
Nadh Dehydrogenase Complex Assembly	58	-0.766362	-1.79638	0.00018787	0.0165678	0.0158413	1297	tags=36%, list=10%, signal=33%	NDUFS3/NDUFAB1/NDUFAF8/NDUFB7/NDUFB3/DMAC1/NDUFC1/NDUFA3/NDUFS8/NDUFB4/NDUFC2/NDUFB10/NDUFB11/MT-ND1/NDUFA12/NDUFAF3/NDUFA1/MT-ND2/MT-ND5/MT-ND4/MT-ND6
Antimicrobial Humoral Immune Response Mediated By Antimicrobial Peptide	21	-0.910334	-1.79853	4.06132e-05	0.00493131	0.00471505	510	tags=48%, list=4%, signal=46%	ROMO1/CXCL1/CXCL2/H2BC6/H2BC8/H2BC12/H2BC11/H2BC10/H2BC21/H2BC7
Regulation Of Gene Expression Epigenetic	118	-0.691925	-1.80513	4.07739e-05	0.00493131	0.00471505	196	tags=13%, list=1%, signal=13%	JARID2/CTBP1/HDAC4/H1-0/KLF2/H3C6/GPX1/H3C11/H3C1/H3C7/H3C2/H3C10/H3C3/H3C8/H3C12
Histone H3 K4 Trimethylation	20	-0.921915	-1.80577	7.3452e-05	0.00777306	0.00743218	52	tags=20%, list=0%, signal=20%	NFYC/H1-4/H1-2/H1-3
Aerobic Respiration	168	-0.670494	-1.8094	5.39955e-06	0.00103892	0.000993363	1320	tags=30%, list=10%, signal=27%	AFG1L/NDUFS3/NDUFAB1/ACO2/COX7C/ATP5PD/UQCRFS1/NDUFB7/MT-CO1/COX5A/DGUOK/NDUFA4/IDH3G/NDUFS6/ATP5F1C/UQCRQ/NDUFB3/COX4I1/COX5B/COX7A2/UQCRHL/DNAJC15/NDUFC1/NDUFA3/COX7A2P2/BLOC1S1/DNAJC30/NDUFS8/NDUFB4/NDUFC2/NDUFB10/MT-ND1/COX7A1/NDUFA12/UQCC2/NDUFA1/MT-ATP8/ATP5F1EP2/UQCR10/ATP5MF/MT-CO3/MT-ND3/MT-ND2/MT-CO2/MT-ATP6/MT-ND5/MT-ND4/MT-CYB/MT-ND6/MT-ND4L
Atp Metabolic Process	218	-0.653845	-1.82013	5.61148e-07	0.000148459	0.000141948	1320	tags=25%, list=10%, signal=23%	AFG1L/NDUFS3/NDUFAB1/COX7C/ENO3/NUDT2/TPI1/AK5/ATP5PD/UQCRFS1/NDUFB7/ATP5MC2/HDAC4/MT-CO1/COX5A/DGUOK/NDUFA4/NDUFS6/ATP5F1C/UQCRQ/NDUFB3/COX4I1/COX5B/COX7A2/UQCRHL/DNAJC15/NDUFC1/NDUFA3/COX7A2P2/DNAJC30/NDUFS8/NDUFB4/NDUFC2/NDUFB10/MT-ND1/COX7A1/NDUFA12/UQCC2/NDUFA1/MT-ATP8/ATP5F1EP2/UQCR10/ATP5MF/MT-CO3/MT-ND3/MT-ND2/MT-CO2/MT-ATP6/MT-ND5/MT-ND4/MT-CYB/DDIT4/MT-ND6/MT-ND4L
Proton Transmembrane Transport	108	-0.711983	-1.83272	1.7942e-05	0.00281291	0.00268955	1001	tags=33%, list=7%, signal=31%	ATP5F1A/SLC4A11/ATP5MC1/SLC25A5/ANTKMT/NDUFS7/CYB5A/SLC25A4/ATP6V0E1/TWIST1/COX7B/ATP5PD/UQCRFS1/SLC46A1/ATP5MC2/MT-CO1/COX5A/NDUFA4/ATP6V1E1/ATP5F1C/COX4I1/COX5B/DNAJC30/ATP6V1F/COX7A1/COX8A/MT-ATP8/ATP5F1EP2/UQCR10/ATP5MF/MT-CO3/MT-CO2/MT-ATP6/MT-ND5/MT-ND4/MT-CYB
Regulation Of Megakaryocyte Differentiation	26	-0.891612	-1.84173	2.03226e-05	0.00307235	0.00293761	264	tags=35%, list=2%, signal=34%	MEF2C/H4C8/H4C5/H4C3/H4C4/H4C2/H4C13/H4C6/H4C9
Chromosome Condensation	39	-0.835819	-1.85213	3.34504e-05	0.00442486	0.00423082	80	tags=18%, list=1%, signal=18%	H1-10/H1-0/H1-1/H1-4/H1-5/H1-2/H1-3
Megakaryocyte Differentiation	43	-0.827909	-1.85822	5.08941e-05	0.00582256	0.00556722	522	tags=26%, list=4%, signal=25%	ZNF385A/FLI1/MEF2C/H4C8/H4C5/H4C3/H4C4/H4C2/H4C13/H4C6/H4C9
Antimicrobial Humoral Response	27	-0.89846	-1.87033	2.31797e-05	0.00338344	0.00323507	510	tags=37%, list=4%, signal=36%	ROMO1/CXCL1/CXCL2/H2BC6/H2BC8/H2BC12/H2BC11/H2BC10/H2BC21/H2BC7
Mitochondrial Electron Transport Nadh To Ubiquinone	48	-0.81938	-1.88432	2.64632e-05	0.00373395	0.0035702	678	tags=40%, list=5%, signal=38%	NDUFB7/NDUFA4/NDUFS6/NDUFB3/DNAJC15/NDUFC1/NDUFA3/NDUFS8/NDUFB4/NDUFC2/NDUFB10/MT-ND1/NDUFA1/MT-ND3/MT-ND2/MT-ND5/MT-ND4/MT-ND6/MT-ND4L
Humoral Immune Response	62	-0.803889	-1.90879	1.99013e-06	0.000468011	0.000447488	767	tags=23%, list=6%, signal=21%	TRAF3IP2/SPNS2/ROMO1/CXCL1/CCL2/MEF2C/CXCL2/H2BC6/H2BC8/H2BC12/H2BC11/H2BC10/H2BC21/H2BC7
Dna Replication Independent Chromatin Organization	28	-0.919289	-1.929	3.15809e-06	0.00066841	0.000639098	204	tags=29%, list=2%, signal=28%	H4C8/H4C5/H4C3/H4C4/H4C2/H4C13/H4C6/H4C9
Defense Response To Gram Positive Bacterium	34	-0.894223	-1.93981	1.65355e-06	0.000411734	0.000393678	199	tags=26%, list=1%, signal=26%	ROMO1/PYCARD/H2BC6/H2BC8/H2BC12/H2BC11/H2BC10/H2BC21/H2BC7
Respiratory Electron Transport Chain	102	-0.766274	-1.9491	2.44492e-07	7.39241e-05	7.06822e-05	1320	tags=37%, list=10%, signal=34%	AFG1L/NDUFS3/NDUFAB1/COX7C/UQCRFS1/NDUFB7/MT-CO1/COX5A/DGUOK/NDUFA4/NDUFS6/UQCRQ/NDUFB3/COX4I1/COX5B/UQCRHL/DNAJC15/NDUFC1/NDUFA3/COX7A2P2/NDUFS8/NDUFB4/NDUFC2/NDUFB10/MT-ND1/COX7A1/NDUFA12/NDUFA1/UQCR10/MT-CO3/MT-ND3/MT-ND2/MT-CO2/MT-ND5/MT-ND4/MT-CYB/MT-ND6/MT-ND4L
Atp Synthesis Coupled Electron Transport	85	-0.785777	-1.95622	4.97855e-07	0.000140495	0.000134333	1320	tags=45%, list=10%, signal=41%	AFG1L/NDUFS3/NDUFAB1/COX7C/UQCRFS1/NDUFB7/MT-CO1/COX5A/DGUOK/NDUFA4/NDUFS6/UQCRQ/NDUFB3/COX4I1/COX5B/UQCRHL/DNAJC15/NDUFC1/NDUFA3/COX7A2P2/NDUFS8/NDUFB4/NDUFC2/NDUFB10/MT-ND1/COX7A1/NDUFA12/NDUFA1/UQCR10/MT-CO3/MT-ND3/MT-ND2/MT-CO2/MT-ND5/MT-ND4/MT-CYB/MT-ND6/MT-ND4L
Electron Transport Chain	137	-0.739569	-1.95971	4.99125e-08	1.62523e-05	1.55396e-05	968	tags=31%, list=7%, signal=29%	AFG1L/NDUFS3/NDUFAB1/COX7C/UQCRFS1/NDUFB7/CYBA/MT-CO1/COX5A/DGUOK/NDUFA4/NDUFS6/UQCRQ/CYB561/NDUFB3/COX4I1/COX5B/UQCRHL/DNAJC15/NDUFC1/AKR7A2/NDUFA3/COX7A2P2/NDUFS8/NDUFB4/NDUFC2/NDUFB10/MT-ND1/COX7A1/NDUFA12/NDUFA1/UQCR10/MT-CO3/MT-ND3/MT-ND2/MT-CO2/DHRS3/MT-ND5/MT-ND4/MT-CYB/MT-ND6/MT-ND4L
Oxidative Phosphorylation	125	-0.754333	-1.97896	1.99448e-08	7.03552e-06	6.72699e-06	1001	tags=34%, list=7%, signal=32%	ATP5PD/UQCRFS1/NDUFB7/MT-CO1/COX5A/DGUOK/NDUFA4/NDUFS6/ATP5F1C/UQCRQ/NDUFB3/COX4I1/COX5B/COX7A2/UQCRHL/DNAJC15/NDUFC1/NDUFA3/COX7A2P2/DNAJC30/NDUFS8/NDUFB4/NDUFC2/NDUFB10/MT-ND1/COX7A1/NDUFA12/UQCC2/NDUFA1/MT-ATP8/ATP5F1EP2/UQCR10/ATP5MF/MT-CO3/MT-ND3/MT-ND2/MT-CO2/MT-ATP6/MT-ND5/MT-ND4/MT-CYB/MT-ND6/MT-ND4L
Dna Replication Dependent Chromatin Organization	26	-0.966999	-1.99745	4.19285e-10	1.61348e-07	1.54273e-07	204	tags=65%, list=2%, signal=65%	H4C8/H3C6/H4C5/H4C3/H3C11/H3C1/H3C7/H4C4/H3C2/H3C10/H4C2/H3C3/H3C8/H4C13/H4C6/H3C12/H4C9
Telomere Organization	145	-0.770554	-2.05376	1.05356e-10	4.45971e-08	4.26413e-08	479	tags=14%, list=4%, signal=14%	RAD51C/RAD50/RTEL1/NHP2/H4C8/H3C6/H4C5/H4C3/H3C11/H3C1/H3C7/H4C4/H3C2/H3C10/H4C2/H3C3/H3C8/H4C13/H4C6/H3C12/H4C9
Chromatin Organization	490	-0.712847	-2.12265	1e-10	4.45971e-08	4.26413e-08	243	tags=8%, list=2%, signal=8%	SATB2/H4C8/H3C6/H4C5/H4C3/GPX1/H1-1/H2BC9/H2BC6/H3C11/H1-4/H3C13/H2BC5/H2BC13/H1-5/H3C1/H2BC8/H1-2/H3C7/H4C4/H2BC12/H3C2/H3C10/H2BC3/H2BC11/H4C2/H2BC10/H2BC17/H2BC21/H2BC14/H3C3/H3C8/H2BC18/H4C13/H4C6/H2BC7/H1-3/H3C12/H4C9
Dna Conformation Change	285	-0.80052	-2.28044	1e-10	4.45971e-08	4.26413e-08	204	tags=13%, list=2%, signal=13%	H4C8/H3C6/H4C5/H4C3/H1-1/H2BC9/H2BC6/H3C11/H1-4/H3C13/H2BC5/H2BC13/H1-5/H3C1/H2BC8/H1-2/H3C7/H4C4/H2BC12/H3C2/H3C10/H2BC3/H2BC11/H4C2/H2BC10/H2BC17/H2BC21/H2BC14/H3C3/H3C8/H2BC18/H4C13/H4C6/H2BC7/H1-3/H3C12/H4C9
Nucleosome Assembly	88	-0.929858	-2.30974	1e-10	4.45971e-08	4.26413e-08	204	tags=42%, list=2%, signal=42%	H4C8/H3C6/H4C5/H4C3/H1-1/H2BC9/H2BC6/H3C11/H1-4/H3C13/H2BC5/H2BC13/H1-5/H3C1/H2BC8/H1-2/H3C7/H4C4/H2BC12/H3C2/H3C10/H2BC3/H2BC11/H4C2/H2BC10/H2BC17/H2BC21/H2BC14/H3C3/H3C8/H2BC18/H4C13/H4C6/H2BC7/H1-3/H3C12/H4C9
Protein Dna Complex Subunit Organization	201	-0.85032	-2.33191	1e-10	4.45971e-08	4.26413e-08	226	tags=20%, list=2%, signal=20%	TAF10/H4C8/H3C6/H4C5/CENPA/GTF2H5/H4C3/H1-1/H2BC9/H2BC6/H3C11/H1-4/H3C13/H2BC5/H2BC13/H1-5/H3C1/H2BC8/H1-2/H3C7/H4C4/H2BC12/H3C2/H3C10/H2BC3/H2BC11/H4C2/H2BC10/H2BC17/H2BC21/H2BC14/H3C3/H3C8/H2BC18/H4C13/H4C6/H2BC7/H1-3/H3C12/H4C9
Protein Dna Complex Assembly	158	-0.87375	-2.34452	1e-10	4.45971e-08	4.26413e-08	226	tags=25%, list=2%, signal=25%	TAF10/H4C8/H3C6/H4C5/CENPA/GTF2H5/H4C3/H1-1/H2BC9/H2BC6/H3C11/H1-4/H3C13/H2BC5/H2BC13/H1-5/H3C1/H2BC8/H1-2/H3C7/H4C4/H2BC12/H3C2/H3C10/H2BC3/H2BC11/H4C2/H2BC10/H2BC17/H2BC21/H2BC14/H3C3/H3C8/H2BC18/H4C13/H4C6/H2BC7/H1-3/H3C12/H4C9
Chromatin Remodeling	210	-0.852734	-2.34822	1e-10	4.45971e-08	4.26413e-08	243	tags=18%, list=2%, signal=18%	SATB2/H4C8/H3C6/H4C5/H4C3/H1-1/H2BC9/H2BC6/H3C11/H1-4/H3C13/H2BC5/H2BC13/H1-5/H3C1/H2BC8/H1-2/H3C7/H4C4/H2BC12/H3C2/H3C10/H2BC3/H2BC11/H4C2/H2BC10/H2BC17/H2BC21/H2BC14/H3C3/H3C8/H2BC18/H4C13/H4C6/H2BC7/H1-3/H3C12/H4C9
Dna Packaging	194	-0.869061	-2.37325	1e-10	4.45971e-08	4.26413e-08	204	tags=19%, list=2%, signal=19%	H4C8/H3C6/H4C5/H4C3/H1-1/H2BC9/H2BC6/H3C11/H1-4/H3C13/H2BC5/H2BC13/H1-5/H3C1/H2BC8/H1-2/H3C7/H4C4/H2BC12/H3C2/H3C10/H2BC3/H2BC11/H4C2/H2BC10/H2BC17/H2BC21/H2BC14/H3C3/H3C8/H2BC18/H4C13/H4C6/H2BC7/H1-3/H3C12/H4C9
Chromatin Assembly Or Disassembly	183	-0.875586	-2.37558	1e-10	4.45971e-08	4.26413e-08	204	tags=20%, list=2%, signal=20%	H4C8/H3C6/H4C5/H4C3/H1-1/H2BC9/H2BC6/H3C11/H1-4/H3C13/H2BC5/H2BC13/H1-5/H3C1/H2BC8/H1-2/H3C7/H4C4/H2BC12/H3C2/H3C10/H2BC3/H2BC11/H4C2/H2BC10/H2BC17/H2BC21/H2BC14/H3C3/H3C8/H2BC18/H4C13/H4C6/H2BC7/H1-3/H3C12/H4C9
Nucleosome Organization	130	-0.904462	-2.38477	1e-10	4.45971e-08	4.26413e-08	204	tags=28%, list=2%, signal=28%	H4C8/H3C6/H4C5/H4C3/H1-1/H2BC9/H2BC6/H3C11/H1-4/H3C13/H2BC5/H2BC13/H1-5/H3C1/H2BC8/H1-2/H3C7/H4C4/H2BC12/H3C2/H3C10/H2BC3/H2BC11/H4C2/H2BC10/H2BC17/H2BC21/H2BC14/H3C3/H3C8/H2BC18/H4C13/H4C6/H2BC7/H1-3/H3C12/H4C9

## Sheet: HCMEC_reactome
Description	setSize	enrichmentScore	NES	pvalue	p.adjust	qvalue	rank	leading_edge	core_enrichment
irs mediated signalling	26	0,776195906394493	1.70847	0.0024661	0.0422536	0.0375856	896	tags=19%, list=7%, signal=18%	FGF5/PDPK1/KRAS/NRAS/PIK3CA
integration of energy metabolism	65	0,654810156395440	1.70691	0.000543296	0.0131526	0.0116996	1944	tags=23%, list=14%, signal=20%	PPP2CB/RAP1A/ACSL4/ACSL3/PRKAR2B/PRKAR1A/ADCY6/PPP2CA/GNAI1/PPP2R1B/PRKAB2/IQGAP1/GNG12/PRKAR2A/MLX
signaling by type 1 insulin like growth factor 1 receptor igf1r	28	0,765026158371877	1.70617	0.00237314	0.0412417	0.0366855	896	tags=18%, list=7%, signal=17%	FGF5/PDPK1/KRAS/NRAS/PIK3CA
insulin receptor signalling cascade	31	0,735372539826228	1.66048	0.00203846	0.0363339	0.0323198	896	tags=16%, list=7%, signal=15%	FGF5/PDPK1/KRAS/NRAS/PIK3CA
regulation of kit signaling	12	0,865835746987471	1.652	0.00145898	0.0279226	0.0248378	133	tags=17%, list=1%, signal=17%	KITLG/SOCS6
glycogen breakdown glycogenolysis	12	0,862171270539781	1.645	0.00181666	0.0331081	0.0294504	224	tags=17%, list=2%, signal=16%	PGM2L1/AGL
negative regulation of the pi3k akt network	67	0,613462806039057	1.60468	0.00259193	0.0439455	0.0390905	1076	tags=12%, list=8%, signal=11%	KITLG/FGF5/PPP2CB/TRAF6/HBEGF/PIK3CA/PPP2CA/PPP2R1B
transmission across chemical synapses	129	0,520348589007962	1.51314	0.00285175	0.0477966	0.0425162	2560	tags=26%, list=19%, signal=22%	LIN7C/GLS/PRKAA1/TUBB2A/KCNJ2/PDPK1/KRAS/TUBA1A/HSPA8/PRKAR2B/RASGRF2/PRKAR1A/NRAS/ADCY6/GNAI1/CHRNA1/GNAI3/PRKAB2/CREB1/DNAJC5/GRIN3A/NAAA/TUBB6/GNG12/LRRC7/PRKAR2A/MDM2/PPFIA1/MYO6/MAPK1/ERBB4/RPS6KA3/SLC38A1/RPS6KA6
class i mhc mediated antigen processing presentation	321	0,456378080881566	1.45777	0.000634701	0.0149925	0.0133362	2561	tags=28%, list=19%, signal=24%	FBXO30/RNF138/KCTD7/PJA1/FBXL3/KBTBD8/SEC24A/UBE2D1/UBE2B/CTSL/TLR4/KLHL11/RNF6/LTN1/KBTBD6/PSMA5/TRIM36/RNF19A/ITGAV/UBA3/SEM1/ELOC/SAR1B/PSMC6/KLHL9/KLHL5/HECTD3/PSMA2/RLIM/PJA2/KLHL21/HMGB1/KLHL20/UFL1/SEC24D/HACE1/RCHY1/UBE2D3/KLHL2/FBXW2/HECTD2/KBTBD7/ASB7/GLMN/UBE2V2/KLHL42/TRIM11/SEC61G/UBE2W/LRR1/FBXO31/PSMA3/WWP1/UBE2L3/FBXO22/TRIM32/SNAP23/FBXO21/PSMD1/CANX/UBE2Q2/CDC27/UBE3A/TAP2/ASB8/…
antigen processing ubiquitination proteasome degradation	270	0,459862434058387	1.44438	0.000777533	0.0173554	0.015438	2561	tags=29%, list=19%, signal=24%	FBXO30/RNF138/KCTD7/PJA1/FBXL3/KBTBD8/UBE2D1/UBE2B/KLHL11/RNF6/LTN1/KBTBD6/PSMA5/TRIM36/RNF19A/UBA3/SEM1/ELOC/PSMC6/KLHL9/KLHL5/HECTD3/PSMA2/RLIM/PJA2/KLHL21/KLHL20/UFL1/HACE1/RCHY1/UBE2D3/KLHL2/FBXW2/HECTD2/KBTBD7/ASB7/GLMN/UBE2V2/KLHL42/TRIM11/UBE2W/LRR1/FBXO31/PSMA3/WWP1/UBE2L3/FBXO22/TRIM32/FBXO21/PSMD1/UBE2Q2/CDC27/UBE3A/ASB8/RNF217/NEDD4/MEX3C/PSMD12/HECW2/ARIH2/HECTD1/TRIM37/GAN/DCAF1/CUL5…
diseases of signal transduction by growth factor receptors and second messengers	352	0,439713144644647	1.42026	0.000936311	0.0203397	0.0180926	2102	tags=20%, list=16%, signal=18%	KITLG/FGF5/DUSP8/PPP2CB/RAP1A/TNKS2/DUSP16/WDCP/RAP1B/SPRED1/PSMA5/PAPSS1/DKK1/TGFBR1/PDPK1/PPP1CB/HSP90AA1/PPM1B/SEM1/KRAS/PSMC6/HBEGF/PSMA2/PRKAR1A/NRAS/NCBP2/PIK3CA/PPP2CA/EML4/FZD4/PPP2R1B/MIB1/TPR/CPSF6/AMER1/POLR2G/FGFR1OP2/CREB1/RICTOR/PPP1CC/BIRC6/PTPN12/PSMA3/KIF5B/TBL1XR1/DKK2/TLN1/VCP/PSEN2/FZD6/VCL/SMAD4/PSMD1/KDR/TPM4/QKI/TFG/APC/SHOC2/PTPN11/CTNNB1/IQGAP1/BAG4/RANBP2/FZD5/ZMYM2/STRN…
cytokine signaling in immune system	487	-0,467116781406137	-1.38947	0.00180581	0.0331081	0.0294504	1361	tags=13%, list=10%, signal=12%	IL6/ANXA2/B2M/STXBP2/FSCN1/TWIST1/TNFRSF12A/PELI3/TNFRSF14/PSMB4/IFI6/PELI2/RPLP0/LAMA5/PSMD7/MAPK11/AIP/MID1/IL1RAPL1/PSMD3/IFITM1/PSMB2/RPS27A/IL17RC/IL10RB/OAS2/HLA-B/TNFSF12/DUSP4/PSMB8/IFI27/NFKBIA/TRIM46/TIMP1/UBE2M/IL17RE/PSMB1/MT2A/ISG15/MMP1/AAAS/CXCL1/OAS1/UBE2E1/SIGIRR/IFIT3/CCL2/INPP5D/MEF2C/H3C6/PSME1/MAP2K6/IFITM2/IFITM3/CXCL2/IFIT1/H3C11/H3C13/H3C1/H3C7/H3C2/H3C10/H3C3/H3C8/H3C12
signaling by interleukins	309	-0,535183199449299	-1.53208	0.000378509	0.00984932	0.0087612	1361	tags=14%, list=10%, signal=13%	IL6/ANXA2/STXBP2/FSCN1/TWIST1/PELI3/PSMB4/PELI2/RPLP0/LAMA5/PSMD7/MAPK11/AIP/IL1RAPL1/PSMD3/PSMB2/RPS27A/IL17RC/IL10RB/DUSP4/PSMB8/NFKBIA/TIMP1/IL17RE/PSMB1/MMP1/CXCL1/SIGIRR/CCL2/INPP5D/MEF2C/H3C6/PSME1/MAP2K6/CXCL2/H3C11/H3C13/H3C1/H3C7/H3C2/H3C10/H3C3/H3C8/H3C12
translation	284	-0,546930737930194	-1.55038	0.000345072	0.00912566	0.00811749	2393	tags=34%, list=18%, signal=28%	GADD45GIP1/SSR2/OXA1L/MRPL22/RPL21/EIF4EBP1/EIF3H/MRPS26/SEC61B/RPS5/WARS2/EIF3M/MRPL23/AIMP2/RPS26/SSR4/EIF3F/RPL24/RPS8/MRPL37/QARS1/AURKAIP1/MRPL48/RPL3/MRPL27/RPS27/UBA52/MRPL45/RPS3/RPL38/MRPS14/MRPL11/RPL23A/MRPL46/MRPS27/RPS25/MRPL38/RPL36/MRPL58/MRPS33/RPS14/FARS2/MRPL40/MRPS31/RPL13A/SARS2/MRPS12/MTFMT/MRPL17/MRPL36/RPLP2/RPS27L/RPLP0/TUFM/RPL29/FAU/RPL5/RPL39/EEF2/RPS27A/MRPL16/RPL11/RP…
regulation of expression of slits and robos	158	-0,575175085402325	-1.57016	0.00210631	0.0374062	0.0332737	1856	tags=31%, list=14%, signal=27%	RPL24/MAGOHB/RPS8/RPL3/RPS27/UBA52/PSMB10/RPS3/RPL38/RPL23A/RPS25/RPL36/RPS14/ROBO3/RPL13A/PSMB4/RPLP2/RPS27L/RPLP0/RPL29/FAU/RPL5/PSMD7/RPL39/PSMD3/PSMB2/RPS27A/RPL11/RPS4X/RPL10A/PSMB8/RPS20/RPL35/RPL14/RPL36AL/RPL17/RPL26L1/RPL39L/PSMB1/LHX4/RPL41/RPL19/RPL22L1/RPL10/PSME1/RPL8/RPL27/RPS2/RPS11
nonsense mediated decay nmd	113	-0,621023653293525	-1.62254	0.00139023	0.0270595	0.02407	2038	tags=35%, list=15%, signal=30%	RPL24/MAGOHB/RPS8/RPL3/RPS27/UBA52/RPS3/RPL38/RPL23A/RPS25/RPL36/RPS14/RPL13A/RPLP2/RPS27L/RPLP0/RPL29/FAU/RPL5/RPL39/RPS27A/RPL11/RPS4X/RPL10A/RPS20/RPL35/RPL14/RPL36AL/RPL17/RPL26L1/RPL39L/RPL41/RPL19/RPL22L1/RPL10/RPL8/RPL27/RPS2/RPS11
srp dependent cotranslational protein targeting to membrane	110	-0,626353780999391	-1.63191	0.00232963	0.0406307	0.036142	2220	tags=38%, list=16%, signal=32%	SEC61B/RPS5/RPS26/SSR4/RPL24/RPS8/RPL3/RPS27/UBA52/RPS3/RPL38/RPL23A/RPS25/RPL36/RPS14/RPL13A/RPLP2/RPS27L/RPLP0/RPL29/FAU/RPL5/RPL39/RPS27A/RPL11/RPS4X/RPL10A/RPS20/RPL35/RPL14/RPL36AL/RPL17/RPL26L1/RPL39L/RPL41/RPL19/RPL22L1/RPL10/RPL8/RPL27/RPS2/RPS11
cellular response to starvation	146	-0,605791992915019	-1.64175	0.000995592	0.0209721	0.0186552	1886	tags=30%, list=14%, signal=26%	RRAGB/RPL3/RPS27/UBA52/RPS3/RPL38/RPL23A/RPS25/RPL36/WDR59/RPS14/ATP6V0E1/RPL13A/RPLP2/KPTN/RPS27L/RPLP0/RPL29/FAU/RPL5/RPL39/RPS27A/RPL11/RPS4X/RPL10A/RPS20/RPL35/RPL14/ATP6V1E1/RPL36AL/RPL17/RPL26L1/RPL39L/RPL41/LAMTOR1/LAMTOR5/RPL19/ATP6V1F/RPL22L1/RPL10/RPL8/RPL27/RPS2/RPS11
sumoylation	168	-0,606182541558747	-1.65425	0.000163715	0.0046861	0.00416839	1206	tags=13%, list=9%, signal=12%	IKBKE/CETN2/AURKB/DNMT3B/THRA/CTBP1/HDAC4/NFKBIA/UBE2I/SUMO3/AAAS/NSMCE4A/NCOR2/SATB2/H4C8/H4C5/H4C3/H4C4/H4C2/H4C13/H4C6/H4C9
response of eif2ak4 gcn2 to amino acid deficiency	98	-0,652646298757177	-1.6695	0.00125642	0.0249539	0.0221971	1856	tags=41%, list=14%, signal=35%	RPS5/RPS26/RPL24/RPS8/RPL3/RPS27/UBA52/RPS3/RPL38/RPL23A/RPS25/RPL36/RPS14/RPL13A/RPLP2/RPS27L/RPLP0/RPL29/FAU/RPL5/RPL39/RPS27A/RPL11/RPS4X/RPL10A/RPS20/RPL35/RPL14/RPL36AL/RPL17/RPL26L1/RPL39L/RPL41/RPL19/RPL22L1/RPL10/RPL8/RPL27/RPS2/RPS11
selenoamino acid metabolism	111	-0,651173431737481	-1.69565	0.000753994	0.0170648	0.0151796	2192	tags=40%, list=16%, signal=33%	RPS5/AIMP2/RPS26/RPL24/RPS8/QARS1/RPL3/RPS27/UBA52/RPS3/RPL38/RPL23A/NNMT/RPS25/RPL36/RPS14/RPL13A/RPLP2/RPS27L/RPLP0/RPL29/FAU/RPL5/RPL39/RPS27A/RPL11/RPS4X/RPL10A/RPS20/HNMT/RPL35/RPL14/RPL36AL/RPL17/RPL26L1/RPL39L/RPL41/RPL19/RPL22L1/RPL10/RPL8/RPL27/RPS2/RPS11
eukaryotic translation initiation	116	-0,652409860712662	-1.70424	0.000377629	0.00984932	0.0087612	2335	tags=39%, list=17%, signal=32%	RPL21/EIF4EBP1/EIF3H/RPS5/EIF3M/RPS26/EIF3F/RPL24/RPS8/RPL3/RPS27/UBA52/RPS3/RPL38/RPL23A/RPS25/RPL36/RPS14/RPL13A/RPLP2/RPS27L/RPLP0/RPL29/FAU/RPL5/RPL39/RPS27A/RPL11/RPS4X/RPL10A/RPS20/RPL35/RPL14/RPL36AL/RPL17/RPL26L1/RPL39L/RPL41/RPL19/RPL22L1/RPL10/RPL8/RPL27/RPS2/RPS11
formation of senescence associated heterochromatin foci sahf	17	-0,902210397946276	-1.73885	0.000783328	0.0174049	0.0154821	80	tags=35%, list=1%, signal=35%	H1-0/H1-1/H1-4/H1-5/H1-2/H1-3
apoptotic execution phase	44	-0,783294539941816	-1.78585	0.000321619	0.00859889	0.00764891	80	tags=14%, list=1%, signal=14%	H1-0/H1-1/H1-4/H1-5/H1-2/H1-3
the citric acid tca cycle and respiratory electron transport	165	-0,653139580217193	-1.79154	1.23221e-05	0.000425244	0.000378265	1297	tags=29%, list=10%, signal=27%	NDUFS3/NDUFAB1/ACO2/COX18/COX7B/UQCR11/COX7C/ATP5PD/UQCRFS1/NDUFB7/ATP5MC2/MT-CO1/COX5A/NDUFA4/IDH3G/NDUFS6/ATP5F1C/GSTZ1/UQCRQ/NDUFB3/COX4I1/COX5B/NDUFC1/NDUFA3/NDUFS8/COX6C/PDK2/NDUFB4/NDUFC2/NDUFB10/NDUFB11/MT-ND1/NDUFA12/COX8A/NDUFAF3/NDUFA1/MT-ATP8/UQCR10/ATP5MF/MT-CO3/MT-ND3/MT-ND2/MT-CO2/MT-ATP6/MT-ND5/MT-ND4/MT-CYB/MT-ND6
eukaryotic translation elongation	89	-0,728237275678990	-1.82396	2.28249e-05	0.000750446	0.000667539	2192	tags=46%, list=16%, signal=39%	RPS5/RPS26/RPL24/RPS8/RPL3/RPS27/UBA52/RPS3/RPL38/RPL23A/RPS25/RPL36/RPS14/RPL13A/RPLP2/RPS27L/RPLP0/RPL29/FAU/RPL5/RPL39/EEF2/RPS27A/RPL11/RPS4X/RPL10A/RPS20/RPL35/RPL14/RPL36AL/RPL17/RPL26L1/RPL39L/RPL41/RPL19/RPL22L1/RPL10/RPL8/RPL27/RPS2/RPS11
factors involved in megakaryocyte development and platelet production	119	-0,702742109819428	-1.83827	1.79344e-05	0.000601854	0.000535364	567	tags=12%, list=4%, signal=11%	RAD51B/RAD51C/PHF21A/CARMIL1/H3C6/H3C11/H3C13/H3C1/H3C7/H3C2/H3C10/H3C3/H3C8/H3C12
complex i biogenesis	56	-0,799508843746236	-1.89324	1.22438e-05	0.000425244	0.000378265	645	tags=38%, list=5%, signal=36%	NDUFS3/NDUFAB1/NDUFB7/NDUFS6/NDUFB3/NDUFC1/NDUFA3/NDUFS8/NDUFB4/NDUFC2/NDUFB10/NDUFB11/MT-ND1/NDUFA12/NDUFAF3/NDUFA1/MT-ND3/MT-ND2/MT-ND5/MT-ND4/MT-ND6
respiratory electron transport	101	-0,748967987766608	-1.92008	1.12739e-06	4.5338e-05	4.03292e-05	1297	tags=38%, list=10%, signal=34%	NDUFS3/NDUFAB1/COX18/COX7B/UQCR11/COX7C/UQCRFS1/NDUFB7/MT-CO1/COX5A/NDUFA4/NDUFS6/UQCRQ/NDUFB3/COX4I1/COX5B/NDUFC1/NDUFA3/NDUFS8/COX6C/NDUFB4/NDUFC2/NDUFB10/NDUFB11/MT-ND1/NDUFA12/COX8A/NDUFAF3/NDUFA1/UQCR10/MT-CO3/MT-ND3/MT-ND2/MT-CO2/MT-ND5/MT-ND4/MT-CYB/MT-ND6
sumoylation of chromatin organization proteins	64	-0,805545993467475	-1.92552	2.21173e-06	8.40804e-05	7.47915e-05	687	tags=20%, list=5%, signal=19%	HDAC4/UBE2I/SUMO3/AAAS/SATB2/H4C8/H4C5/H4C3/H4C4/H4C2/H4C13/H4C6/H4C9
protein ubiquitination	76	-0,788397060583488	-1.93215	1.19205e-06	4.75452e-05	4.22926e-05	72	tags=18%, list=1%, signal=18%	UBE2E1/UBE2S/H2BC9/H2BC6/H2BC5/H2BC13/H2BC8/H2BC12/H2BC3/H2BC11/H2BC10/H2BC17/H2BC14/H2BC7
uch proteinases	92	-0,765954972617604	-1.93548	6.46063e-07	2.75767e-05	2.45301e-05	1008	tags=22%, list=7%, signal=20%	PSMD7/PSMD3/UCHL3/PSMB2/RPS27A/PSMB8/PSMB1/SMAD7/PSME1/H2AC6/H2AC15/H2AC8/H2AC21/H2AC11/H2AC4/H2AC20/H2AC16/H2AC12/H2AC14/H2AC13
metalloprotease dubs	30	-0,918367817639195	-1.95693	5.8981e-07	2.53984e-05	2.25925e-05	70	tags=40%, list=1%, signal=40%	BABAM1/H2AC6/H2AC15/H2AC8/H2AC21/H2AC11/H2AC4/H2AC20/H2AC16/H2AC12/H2AC14/H2AC13
respiratory electron transport atp synthesis by chemiosmotic coupling and heat production by uncoupling proteins	120	-0,752540518558378	-1.97061	4.73621e-08	2.216e-06	1.97118e-06	1297	tags=37%, list=10%, signal=33%	NDUFS3/NDUFAB1/COX18/COX7B/UQCR11/COX7C/ATP5PD/UQCRFS1/NDUFB7/ATP5MC2/MT-CO1/COX5A/NDUFA4/NDUFS6/ATP5F1C/UQCRQ/NDUFB3/COX4I1/COX5B/NDUFC1/NDUFA3/NDUFS8/COX6C/NDUFB4/NDUFC2/NDUFB10/NDUFB11/MT-ND1/NDUFA12/COX8A/NDUFAF3/NDUFA1/MT-ATP8/UQCR10/ATP5MF/MT-CO3/MT-ND3/MT-ND2/MT-CO2/MT-ATP6/MT-ND5/MT-ND4/MT-CYB/MT-ND6
e3 ubiquitin ligases ubiquitinate target proteins	56	-0,833183134494142	-1.97298	7.64874e-07	3.18109e-05	2.82965e-05	72	tags=23%, list=1%, signal=23%	UBE2E1/H2BC9/H2BC6/H2BC5/H2BC13/H2BC8/H2BC12/H2BC3/H2BC11/H2BC10/H2BC17/H2BC14/H2BC7
cell cycle checkpoints	275	-0,706099336649044	-1.99999	1e-10	5.23226e-09	4.65422e-09	522	tags=15%, list=4%, signal=14%	PSMD7/PSMD3/H2BC15/PSMB2/ANAPC16/RPS27A/CENPH/PSMB8/CDC20/BABAM2/ZNF385A/PSMB1/H2AX/RAD50/BABAM1/UBE2E1/UBE2S/H4C8/H4C5/CENPA/PSME1/H4C3/H2BC9/H2BC6/H2BC5/H2BC13/H2BC8/H4C4/H2BC12/H2BC3/H2BC11/H4C2/H2BC10/H2BC17/H2BC21/H2BC14/H4C13/H4C6/H2BC7/H4C9
interleukin 7 signaling	24	-0,977429542180230	-2.01081	1e-10	5.23226e-09	4.65422e-09	196	tags=42%, list=1%, signal=41%	H3C6/H3C11/H3C13/H3C1/H3C7/H3C2/H3C10/H3C3/H3C8/H3C12
deubiquitination	248	-0,729881555322695	-2.04879	1e-10	5.23226e-09	4.65422e-09	226	tags=17%, list=2%, signal=17%	PSMD7/IFIH1/PSMD3/UCHL3/H2BC15/PSMB2/RPS27A/PSMB8/ARRB2/NFKBIA/CDC20/BABAM2/JOSD2/PSMB1/BABAM1/SMAD7/TAF10/PSME1/H2BC9/H2AC6/H2AC15/H2BC6/H2BC5/H2AC8/H2BC13/H2BC8/H2AC21/H2AC11/H2AC4/H2AC20/H2BC12/H2AC16/H2BC3/H2BC11/H2AC12/H2BC10/H2BC17/H2BC21/H2BC14/H2AC14/H2AC13/H2BC18/H2BC7
dna repair	308	-0,723287380308380	-2.07066	1e-10	5.23226e-09	4.65422e-09	687	tags=13%, list=5%, signal=12%	UBE2I/BABAM2/SUMO3/RAD51B/NEIL1/H2AX/ISG15/RAD51C/RAD50/RTEL1/BABAM1/POLR2J/H4C8/H4C5/GTF2H5/H4C3/H2BC9/H2AC6/H2BC6/H2BC5/H2AC8/H2BC13/H2BC8/H2AC4/H2AC20/H4C4/H2BC12/H2BC3/H2BC11/H4C2/H2BC10/H2BC17/H2BC21/H2BC14/H2AC14/H4C13/H4C6/H2BC7/H4C9
m phase	378	-0,712351410850452	-2.08194	1e-10	5.23226e-09	4.65422e-09	517	tags=12%, list=4%, signal=12%	PSMB1/H2AX/DCTN3/AAAS/UBE2E1/UBE2S/MZT2A/H4C8/H3C6/H4C5/CENPA/PSME1/PTTG1/H4C3/H2BC9/H2AC6/H2BC6/H3C11/H3C13/H2BC5/H2AC8/H2BC13/H3C1/H2BC8/H3C7/H2AC4/H2AC20/H4C4/H2BC12/H3C2/H3C10/H2BC3/H2BC11/H4C2/H2BC10/H2BC17/H2BC21/H2BC14/H3C3/H2AC14/H3C8/H4C13/H4C6/H2BC7/H3C12/H4C9
nonhomologous end joining nhej	59	-0,902180454738230	-2.14344	1e-10	5.23226e-09	4.65422e-09	204	tags=41%, list=2%, signal=40%	H2AX/RAD50/BABAM1/H4C8/H4C5/H4C3/H2BC9/H2BC6/H2BC5/H2BC13/H2BC8/H4C4/H2BC12/H2BC3/H2BC11/H4C2/H2BC10/H2BC17/H2BC21/H2BC14/H4C13/H4C6/H2BC7/H4C9
hdms demethylate histones	42	-0,956055617329125	-2.15439	1e-10	5.23226e-09	4.65422e-09	204	tags=43%, list=2%, signal=42%	H4C8/H3C6/H4C5/H4C3/H3C11/H3C13/H3C1/H3C7/H4C4/H3C2/H3C10/H4C2/H3C3/H3C8/H4C13/H4C6/H3C12/H4C9
recognition and association of dna glycosylase with site containing an affected purine	42	-0,963953655908742	-2.17218	1e-10	5.23226e-09	4.65422e-09	204	tags=62%, list=2%, signal=61%	H4C8/H4C5/H4C3/H2BC9/H2AC6/H2BC6/H2BC5/H2AC8/H2BC13/H2BC8/H2AC4/H2AC20/H4C4/H2BC12/H2BC3/H2BC11/H4C2/H2BC10/H2BC17/H2BC21/H2BC14/H2AC14/H4C13/H4C6/H2BC7/H4C9
dna double strand break response	65	-0,906907332123092	-2.17568	1e-10	5.23226e-09	4.65422e-09	204	tags=37%, list=2%, signal=37%	H2AX/RAD50/BABAM1/H4C8/H4C5/H4C3/H2BC9/H2BC6/H2BC5/H2BC13/H2BC8/H4C4/H2BC12/H2BC3/H2BC11/H4C2/H2BC10/H2BC17/H2BC21/H2BC14/H4C13/H4C6/H2BC7/H4C9
dna double strand break repair	152	-0,803729255707554	-2.18544	1e-10	5.23226e-09	4.65422e-09	687	tags=19%, list=5%, signal=18%	UBE2I/BABAM2/RAD51B/H2AX/RAD51C/RAD50/RTEL1/BABAM1/H4C8/H4C5/H4C3/H2BC9/H2BC6/H2BC5/H2BC13/H2BC8/H4C4/H2BC12/H2BC3/H2BC11/H4C2/H2BC10/H2BC17/H2BC21/H2BC14/H4C13/H4C6/H2BC7/H4C9
base excision repair ap site formation	49	-0,950643861887104	-2.18868	1e-10	5.23226e-09	4.65422e-09	204	tags=53%, list=2%, signal=52%	H4C8/H4C5/H4C3/H2BC9/H2AC6/H2BC6/H2BC5/H2AC8/H2BC13/H2BC8/H2AC4/H2AC20/H4C4/H2BC12/H2BC3/H2BC11/H4C2/H2BC10/H2BC17/H2BC21/H2BC14/H2AC14/H4C13/H4C6/H2BC7/H4C9
processing of dna double strand break ends	88	-0,876419300279412	-2.19307	1e-10	5.23226e-09	4.65422e-09	204	tags=27%, list=2%, signal=27%	H2AX/RAD50/BABAM1/H4C8/H4C5/H4C3/H2BC9/H2BC6/H2BC5/H2BC13/H2BC8/H4C4/H2BC12/H2BC3/H2BC11/H4C2/H2BC10/H2BC17/H2BC21/H2BC14/H4C13/H4C6/H2BC7/H4C9
ub specific processing proteases	178	-0,806890397386557	-2.20371	1e-10	5.23226e-09	4.65422e-09	226	tags=15%, list=2%, signal=15%	TAF10/PSME1/H2BC9/H2AC6/H2AC15/H2BC6/H2BC5/H2AC8/H2BC13/H2BC8/H2AC21/H2AC11/H2AC4/H2AC20/H2BC12/H2AC16/H2BC3/H2BC11/H2AC12/H2BC10/H2BC17/H2BC21/H2BC14/H2AC14/H2AC13/H2BC18/H2BC7
homology directed repair	126	-0,833696778934209	-2.20498	1e-10	5.23226e-09	4.65422e-09	687	tags=23%, list=5%, signal=22%	UBE2I/BABAM2/RAD51B/H2AX/RAD51C/RAD50/RTEL1/BABAM1/H4C8/H4C5/H4C3/H2BC9/H2BC6/H2BC5/H2BC13/H2BC8/H4C4/H2BC12/H2BC3/H2BC11/H4C2/H2BC10/H2BC17/H2BC21/H2BC14/H4C13/H4C6/H2BC7/H4C9
g2 m checkpoints	154	-0,816375263800354	-2.21661	1e-10	5.23226e-09	4.65422e-09	517	tags=17%, list=4%, signal=16%	PSMB1/H2AX/RAD50/BABAM1/H4C8/H4C5/PSME1/H4C3/H2BC9/H2BC6/H2BC5/H2BC13/H2BC8/H4C4/H2BC12/H2BC3/H2BC11/H4C2/H2BC10/H2BC17/H2BC21/H2BC14/H4C13/H4C6/H2BC7/H4C9
pkmts methylate histone lysines	61	-0,927248071982920	-2.22129	1e-10	5.23226e-09	4.65422e-09	204	tags=30%, list=2%, signal=29%	H4C8/H3C6/H4C5/H4C3/H3C11/H3C13/H3C1/H3C7/H4C4/H3C2/H3C10/H4C2/H3C3/H3C8/H4C13/H4C6/H3C12/H4C9
inhibition of dna recombination at telomere	53	-0,949244325387901	-2.22263	1e-10	5.23226e-09	4.65422e-09	311	tags=51%, list=2%, signal=50%	POLR2J/H4C8/H4C5/H4C3/H2BC9/H2AC6/H2BC6/H2BC5/H2AC8/H2BC13/H2BC8/H2AC4/H2AC20/H4C4/H2BC12/H2BC3/H2BC11/H4C2/H2BC10/H2BC17/H2BC21/H2BC14/H2AC14/H4C13/H4C6/H2BC7/H4C9
deposition of new cenpa containing nucleosomes at the centromere	59	-0,935732077226110	-2.22316	1e-10	5.23226e-09	4.65422e-09	204	tags=46%, list=2%, signal=45%	H4C8/H4C5/CENPA/H4C3/H2BC9/H2AC6/H2BC6/H2BC5/H2AC8/H2BC13/H2BC8/H2AC4/H2AC20/H4C4/H2BC12/H2BC3/H2BC11/H4C2/H2BC10/H2BC17/H2BC21/H2BC14/H2AC14/H4C13/H4C6/H2BC7/H4C9
meiotic synapsis	55	-0,943390749613383	-2.2264	1e-10	5.23226e-09	4.65422e-09	204	tags=47%, list=2%, signal=47%	H4C8/H4C5/H4C3/H2BC9/H2AC6/H2BC6/H2BC5/H2AC8/H2BC13/H2BC8/H2AC4/H2AC20/H4C4/H2BC12/H2BC3/H2BC11/H4C2/H2BC10/H2BC17/H2BC21/H2BC14/H2AC14/H4C13/H4C6/H2BC7/H4C9
dna methylation	48	-0,969521966948506	-2.22903	1e-10	5.23226e-09	4.65422e-09	204	tags=75%, list=2%, signal=74%	H4C8/H3C6/H4C5/H4C3/H2BC9/H2AC6/H2BC6/H3C11/H3C13/H2BC5/H2AC8/H2BC13/H3C1/H2BC8/H3C7/H2AC4/H2AC20/H4C4/H2BC12/H3C2/H3C10/H2BC3/H2BC11/H4C2/H2BC10/H2BC17/H2BC21/H2BC14/H3C3/H2AC14/H3C8/H4C13/H4C6/H2BC7/H3C12/H4C9
g2 m dna damage checkpoint	84	-0,895908632349724	-2.22954	1e-10	5.23226e-09	4.65422e-09	204	tags=29%, list=2%, signal=28%	H2AX/RAD50/BABAM1/H4C8/H4C5/H4C3/H2BC9/H2BC6/H2BC5/H2BC13/H2BC8/H4C4/H2BC12/H2BC3/H2BC11/H4C2/H2BC10/H2BC17/H2BC21/H2BC14/H4C13/H4C6/H2BC7/H4C9
activated pkn1 stimulates transcription of ar androgen receptor regulated genes klk2 and klk3	49	-0,970342186215688	-2.23404	1e-10	5.23226e-09	4.65422e-09	204	tags=73%, list=2%, signal=73%	H4C8/H3C6/H4C5/H4C3/H2BC9/H2AC6/H2BC6/H3C11/H3C13/H2BC5/H2AC8/H2BC13/H3C1/H2BC8/H3C7/H2AC4/H2AC20/H4C4/H2BC12/H3C2/H3C10/H2BC3/H2BC11/H4C2/H2BC10/H2BC17/H2BC21/H2BC14/H3C3/H2AC14/H3C8/H4C13/H4C6/H2BC7/H3C12/H4C9
signaling by wnt	251	-0,798048839737534	-2.24543	1e-10	5.23226e-09	4.65422e-09	517	tags=18%, list=4%, signal=17%	PSMB1/H2AX/FRAT1/CCDC88C/RAC2/TCF7L2/TNRC6C/H4C8/H3C6/H4C5/PSME1/H4C3/H2BC9/H2AC6/H2BC6/H3C11/H3C13/H2BC5/H2AC8/H2BC13/H3C1/H2BC8/H3C7/H2AC4/H2AC20/H4C4/H2BC12/H3C2/H3C10/H2BC3/H2BC11/H4C2/H2BC10/H2BC17/H2BC21/H2BC14/H3C3/H2AC14/H3C8/H4C13/H4C6/H2BC7/H3C12/H4C9
sirt1 negatively regulates rrna expression	52	-0,963090325264713	-2.24896	1e-10	5.23226e-09	4.65422e-09	204	tags=69%, list=2%, signal=68%	H4C8/H3C6/H4C5/H4C3/H2BC9/H2AC6/H2BC6/H3C11/H3C13/H2BC5/H2AC8/H2BC13/H3C1/H2BC8/H3C7/H2AC4/H2AC20/H4C4/H2BC12/H3C2/H3C10/H2BC3/H2BC11/H4C2/H2BC10/H2BC17/H2BC21/H2BC14/H3C3/H2AC14/H3C8/H4C13/H4C6/H2BC7/H3C12/H4C9
rho gtpase effectors	269	-0,798636108603813	-2.25291	1e-10	5.23226e-09	4.65422e-09	204	tags=14%, list=2%, signal=14%	H4C8/PPP1R14A/H3C6/H4C5/CENPA/H4C3/H2BC9/H2AC6/H2BC6/H3C11/H3C13/H2BC5/H2AC8/H2BC13/H3C1/H2BC8/H3C7/H2AC4/H2AC20/H4C4/H2BC12/H3C2/H3C10/H2BC3/H2BC11/H4C2/H2BC10/H2BC17/H2BC21/H2BC14/H3C3/H2AC14/H3C8/H4C13/H4C6/H2BC7/H3C12/H4C9
assembly of the orc complex at the origin of replication	53	-0,963571856088038	-2.25618	1e-10	5.23226e-09	4.65422e-09	204	tags=68%, list=2%, signal=67%	H4C8/H3C6/H4C5/H4C3/H2BC9/H2AC6/H2BC6/H3C11/H3C13/H2BC5/H2AC8/H2BC13/H3C1/H2BC8/H3C7/H2AC4/H2AC20/H4C4/H2BC12/H3C2/H3C10/H2BC3/H2BC11/H4C2/H2BC10/H2BC17/H2BC21/H2BC14/H3C3/H2AC14/H3C8/H4C13/H4C6/H2BC7/H3C12/H4C9
transcriptional regulation of granulopoiesis	67	-0,938741520589928	-2.26493	1e-10	5.23226e-09	4.65422e-09	204	tags=54%, list=2%, signal=53%	H4C8/H3C6/H4C5/H4C3/H2BC9/H2AC6/H2BC6/H3C11/H3C13/H2BC5/H2AC8/H2BC13/H3C1/H2BC8/H3C7/H2AC4/H2AC20/H4C4/H2BC12/H3C2/H3C10/H2BC3/H2BC11/H4C2/H2BC10/H2BC17/H2BC21/H2BC14/H3C3/H2AC14/H3C8/H4C13/H4C6/H2BC7/H3C12/H4C9
prc2 methylates histones and dna	57	-0,959111710516930	-2.26895	1e-10	5.23226e-09	4.65422e-09	204	tags=63%, list=2%, signal=62%	H4C8/H3C6/H4C5/H4C3/H2BC9/H2AC6/H2BC6/H3C11/H3C13/H2BC5/H2AC8/H2BC13/H3C1/H2BC8/H3C7/H2AC4/H2AC20/H4C4/H2BC12/H3C2/H3C10/H2BC3/H2BC11/H4C2/H2BC10/H2BC17/H2BC21/H2BC14/H3C3/H2AC14/H3C8/H4C13/H4C6/H2BC7/H3C12/H4C9
dna damage telomere stress induced senescence	66	-0,944983797189567	-2.27033	1e-10	5.23226e-09	4.65422e-09	204	tags=47%, list=2%, signal=46%	H4C8/H4C5/H4C3/H1-1/H2BC9/H2AC6/H2BC6/H1-4/H2BC5/H2AC8/H2BC13/H1-5/H2BC8/H1-2/H2AC4/H2AC20/H4C4/H2BC12/H2BC3/H2BC11/H4C2/H2BC10/H2BC17/H2BC21/H2BC14/H2AC14/H4C13/H4C6/H2BC7/H1-3/H4C9
rna polymerase i promoter escape	74	-0,929764293878346	-2.27141	1e-10	5.23226e-09	4.65422e-09	204	tags=50%, list=2%, signal=50%	H4C8/H3C6/H4C5/GTF2H5/H4C3/H2BC9/H2AC6/H2BC6/H3C11/H3C13/H2BC5/H2AC8/H2BC13/H3C1/H2BC8/H3C7/H2AC4/H2AC20/H4C4/H2BC12/H3C2/H3C10/H2BC3/H2BC11/H4C2/H2BC10/H2BC17/H2BC21/H2BC14/H3C3/H2AC14/H3C8/H4C13/H4C6/H2BC7/H3C12/H4C9
base excision repair	77	-0,922756333377842	-2.27198	1e-10	5.23226e-09	4.65422e-09	204	tags=34%, list=2%, signal=33%	H4C8/H4C5/H4C3/H2BC9/H2AC6/H2BC6/H2BC5/H2AC8/H2BC13/H2BC8/H2AC4/H2AC20/H4C4/H2BC12/H2BC3/H2BC11/H4C2/H2BC10/H2BC17/H2BC21/H2BC14/H2AC14/H4C13/H4C6/H2BC7/H4C9
telomere maintenance	96	-0,892930020479442	-2.27638	1e-10	5.23226e-09	4.65422e-09	514	tags=31%, list=4%, signal=30%	H2AX/RTEL1/NHP2/POLR2J/H4C8/H4C5/H4C3/H2BC9/H2AC6/H2BC6/H2BC5/H2AC8/H2BC13/H2BC8/H2AC4/H2AC20/H4C4/H2BC12/H2BC3/H2BC11/H4C2/H2BC10/H2BC17/H2BC21/H2BC14/H2AC14/H4C13/H4C6/H2BC7/H4C9
b wich complex positively regulates rrna expression	75	-0,932723491645002	-2.27955	1e-10	5.23226e-09	4.65422e-09	204	tags=48%, list=2%, signal=48%	H4C8/H3C6/H4C5/H4C3/H2BC9/H2AC6/H2BC6/H3C11/H3C13/H2BC5/H2AC8/H2BC13/H3C1/H2BC8/H3C7/H2AC4/H2AC20/H4C4/H2BC12/H3C2/H3C10/H2BC3/H2BC11/H4C2/H2BC10/H2BC17/H2BC21/H2BC14/H3C3/H2AC14/H3C8/H4C13/H4C6/H2BC7/H3C12/H4C9
chromosome maintenance	122	-0,867056025795171	-2.27993	1e-10	5.23226e-09	4.65422e-09	514	tags=25%, list=4%, signal=25%	H2AX/RTEL1/NHP2/POLR2J/H4C8/H4C5/CENPA/H4C3/H2BC9/H2AC6/H2BC6/H2BC5/H2AC8/H2BC13/H2BC8/H2AC4/H2AC20/H4C4/H2BC12/H2BC3/H2BC11/H4C2/H2BC10/H2BC17/H2BC21/H2BC14/H2AC14/H4C13/H4C6/H2BC7/H4C9
meiotic recombination	65	-0,951325944206633	-2.28224	1e-10	5.23226e-09	4.65422e-09	204	tags=55%, list=2%, signal=55%	H4C8/H3C6/H4C5/H4C3/H2BC9/H2AC6/H2BC6/H3C11/H3C13/H2BC5/H2AC8/H2BC13/H3C1/H2BC8/H3C7/H2AC4/H2AC20/H4C4/H2BC12/H3C2/H3C10/H2BC3/H2BC11/H4C2/H2BC10/H2BC17/H2BC21/H2BC14/H3C3/H2AC14/H3C8/H4C13/H4C6/H2BC7/H3C12/H4C9
tcf dependent signaling in response to wnt	186	-0,834175824621181	-2.28429	1e-10	5.23226e-09	4.65422e-09	204	tags=20%, list=2%, signal=20%	H4C8/H3C6/H4C5/PSME1/H4C3/H2BC9/H2AC6/H2BC6/H3C11/H3C13/H2BC5/H2AC8/H2BC13/H3C1/H2BC8/H3C7/H2AC4/H2AC20/H4C4/H2BC12/H3C2/H3C10/H2BC3/H2BC11/H4C2/H2BC10/H2BC17/H2BC21/H2BC14/H3C3/H2AC14/H3C8/H4C13/H4C6/H2BC7/H3C12/H4C9
formation of the beta catenin tcf transactivating complex	71	-0,945865433119235	-2.28906	1e-10	5.23226e-09	4.65422e-09	204	tags=51%, list=2%, signal=50%	H4C8/H3C6/H4C5/H4C3/H2BC9/H2AC6/H2BC6/H3C11/H3C13/H2BC5/H2AC8/H2BC13/H3C1/H2BC8/H3C7/H2AC4/H2AC20/H4C4/H2BC12/H3C2/H3C10/H2BC3/H2BC11/H4C2/H2BC10/H2BC17/H2BC21/H2BC14/H3C3/H2AC14/H3C8/H4C13/H4C6/H2BC7/H3C12/H4C9
rmts methylate histone arginines	63	-0,956466036902135	-2.28912	1e-10	5.23226e-09	4.65422e-09	204	tags=48%, list=2%, signal=47%	H4C8/H3C6/H4C5/H4C3/RPS2/H2AC6/H2AC15/H3C11/H3C13/H2AC8/H3C1/H2AC21/H2AC11/H3C7/H2AC4/H2AC20/H4C4/H3C2/H3C10/H2AC16/H4C2/H2AC12/H3C3/H2AC14/H2AC13/H3C8/H4C13/H4C6/H3C12/H4C9
condensation of prophase chromosomes	57	-0,967959367732254	-2.28988	1e-10	5.23226e-09	4.65422e-09	204	tags=63%, list=2%, signal=62%	H4C8/H3C6/H4C5/H4C3/H2BC9/H2AC6/H2BC6/H3C11/H3C13/H2BC5/H2AC8/H2BC13/H3C1/H2BC8/H3C7/H2AC4/H2AC20/H4C4/H2BC12/H3C2/H3C10/H2BC3/H2BC11/H4C2/H2BC10/H2BC17/H2BC21/H2BC14/H3C3/H2AC14/H3C8/H4C13/H4C6/H2BC7/H3C12/H4C9
ercc6 csb and ehmt2 g9a positively regulate rrna expression	60	-0,967288547821811	-2.29894	1e-10	5.23226e-09	4.65422e-09	204	tags=60%, list=2%, signal=59%	H4C8/H3C6/H4C5/H4C3/H2BC9/H2AC6/H2BC6/H3C11/H3C13/H2BC5/H2AC8/H2BC13/H3C1/H2BC8/H3C7/H2AC4/H2AC20/H4C4/H2BC12/H3C2/H3C10/H2BC3/H2BC11/H4C2/H2BC10/H2BC17/H2BC21/H2BC14/H3C3/H2AC14/H3C8/H4C13/H4C6/H2BC7/H3C12/H4C9
signaling by nuclear receptors	222	-0,832308368666040	-2.31087	1e-10	5.23226e-09	4.65422e-09	454	tags=19%, list=3%, signal=19%	APOC1/HSPB1/PDK2/NCOR2/TNRC6C/POLR2J/H4C8/H3C6/H4C5/H4C3/DHRS3/H2BC9/H2AC6/H2BC6/H3C11/H3C13/H2BC5/H2AC8/H2BC13/H3C1/H2BC8/H3C7/H2AC4/H2AC20/H4C4/H2BC12/H3C2/H3C10/H2BC3/H2BC11/H4C2/H2BC10/H2BC17/H2BC21/H2BC14/H3C3/H2AC14/H3C8/H4C13/H4C6/H2BC7/H3C12/H4C9
runx1 regulates genes involved in megakaryocyte differentiation and platelet function	74	-0,947410103541568	-2.31452	1e-10	5.23226e-09	4.65422e-09	204	tags=49%, list=2%, signal=48%	H4C8/H3C6/H4C5/H4C3/H2BC9/H2AC6/H2BC6/H3C11/H3C13/H2BC5/H2AC8/H2BC13/H3C1/H2BC8/H3C7/H2AC4/H2AC20/H4C4/H2BC12/H3C2/H3C10/H2BC3/H2BC11/H4C2/H2BC10/H2BC17/H2BC21/H2BC14/H3C3/H2AC14/H3C8/H4C13/H4C6/H2BC7/H3C12/H4C9
rho gtpases activate pkns	73	-0,952520029560432	-2.32242	1e-10	5.23226e-09	4.65422e-09	204	tags=51%, list=2%, signal=50%	H4C8/PPP1R14A/H3C6/H4C5/H4C3/H2BC9/H2AC6/H2BC6/H3C11/H3C13/H2BC5/H2AC8/H2BC13/H3C1/H2BC8/H3C7/H2AC4/H2AC20/H4C4/H2BC12/H3C2/H3C10/H2BC3/H2BC11/H4C2/H2BC10/H2BC17/H2BC21/H2BC14/H3C3/H2AC14/H3C8/H4C13/H4C6/H2BC7/H3C12/H4C9
transcriptional regulation by runx1	190	-0,848788892003981	-2.32365	1e-10	5.23226e-09	4.65422e-09	219	tags=21%, list=2%, signal=20%	LMO2/H4C8/H3C6/H4C5/PSME1/H4C3/CLDN5/H2BC9/H2AC6/H2BC6/H3C11/H3C13/H2BC5/H2AC8/H2BC13/H3C1/H2BC8/H3C7/H2AC4/H2AC20/H4C4/H2BC12/H3C2/H3C10/H2BC3/H2BC11/H4C2/H2BC10/H2BC17/H2BC21/H2BC14/H3C3/H2AC14/H3C8/H4C13/H4C6/H2BC7/H3C12/H4C9
negative epigenetic regulation of rrna expression	92	-0,922791415573548	-2.33179	1e-10	5.23226e-09	4.65422e-09	204	tags=40%, list=2%, signal=40%	H4C8/H3C6/H4C5/GTF2H5/H4C3/H2BC9/H2AC6/H2BC6/H3C11/H3C13/H2BC5/H2AC8/H2BC13/H3C1/H2BC8/H3C7/H2AC4/H2AC20/H4C4/H2BC12/H3C2/H3C10/H2BC3/H2BC11/H4C2/H2BC10/H2BC17/H2BC21/H2BC14/H3C3/H2AC14/H3C8/H4C13/H4C6/H2BC7/H3C12/H4C9
esr mediated signaling	172	-0,851584959593763	-2.33374	1e-10	5.23226e-09	4.65422e-09	326	tags=22%, list=2%, signal=22%	TNRC6C/POLR2J/H4C8/H3C6/H4C5/H4C3/H2BC9/H2AC6/H2BC6/H3C11/H3C13/H2BC5/H2AC8/H2BC13/H3C1/H2BC8/H3C7/H2AC4/H2AC20/H4C4/H2BC12/H3C2/H3C10/H2BC3/H2BC11/H4C2/H2BC10/H2BC17/H2BC21/H2BC14/H3C3/H2AC14/H3C8/H4C13/H4C6/H2BC7/H3C12/H4C9
amyloid fiber formation	74	-0,956275964536990	-2.33618	1e-10	5.23226e-09	4.65422e-09	204	tags=50%, list=2%, signal=50%	H4C8/H3C6/H4C5/H4C3/PSENEN/H2BC9/H2AC6/H2BC6/H3C11/H3C13/H2BC5/H2AC8/H2BC13/H3C1/H2BC8/H3C7/H2AC4/H2AC20/H4C4/H2BC12/H3C2/H3C10/H2BC3/H2BC11/H4C2/H2BC10/H2BC17/H2BC21/H2BC14/H3C3/H2AC14/H3C8/H4C13/H4C6/H2BC7/H3C12/H4C9
positive epigenetic regulation of rrna expression	90	-0,927766987314735	-2.33669	1e-10	5.23226e-09	4.65422e-09	204	tags=40%, list=2%, signal=40%	H4C8/H3C6/H4C5/H4C3/H2BC9/H2AC6/H2BC6/H3C11/H3C13/H2BC5/H2AC8/H2BC13/H3C1/H2BC8/H3C7/H2AC4/H2AC20/H4C4/H2BC12/H3C2/H3C10/H2BC3/H2BC11/H4C2/H2BC10/H2BC17/H2BC21/H2BC14/H3C3/H2AC14/H3C8/H4C13/H4C6/H2BC7/H3C12/H4C9
rna polymerase i transcription	94	-0,923049590343610	-2.33729	1e-10	5.23226e-09	4.65422e-09	204	tags=39%, list=2%, signal=39%	H4C8/H3C6/H4C5/GTF2H5/H4C3/H2BC9/H2AC6/H2BC6/H3C11/H3C13/H2BC5/H2AC8/H2BC13/H3C1/H2BC8/H3C7/H2AC4/H2AC20/H4C4/H2BC12/H3C2/H3C10/H2BC3/H2BC11/H4C2/H2BC10/H2BC17/H2BC21/H2BC14/H3C3/H2AC14/H3C8/H4C13/H4C6/H2BC7/H3C12/H4C9
mitotic prophase	124	-0,886684300430659	-2.3392	1e-10	5.23226e-09	4.65422e-09	204	tags=29%, list=2%, signal=29%	H4C8/H3C6/H4C5/H4C3/H2BC9/H2AC6/H2BC6/H3C11/H3C13/H2BC5/H2AC8/H2BC13/H3C1/H2BC8/H3C7/H2AC4/H2AC20/H4C4/H2BC12/H3C2/H3C10/H2BC3/H2BC11/H4C2/H2BC10/H2BC17/H2BC21/H2BC14/H3C3/H2AC14/H3C8/H4C13/H4C6/H2BC7/H3C12/H4C9
senescence associated secretory phenotype sasp	94	-0,924654186338007	-2.34136	1e-10	5.23226e-09	4.65422e-09	204	tags=38%, list=2%, signal=38%	H4C8/H3C6/H4C5/H4C3/H2BC9/H2AC6/H2BC6/H3C11/H3C13/H2BC5/H2AC8/H2BC13/H3C1/H2BC8/H3C7/H2AC4/H2AC20/H4C4/H2BC12/H3C2/H3C10/H2BC3/H2BC11/H4C2/H2BC10/H2BC17/H2BC21/H2BC14/H3C3/H2AC14/H3C8/H4C13/H4C6/H2BC7/H3C12/H4C9
meiosis	87	-0,935652009321189	-2.3421	1e-10	5.23226e-09	4.65422e-09	204	tags=41%, list=2%, signal=41%	H4C8/H3C6/H4C5/H4C3/H2BC9/H2AC6/H2BC6/H3C11/H3C13/H2BC5/H2AC8/H2BC13/H3C1/H2BC8/H3C7/H2AC4/H2AC20/H4C4/H2BC12/H3C2/H3C10/H2BC3/H2BC11/H4C2/H2BC10/H2BC17/H2BC21/H2BC14/H3C3/H2AC14/H3C8/H4C13/H4C6/H2BC7/H3C12/H4C9
transcriptional regulation by small rnas	89	-0,936863094440517	-2.34649	1e-10	5.23226e-09	4.65422e-09	204	tags=40%, list=2%, signal=40%	H4C8/H3C6/H4C5/H4C3/H2BC9/H2AC6/H2BC6/H3C11/H3C13/H2BC5/H2AC8/H2BC13/H3C1/H2BC8/H3C7/H2AC4/H2AC20/H4C4/H2BC12/H3C2/H3C10/H2BC3/H2BC11/H4C2/H2BC10/H2BC17/H2BC21/H2BC14/H3C3/H2AC14/H3C8/H4C13/H4C6/H2BC7/H3C12/H4C9
signaling by notch	198	-0,852844738965950	-2.34664	1e-10	5.23226e-09	4.65422e-09	329	tags=20%, list=2%, signal=20%	NCOR2/TNRC6C/H4C8/H3C6/H4C5/PSME1/H4C3/PSENEN/H2BC9/H2AC6/H2BC6/H3C11/H3C13/H2BC5/H2AC8/H2BC13/H3C1/H2BC8/H3C7/H2AC4/H2AC20/H4C4/H2BC12/H3C2/H3C10/H2BC3/H2BC11/H4C2/H2BC10/H2BC17/H2BC21/H2BC14/H3C3/H2AC14/H3C8/H4C13/H4C6/H2BC7/H3C12/H4C9
reproduction	90	-0,931753281947705	-2.34673	1e-10	5.23226e-09	4.65422e-09	204	tags=40%, list=2%, signal=40%	H4C8/H3C6/H4C5/H4C3/H2BC9/H2AC6/H2BC6/H3C11/H3C13/H2BC5/H2AC8/H2BC13/H3C1/H2BC8/H3C7/H2AC4/H2AC20/H4C4/H2BC12/H3C2/H3C10/H2BC3/H2BC11/H4C2/H2BC10/H2BC17/H2BC21/H2BC14/H3C3/H2AC14/H3C8/H4C13/H4C6/H2BC7/H3C12/H4C9
dna replication	170	-0,858628344610037	-2.34792	1e-10	5.23226e-09	4.65422e-09	204	tags=22%, list=2%, signal=22%	H4C8/H3C6/H4C5/PSME1/H4C3/H2BC9/H2AC6/H2BC6/H3C11/H3C13/H2BC5/H2AC8/H2BC13/H3C1/H2BC8/H3C7/H2AC4/H2AC20/H4C4/H2BC12/H3C2/H3C10/H2BC3/H2BC11/H4C2/H2BC10/H2BC17/H2BC21/H2BC14/H3C3/H2AC14/H3C8/H4C13/H4C6/H2BC7/H3C12/H4C9
pre notch expression and processing	90	-0,933707220056134	-2.35165	1e-10	5.23226e-09	4.65422e-09	204	tags=40%, list=2%, signal=40%	H4C8/H3C6/H4C5/H4C3/H2BC9/H2AC6/H2BC6/H3C11/H3C13/H2BC5/H2AC8/H2BC13/H3C1/H2BC8/H3C7/H2AC4/H2AC20/H4C4/H2BC12/H3C2/H3C10/H2BC3/H2BC11/H4C2/H2BC10/H2BC17/H2BC21/H2BC14/H3C3/H2AC14/H3C8/H4C13/H4C6/H2BC7/H3C12/H4C9
runx1 regulates transcription of genes involved in differentiation of hscs	105	-0,909938803424409	-2.3619	1e-10	5.23226e-09	4.65422e-09	219	tags=36%, list=2%, signal=36%	LMO2/H4C8/H3C6/H4C5/PSME1/H4C3/H2BC9/H2AC6/H2BC6/H3C11/H3C13/H2BC5/H2AC8/H2BC13/H3C1/H2BC8/H3C7/H2AC4/H2AC20/H4C4/H2BC12/H3C2/H3C10/H2BC3/H2BC11/H4C2/H2BC10/H2BC17/H2BC21/H2BC14/H3C3/H2AC14/H3C8/H4C13/H4C6/H2BC7/H3C12/H4C9
diseases of programmed cell death	85	-0,947836015753995	-2.36551	1e-10	5.23226e-09	4.65422e-09	204	tags=42%, list=2%, signal=42%	H4C8/H3C6/H4C5/H4C3/H2BC9/H2AC6/H2BC6/H3C11/H3C13/H2BC5/H2AC8/H2BC13/H3C1/H2BC8/H3C7/H2AC4/H2AC20/H4C4/H2BC12/H3C2/H3C10/H2BC3/H2BC11/H4C2/H2BC10/H2BC17/H2BC21/H2BC14/H3C3/H2AC14/H3C8/H4C13/H4C6/H2BC7/H3C12/H4C9
hdacs deacetylate histones	77	-0,960871643825814	-2.36582	1e-10	5.23226e-09	4.65422e-09	204	tags=56%, list=2%, signal=55%	H4C8/H3C6/H4C5/H4C3/H2BC9/H2AC6/H2AC15/H2BC6/H3C11/H3C13/H2BC5/H2AC8/H2BC13/H3C1/H2BC8/H2AC21/H2AC11/H3C7/H2AC4/H2AC20/H4C4/H2BC12/H3C2/H3C10/H2AC16/H2BC3/H2BC11/H4C2/H2AC12/H2BC10/H2BC17/H2BC21/H2BC14/H3C3/H2AC14/H2AC13/H3C8/H2BC18/H4C13/H4C6/H2BC7/H3C12/H4C9
activation of anterior hox genes in hindbrain development during early embryogenesis	90	-0,940432709059185	-2.36859	1e-10	5.23226e-09	4.65422e-09	204	tags=40%, list=2%, signal=40%	H4C8/H3C6/H4C5/H4C3/H2BC9/H2AC6/H2BC6/H3C11/H3C13/H2BC5/H2AC8/H2BC13/H3C1/H2BC8/H3C7/H2AC4/H2AC20/H4C4/H2BC12/H3C2/H3C10/H2BC3/H2BC11/H4C2/H2BC10/H2BC17/H2BC21/H2BC14/H3C3/H2AC14/H3C8/H4C13/H4C6/H2BC7/H3C12/H4C9
estrogen dependent gene expression	123	-0,899622068320869	-2.36931	1e-10	5.23226e-09	4.65422e-09	326	tags=31%, list=2%, signal=30%	TNRC6C/POLR2J/H4C8/H3C6/H4C5/H4C3/H2BC9/H2AC6/H2BC6/H3C11/H3C13/H2BC5/H2AC8/H2BC13/H3C1/H2BC8/H3C7/H2AC4/H2AC20/H4C4/H2BC12/H3C2/H3C10/H2BC3/H2BC11/H4C2/H2BC10/H2BC17/H2BC21/H2BC14/H3C3/H2AC14/H3C8/H4C13/H4C6/H2BC7/H3C12/H4C9
dna replication pre initiation	128	-0,898182084010122	-2.38017	1e-10	5.23226e-09	4.65422e-09	204	tags=29%, list=2%, signal=29%	H4C8/H3C6/H4C5/PSME1/H4C3/H2BC9/H2AC6/H2BC6/H3C11/H3C13/H2BC5/H2AC8/H2BC13/H3C1/H2BC8/H3C7/H2AC4/H2AC20/H4C4/H2BC12/H3C2/H3C10/H2BC3/H2BC11/H4C2/H2BC10/H2BC17/H2BC21/H2BC14/H3C3/H2AC14/H3C8/H4C13/H4C6/H2BC7/H3C12/H4C9
oxidative stress induced senescence	107	-0,921374834734598	-2.39001	1e-10	5.23226e-09	4.65422e-09	204	tags=35%, list=2%, signal=34%	H4C8/H3C6/H4C5/MAP2K6/H4C3/H2BC9/H2AC6/H2BC6/H3C11/H3C13/H2BC5/H2AC8/H2BC13/H3C1/H2BC8/H3C7/H2AC4/H2AC20/H4C4/H2BC12/H3C2/H3C10/H2BC3/H2BC11/H4C2/H2BC10/H2BC17/H2BC21/H2BC14/H3C3/H2AC14/H3C8/H4C13/H4C6/H2BC7/H3C12/H4C9
epigenetic regulation of gene expression	130	-0,896914804760978	-2.39115	1e-10	5.23226e-09	4.65422e-09	204	tags=28%, list=2%, signal=28%	H4C8/H3C6/H4C5/GTF2H5/H4C3/H2BC9/H2AC6/H2BC6/H3C11/H3C13/H2BC5/H2AC8/H2BC13/H3C1/H2BC8/H3C7/H2AC4/H2AC20/H4C4/H2BC12/H3C2/H3C10/H2BC3/H2BC11/H4C2/H2BC10/H2BC17/H2BC21/H2BC14/H3C3/H2AC14/H3C8/H4C13/H4C6/H2BC7/H3C12/H4C9
gene silencing by rna	112	-0,917214771833629	-2.39265	1e-10	5.23226e-09	4.65422e-09	326	tags=34%, list=2%, signal=33%	TNRC6C/POLR2J/H4C8/H3C6/H4C5/H4C3/H2BC9/H2AC6/H2BC6/H3C11/H3C13/H2BC5/H2AC8/H2BC13/H3C1/H2BC8/H3C7/H2AC4/H2AC20/H4C4/H2BC12/H3C2/H3C10/H2BC3/H2BC11/H4C2/H2BC10/H2BC17/H2BC21/H2BC14/H3C3/H2AC14/H3C8/H4C13/H4C6/H2BC7/H3C12/H4C9
cellular senescence	176	-0,885852958138527	-2.42031	1e-10	5.23226e-09	4.65422e-09	204	tags=28%, list=2%, signal=28%	E2F2/H2AX/RAD50/UBE2E1/UBE2S/TNRC6C/H4C8/H3C6/H4C5/MAP2K6/H4C3/H1-1/H2BC9/H2AC6/H2BC6/H3C11/H1-4/ID1/H3C13/H2BC5/H2AC8/H2BC13/H1-5/H3C1/H2BC8/H1-2/H3C7/H2AC4/H2AC20/H4C4/H2BC12/H3C2/H3C10/H2BC3/H2BC11/H4C2/H2BC10/H2BC17/H2BC21/H2BC14/H3C3/H2AC14/H3C8/H4C13/H4C6/H2BC7/H1-3/H3C12/H4C9
hcmv late events	96	-0,951835514322412	-2.42655	1e-10	5.23226e-09	4.65422e-09	204	tags=45%, list=2%, signal=44%	H4C8/H3C6/H4C5/H4C3/H2BC9/H2AC6/H2AC15/H2BC6/H3C11/H3C13/H2BC5/H2AC8/H2BC13/H3C1/H2BC8/H2AC21/H2AC11/H3C7/H2AC4/H2AC20/H4C4/H2BC12/H3C2/H3C10/H2AC16/H2BC3/H2BC11/H4C2/H2AC12/H2BC10/H2BC17/H2BC21/H2BC14/H3C3/H2AC14/H2AC13/H3C8/H2BC18/H4C13/H4C6/H2BC7/H3C12/H4C9
hcmv early events	109	-0,935689189116859	-2.42808	1e-10	5.23226e-09	4.65422e-09	204	tags=39%, list=2%, signal=39%	H4C8/H3C6/H4C5/H4C3/H2BC9/H2AC6/H2AC15/H2BC6/H3C11/H3C13/H2BC5/H2AC8/H2BC13/H3C1/H2BC8/H2AC21/H2AC11/H3C7/H2AC4/H2AC20/H4C4/H2BC12/H3C2/H3C10/H2AC16/H2BC3/H2BC11/H4C2/H2AC12/H2BC10/H2BC17/H2BC21/H2BC14/H3C3/H2AC14/H2AC13/H3C8/H2BC18/H4C13/H4C6/H2BC7/H3C12/H4C9
chromatin modifying enzymes	247	-0,872600292966078	-2.45171	1e-10	5.23226e-09	4.65422e-09	226	tags=18%, list=2%, signal=18%	TAF10/H4C8/H3C6/H4C5/H4C3/RPS2/H2BC9/H2AC6/H2AC15/H2BC6/H3C11/H3C13/H2BC5/H2AC8/H2BC13/H3C1/H2BC8/H2AC21/H2AC11/H3C7/H2AC4/H2AC20/H4C4/H2BC12/H3C2/H3C10/H2AC16/H2BC3/H2BC11/H4C2/H2AC12/H2BC10/H2BC17/H2BC21/H2BC14/H3C3/H2AC14/H2AC13/H3C8/H2BC18/H4C13/H4C6/H2BC7/H3C12/H4C9
hcmv infection	131	-0,923827169429250	-2.46143	1e-10	5.23226e-09	4.65422e-09	204	tags=33%, list=2%, signal=33%	H4C8/H3C6/H4C5/H4C3/H2BC9/H2AC6/H2AC15/H2BC6/H3C11/H3C13/H2BC5/H2AC8/H2BC13/H3C1/H2BC8/H2AC21/H2AC11/H3C7/H2AC4/H2AC20/H4C4/H2BC12/H3C2/H3C10/H2AC16/H2BC3/H2BC11/H4C2/H2AC12/H2BC10/H2BC17/H2BC21/H2BC14/H3C3/H2AC14/H2AC13/H3C8/H2BC18/H4C13/H4C6/H2BC7/H3C12/H4C9
hats acetylate histones	124	-0,938236823644913	-2.47521	1e-10	5.23226e-09	4.65422e-09	226	tags=35%, list=2%, signal=35%	TAF10/H4C8/H3C6/H4C5/H4C3/H2BC9/H2AC6/H2AC15/H2BC6/H3C11/H3C13/H2BC5/H2AC8/H2BC13/H3C1/H2BC8/H2AC21/H2AC11/H3C7/H2AC4/H2AC20/H4C4/H2BC12/H3C2/H3C10/H2AC16/H2BC3/H2BC11/H4C2/H2AC12/H2BC10/H2BC17/H2BC21/H2BC14/H3C3/H2AC14/H2AC13/H3C8/H2BC18/H4C13/H4C6/H2BC7/H3C12/H4C9

## Sheet: HCMEC_kegg
Description	setSize	enrichmentScore	NES	pvalue	p.adjust	qvalue	rank	leading_edge	core_enrichment
systemic lupus erythematosus	67	-0.970395	-2.3413	1e-10	5.23226e-09	4.65422e-09	204	tags=64%, list=2%, signal=64%	H4C8/H3C6/H4C5/H4C3/H2BC9/H2AC6/H2AC15/H2BC6/H3C11/H3C13/H2BC5/H2AC8/H2BC13/H3C1/H2BC8/H2AC21/H2AC11/H3C7/H2AC4/H2AC20/H4C4/H2BC12/H3C2/H3C10/H2AC16/H2BC3/H2BC11/H4C2/H2AC12/H2BC10/H2BC17/H2BC21/H2BC14/H3C3/H2AC14/H2AC13/H3C8/H2BC18/H4C13/H4C6/H2BC7/H3C12/H4C9
oxidative phosphorylation	112	-0.798804	-2.08377	4.41225e-10	2.23646e-08	1.98938e-08	1297	tags=42%, list=10%, signal=38%	NDUFS3/NDUFAB1/COX7B/UQCR11/COX7C/ATP5PD/UQCRFS1/NDUFB7/ATP5MC2/MT-CO1/COX5A/NDUFA4/ATP6V1E1/NDUFS6/ATP5F1C/UQCRQ/NDUFB3/COX4I1/COX5B/COX7A2/UQCRHL/PPA2/NDUFC1/NDUFA3/NDUFS8/COX6C/NDUFB4/NDUFC2/NDUFB10/ATP6V1F/MT-ND1/COX7A1/COX8A/NDUFA1/MT-ATP8/UQCR10/ATP5MF/MT-CO3/MT-ND3/MT-ND2/MT-CO2/MT-ATP6/MT-ND5/MT-ND4/MT-CYB/MT-ND6/MT-ND4L
parkinsons disease	113	-0.753438	-1.96849	7.57737e-08	3.41402e-06	3.03685e-06	1297	tags=39%, list=10%, signal=35%	NDUFS3/NDUFAB1/COX7B/UQCR11/COX7C/ATP5PD/UQCRFS1/NDUFB7/ATP5MC2/MT-CO1/CASP9/COX5A/NDUFA4/NDUFS6/ATP5F1C/UQCRQ/NDUFB3/COX4I1/COX5B/COX7A2/UQCRHL/NDUFC1/NDUFA3/NDUFS8/COX6C/NDUFB4/NDUFC2/NDUFB10/MT-ND1/COX7A1/COX8A/NDUFA1/MT-ATP8/UQCR10/MT-CO3/MT-ND3/MT-ND2/MT-CO2/MT-ATP6/MT-ND5/MT-ND4/MT-CYB/MT-ND6/MT-ND4L
alzheimers disease	135	-0.697084	-1.86768	1.96594e-06	7.65302e-05	6.80754e-05	1297	tags=29%, list=10%, signal=26%	NDUFS3/NDUFAB1/COX7B/UQCR11/COX7C/ATP5PD/UQCRFS1/NDUFB7/ATP5MC2/MT-CO1/CASP9/COX5A/NDUFA4/NDUFS6/ATP5F1C/UQCRQ/NDUFB3/COX4I1/COX5B/ATP2A3/COX7A2/UQCRHL/NDUFC1/NDUFA3/NDUFS8/COX6C/NDUFB4/NDUFC2/NDUFB10/COX7A1/COX8A/NDUFA1/MT-ATP8/UQCR10/PSENEN/MT-CO3/MT-CO2/MT-ATP6/MT-CYB
ribosome	85	-0.73441	-1.83286	3.22899e-05	0.0010337	0.000919501	2192	tags=45%, list=16%, signal=38%	RPS5/RPS26/RPL24/RPS8/RPL3/RPS27/UBA52/RPS3/RPL38/RPL23A/RPS25/RPL36/RPL13A/RPLP2/RPS27L/RPLP0/RPL29/FAU/RPL5/RPL39/RPS27A/RPL11/RPS4X/RPL10A/RPS20/RPL35/RPL14/RPL36AL/RPL17/RPL26L1/RPL41/RPL19/RPL22L1/RPL10/RPL8/RPL27/RPS2/RPS11
huntingtons disease	153	-0.617561	-1.67789	0.000190914	0.0053085	0.00472203	1930	tags=39%, list=14%, signal=33%	CREB3/ATP5MC1/SLC25A5/VDAC2/DLG4/BBC3/NDUFS7/IFT57/SLC25A6/UQCRB/HDAC1/SLC25A4/CLTCL1/SDHC/AP2S1/TGM2/NDUFS3/CLTA/NDUFAB1/COX7B/CREB3L4/UQCR11/COX7C/DNAL4/ATP5PD/UQCRFS1/NDUFB7/ATP5MC2/DNAH1/MT-CO1/CASP9/COX5A/NDUFA4/NDUFS6/ATP5F1C/UQCRQ/NDUFB3/COX4I1/COX5B/COX7A2/UQCRHL/NDUFC1/NDUFA3/NDUFS8/COX6C/NDUFB4/NDUFC2/NDUFB10/POLR2J/COX7A1/COX8A/NDUFA1/MT-ATP8/UQCR10/MT-CO3/GPX1/MT-CO2/MT-ATP6/MT-CYB
cardiac muscle contraction	44	-0.766826	-1.7483	0.000711461	0.0162534	0.0144578	1232	tags=43%, list=9%, signal=39%	TPM2/COX7B/UQCR11/COX7C/UQCRFS1/MT-CO1/COX5A/UQCRQ/COX4I1/COX5B/COX7A2/UQCRHL/COX6C/COX7A1/COX8A/UQCR10/MT-CO3/MT-CO2/MT-CYB

## Sheet: HSkM_GOBP
Description	setSize	enrichmentScore	NES	pvalue	p.adjust	qvalue	rank	leading_edge	core_enrichment
Oxidative Phosphorylation	127	0.837043	1.83485	1.20332e-08	5.37402e-05	5.12487e-05	1007	tags=23%, list=7%, signal=22%	MT-CO2/MT-CO3/NDUFS6/MT-CO1/MT-ND4/MYC/MT-CYB/UQCRHL/COX5A/MT-ATP6/MT-ND3/NDUFB9/NDUFS5/MT-ND6/COX6A2/MT-ND2/MT-ND5/NDUFA1/NDUFA3/ATP5F1EP2/NDUFA6/NDUFB10/SLC25A23/MT-ND1/NDUFA12/ACTN3/MT-ATP8/PPIF/COA6
Atp Synthesis Coupled Electron Transport	85	0.868622	1.82456	2.59495e-08	5.79453e-05	5.52589e-05	740	tags=25%, list=5%, signal=24%	MT-CO2/MT-CO3/NDUFS6/MT-CO1/MT-ND4/MT-CYB/UQCRHL/COX5A/MT-ND3/NDUFB9/NDUFS5/MT-ND6/COX6A2/MT-ND2/MT-ND5/NDUFA1/NDUFA3/NDUFA6/NDUFB10/MT-ND1/NDUFA12
Aerobic Respiration	170	0.780466	1.75917	3.95814e-07	0.000441926	0.000421438	1007	tags=17%, list=7%, signal=16%	MT-CO2/MT-CO3/NDUFS6/MT-CO1/MT-ND4/MYC/MT-CYB/UQCRHL/COX5A/MT-ATP6/MT-ND3/NDUFB9/NDUFS5/MT-ND6/COX6A2/MT-ND2/MT-ND5/NDUFA1/NDUFA3/ATP5F1EP2/NDUFA6/NDUFB10/SLC25A23/MT-ND1/NDUFA12/ACTN3/MT-ATP8/PPIF/COA6
Respiratory Electron Transport Chain	104	0.821424	1.75372	6.46031e-07	0.000577035	0.000550283	1007	tags=22%, list=7%, signal=21%	MT-CO2/MT-CO3/NDUFS6/MT-CO1/MT-ND4/MT-CYB/UQCRHL/COX5A/MT-ND3/NDUFB9/NDUFS5/MT-ND6/COX6A2/MT-ND2/MT-ND5/NDUFA1/NDUFA3/NDUFA6/NDUFB10/MT-ND1/NDUFA12/ETFB/COA6
Cellular Respiration	206	0.757847	1.7429	1.4234e-07	0.000211897	0.000202073	1007	tags=16%, list=7%, signal=15%	NR4A3/MT-CO2/MT-CO3/NDUFS6/MT-CO1/MT-ND4/MYC/MT-CYB/UQCRHL/COX5A/MT-ATP6/MT-ND3/MTLN/NDUFB9/NDUFS5/MT-ND6/COX6A2/MT-ND2/MT-ND5/NDUFA1/NDUFA3/ATP5F1EP2/NDUFA6/NDUFB10/SLC25A23/MT-ND1/NDUFA12/ACTN3/MT-ATP8/PPIF/ETFB/COA6
Mitochondrial Electron Transport Nadh To Ubiquinone	48	0.866149	1.71606	5.1768e-05	0.016514	0.0157484	728	tags=27%, list=5%, signal=26%	NDUFS6/MT-ND4/MT-ND3/NDUFB9/NDUFS5/MT-ND6/MT-ND2/MT-ND5/NDUFA1/NDUFA3/NDUFA6/NDUFB10/MT-ND1
Electron Transport Chain	142	0.776139	1.71123	6.10021e-06	0.00254374	0.0024258	1007	tags=17%, list=7%, signal=16%	MT-CO2/MT-CO3/NDUFS6/MT-CO1/MT-ND4/MT-CYB/UQCRHL/COX5A/MT-ND3/NDUFB9/NDUFS5/MT-ND6/COX6A2/MT-ND2/MT-ND5/NDUFA1/NDUFA3/NDUFA6/NCF2/NDUFB10/MT-ND1/NDUFA12/ETFB/COA6
Atp Metabolic Process	236	0.727053	1.68648	2.45921e-06	0.00137285	0.00130921	1098	tags=17%, list=7%, signal=16%	MT-CO2/MT-CO3/NDUFS6/MT-CO1/MT-ND4/MYC/MT-CYB/UQCRHL/COX5A/MT-ATP6/HSPA1B/MT-ND3/ATP5IF1/NDUFB9/NDUFS5/MT-ND6/COX6A2/MT-ND2/MT-ND5/NDUFA1/ZBTB7A/NDUFA3/ATP5F1EP2/NDUFA6/ATP6V0C/TGFB1/NDUFB10/SLC25A23/MT-ND1/NDUFA12/GAPDH/ACTN3/GIT1/TPI1/EP300/CTNS/MT-ATP8/PPIF/COA6/HSPA8/HSPA1A
Negative Regulation Of Intrinsic Apoptotic Signaling Pathway In Response To Dna Damage	26	0.927518	1.68602	0.000111863	0.0208158	0.0198507	226	tags=12%, list=1%, signal=11%	SNAI1/ACKR3/ZNF385A
Energy Derivation By Oxidation Of Organic Compounds	273	0.711436	1.67312	1.50717e-06	0.00112184	0.00106983	1007	tags=15%, list=7%, signal=15%	NR4A3/MT-CO2/MT-CO3/NDUFS6/MT-CO1/MT-ND4/MYC/MT-CYB/UQCRHL/COX5A/MT-ATP6/MT-ND3/MTLN/NDUFB9/NDUFS5/GSK3A/MT-ND6/COX6A2/MT-ND2/MT-ND5/GFPT2/NDUFA1/NDUFA3/ATP5F1EP2/NDUFA6/PER2/IGF2/PHLDA2/NR1D1/NDUFB10/RUBCNL/SLC25A23/PCDH12/MT-ND1/NDUFA12/PPP1R3C/ACTN3/PYGM/MT-ATP8/PPIF/ETFB/COA6
Ovarian Follicle Development	41	0.863001	1.66414	0.000238635	0.0343789	0.032785	204	tags=20%, list=1%, signal=19%	FOXC1/INHBA/TNFAIP6/VEGFA/CEBPB/MYC/INHBB/EREG
Nadh Dehydrogenase Complex Assembly	58	0.832738	1.66009	0.000183883	0.0293294	0.0279696	740	tags=24%, list=5%, signal=23%	MT-ND4/NDUFB9/NDUFS5/MT-ND6/MT-ND2/MT-ND5/NDUFA1/NDUFA3/NDUFAF4/NDUFA6/NDUFB10/NDUFA11/MT-ND1/NDUFA12
Mammary Gland Epithelial Cell Proliferation	24	0.919898	1.65109	0.000220153	0.0327735	0.031254	164	tags=17%, list=1%, signal=17%	AREG/ZNF703/CEBPB/ID2
Proton Transmembrane Transport	119	0.75853	1.64616	0.000144234	0.0238574	0.0227513	959	tags=16%, list=6%, signal=15%	MT-CO2/MT-CO3/MT-CO1/MT-ND4/MT-CYB/COX5A/MT-ATP6/SLC9C1/SLC9A1/COX6A2/MT-ND5/ATP5F1EP2/ATP6V0C/RNASEK/TACO1/COX8A/CTNS/MT-ATP8/PPIF
Regulation Of Dna Binding	96	0.773625	1.63961	0.000217432	0.0327735	0.031254	1106	tags=27%, list=7%, signal=25%	FOXC1/HMOX1/MSX1/MYC/EDF1/HES1/DOT1L/ITGA2/PINX1/ZBTB7A/PLAUR/TFAP4/BCL3/PER2/JUN/TGFB1/HEY1/ID1/DDRGK1/NME1/RSF1/TXN/HIPK2/EP300/LIF/SUMO4
Ovulation	16	0.960466	1.63654	0.000116653	0.0208388	0.0198727	204	tags=44%, list=1%, signal=43%	INHBA/TNFAIP6/RGS2/MYC/INHBB/PTGS2/EREG
Mitochondrial Electron Transport Cytochrome C To Oxygen	15	0.956096	1.61918	0.000324484	0.0426219	0.0406459	264	tags=33%, list=2%, signal=33%	MT-CO2/MT-CO3/MT-CO1/COX5A/COX6A2
Neuroepithelial Cell Differentiation	18	0.93674	1.60933	0.000270183	0.0377075	0.0359593	455	tags=39%, list=3%, signal=38%	DLX3/BMP2/CEBPB/SOX4/WNT11/HES1/FGF2
Rrna Metabolic Process	253	0.687004	1.60378	7.74668e-05	0.0192204	0.0183293	2419	tags=27%, list=16%, signal=23%	RMRP/RSL1D1/RPL11/NOP10/NOP56/MPHOSPH10/NCL/RPP25/DEDD2/ESF1/RPP38/TRIR/RCL1/PPAN/NOLC1/LYAR/BMS1/SART1/FTSJ3/MRPL1/RPF1/IMP4/TSR2/TRMT112/RRP1/POLR1E/RPUSD3/EXOSC3/TCOF1/RRP12/RRS1/RPL26/USP36/RPS6/NPM3/DDX21/EIF4A3/UTP14A/PES1/GEMIN4/ANG/HELQ/RPUSD1/NGDN/RPL14/DDX27/TRMT61B/NOP14/PELO/UTP3/NOP53/METTL5/MRM1/SMARCA4/NOP2/PA2G4/FBL/EXOSC1/NOB1/LAS1L/PDCD11/BYSL/CHD7/POP7/GTF3C4/KRI1/NOP58/RPS16
Chromatin Remodeling	209	0.69649	1.60322	6.66149e-05	0.0175001	0.0166888	2376	tags=29%, list=16%, signal=25%	KDM6B/JARID2/MYC/TFPT/SOX9/H2BC21/BRD2/H4C5/TSPYL2/H2BC5/ZBTB7A/DAXX/GATAD2A/DNAJC9/ARID2/HDAC5/BRD4/H4C13/H3C11/H2BC13/BAZ1A/SATB2/RSF1/H3-3B/SUPT6H/PAF1/H2BC12/NPM3/CHD1/CFDP1/CHD4/ANP32B/MLLT1/BAZ1B/HMGA1/NPM1/RNF8/MPND/MLLT3/H1-4/KAT2A/SCMH1/H2BC15/BRD3/TTI1/ACTR6/SMARCA4/SPTY2D1/H1-10/HDAC4/H2BC8/SMARCA2/CHAF1B/H4C2/MTA2/CENPP/CHD7/BPTF/H1-0/KAT6A
Generation Of Precursor Metabolites And Energy	399	0.659827	1.59145	9.68994e-06	0.00360627	0.00343908	1007	tags=13%, list=7%, signal=13%	NR4A3/MT-CO2/MT-CO3/NDUFS6/MT-CO1/MT-ND4/MYC/MT-CYB/UQCRHL/COX5A/MT-ATP6/MT-ND3/ATP5IF1/MTLN/NDUFB9/NDUFS5/GSK3A/MT-ND6/COX6A2/MT-ND2/MT-ND5/GFPT2/NDUFA1/ZBTB7A/NDUFA3/PPARD/ATP5F1EP2/NDUFA6/PER2/IGF2/PHLDA2/NR1D1/NCF2/G6PD/NDUFB10/RUBCNL/SLC25A23/PCDH12/MT-ND1/NDUFA12/PPP1R3C/GAPDH/ACTN3/TACO1/COX8A/GIT1/PYGM/TPI1/EP300/MT-ATP8/PPIF/ETFB/COA6
Ribosome Biogenesis	293	0.668439	1.57707	8.42787e-05	0.0198099	0.0188915	2419	tags=25%, list=16%, signal=21%	RMRP/RSL1D1/RPL11/NOP10/NOP56/MPHOSPH10/RPP25/ESF1/PINX1/MRPL20/RPP38/RCL1/PPAN/NOLC1/LYAR/BMS1/SART1/NOP16/FTSJ3/MRPL1/ISG20L2/MRPS2/RPF1/IMP4/TSR2/MRPL36/TRMT112/RRP1/RPUSD3/EXOSC3/RRP12/RRS1/RPL26/USP36/RPS6/NPM3/DDX21/EIF4A3/UTP14A/PES1/SURF6/GEMIN4/HELQ/NPM1/RPUSD1/NGDN/RPL14/DDX27/LTV1/TRMT61B/NOP14/UTP3/NOP53/METTL5/MRM1/RPL23A/RPL3/NOP2/PA2G4/MYBBP1A/FBL/EXOSC1/NOB1/LAS1L/PDCD11/BYSL/CHD7…
Chromatin Organization	497	0.637325	1.55546	2.43938e-06	0.00137285	0.00130921	2396	tags=25%, list=16%, signal=21%	SNAI1/KDM6B/TET3/JARID2/MYC/TFPT/SOX9/H2BC21/KDM7A/BRD2/H4C5/SGF29/ARID4B/TSPYL2/CBX4/H2BC5/ZBTB7A/DAXX/BCOR/HMG20B/GATAD2A/DNAJC9/ARID2/IGF2/SETD1B/KMT2D/SFMBT1/HDAC5/KMT2B/BRD4/IPO4/H4C13/DIRAS3/HIRIP3/HASPIN/H3C11/H2BC13/EYA2/BAZ1A/SATB2/RSF1/H3-3B/SUPT6H/EMSY/BAHD1/MSL1/EP300/BCORL1/CARM1/RELA/PAF1/EIF1/H2BC12/SAFB/AXIN1/NPM3/CHD1/BRPF3/CFDP1/ZNFX1/JMJD6/ING2/UPF1/CHD4/ANP32B/MLLT1/FAM50A/SET…
Positive Regulation Of Hydrolase Activity	411	-0.565949	-1.54183	5.98137e-05	0.0166955	0.0159215	1025	tags=11%, list=7%, signal=11%	ELMOD2/TMEM106B/ASAP3/NR1H3/PDCD5/MBP/ARHGAP42/RHOA/S1PR1/ARHGEF5/PRKD1/ASAP2/CALM1/LPAR1/CHN1/CASP10/CXCL13/MMUT/EPHA1/ARL1/RGL1/CAV1/SYDE1/BCAR3/CALM2/BCL10/FAS/MEF2C/MAP3K5/SNX18/PDGFRA/EGLN3/CAV2/DOCK10/NEDD9/TNFSF15/APH1B/TBC1D2/CCL2/NTF3/ARHGAP29/SMAD3/RGS4/F3/DLC1/CCN2/CCN1
Actin Filament Organization	365	-0.598172	-1.62225	1.51624e-05	0.00520886	0.00496737	1018	tags=15%, list=7%, signal=14%	DSTN/ASAP3/SLIT2/CAPZA2/TMSB4X/CYRIB/RHOA/KANK1/S1PR1/SDC4/ARHGEF5/PHLDB2/TPM4/GMFB/SYNPO2/SEMA5A/ARPC5/ARHGAP12/PLEKHG2/SHROOM2/FLNA/LPAR1/MPRIP/ADD3/EPHA1/FMN1/PSTPIP2/PAWR/CYRIA/ARHGAP28/C15orf62/CFL2/SHTN1/CAV3/RFLNA/DIAPH3/CALD1/SHROOM3/TNNT2/ACTG1/MYO1B/MSRB1/DAAM2/NEDD9/PTGER4/ARHGAP18/TPM1/FMN2/SMAD3/CASS4/CDC42EP3/RGS4/DLC1/CCN2
Actin Filament Reorganization	10	-0.978384	-1.6334	0.000305309	0.0413184	0.0394028	107	tags=30%, list=1%, signal=30%	MCU/NEDD9/CASS4
Regulation Of Actin Filament Based Process	316	-0.615211	-1.66621	9.84151e-05	0.0199783	0.019052	1018	tags=16%, list=7%, signal=15%	DSTN/SRI/ASAP3/SLIT2/CAPZA2/TMSB4X/CYRIB/RHOA/KANK1/S1PR1/SDC4/ARHGEF5/PHLDB2/BST1/GMFB/SYNPO2/SEMA5A/ARPC5/PLEKHG2/FLNA/LPAR1/ADD3/EPHA1/FMN1/CAV1/CYRIA/EDN1/ARHGAP28/C15orf62/MIR1-1/CACNA1C/ADORA1/EFNA5/CFL2/CAV3/PDGFRA/TNNT2/ACTG1/DAAM2/PTGER4/ARHGAP18/TPM1/ACTA2/CNN2/NTF3/SMAD3/CDC42EP3/FRMD6/RGS4/DLC1/CCN2
Regulation Of Actin Filament Organization	219	-0.642756	-1.66683	0.000108629	0.0208158	0.0198507	1018	tags=16%, list=7%, signal=16%	DSTN/ASAP3/SLIT2/CAPZA2/TMSB4X/CYRIB/RHOA/KANK1/S1PR1/SDC4/ARHGEF5/PHLDB2/GMFB/SYNPO2/SEMA5A/ARPC5/PLEKHG2/FLNA/LPAR1/ADD3/EPHA1/FMN1/CYRIA/ARHGAP28/C15orf62/CFL2/ACTG1/DAAM2/PTGER4/ARHGAP18/TPM1/SMAD3/CDC42EP3/RGS4/DLC1/CCN2
Negative Regulation Of Cell Substrate Junction Organization	15	-0.956631	-1.72177	0.000375348	0.0478944	0.0456739	6	tags=20%, list=0%, signal=20%	PHLDB2/DLC1/THBS1
Regulation Of Cysteine Type Endopeptidase Activity	168	-0.691843	-1.73859	9.09962e-05	0.0199443	0.0190196	363	tags=8%, list=2%, signal=8%	DHCR24/BCL10/FAS/GAS6/MAP3K5/EGLN3/TNFSF15/BIRC3/SMAD3/F3/DLC1/THBS1/CCN2/CCN1
Cell Matrix Adhesion	187	-0.690704	-1.76385	5.88408e-05	0.0166955	0.0159215	928	tags=16%, list=6%, signal=15%	ADAMTS9/RHOA/MYF5/SDC4/PHLDB2/BST1/EPDR1/ITGB8/GREM1/EPHA1/ONECUT2/RIN2/FMN1/DISC1/ITGB2/UTRN/ITGA3/CDK6/EFNA5/JAG1/ADAMTS12/ACTG1/AJUBA/SMAD3/THSD1/VCAM1/DLC1/THBS1/CCN2
Regulation Of Cell Substrate Adhesion	171	-0.704187	-1.77594	9.37819e-05	0.0199443	0.0190196	914	tags=18%, list=6%, signal=17%	RHOA/KANK1/MYF5/SDC4/PHLDB2/BST1/HSD17B12/FLNA/GREM1/C1QBP/DAB2/EPHA1/ONECUT2/RIN2/FMN1/DISC1/UTRN/ITGA3/CDK6/DOCK5/EFNA5/JAG1/EGFLAM/ACTG1/FZD7/NEDD9/SMAD3/CASS4/DLC1/THBS1/CCN1
Cell Substrate Adhesion	288	-0.665173	-1.78467	2.97815e-06	0.00147783	0.00140931	928	tags=15%, list=6%, signal=14%	ADAMTS9/RHOA/VAMP3/KANK1/MYF5/SDC4/PHLDB2/BST1/HSD17B12/FLNA/EPDR1/ITGB8/GREM1/C1QBP/DAB2/EPHA1/ONECUT2/RIN2/FMN1/DISC1/ITGB2/UTRN/ITGA3/CDK6/DOCK5/EFNA5/JAG1/ADAMTS12/GAS6/EGFLAM/ACTG1/FZD7/NEDD9/AJUBA/SMAD3/CASS4/THSD1/VCAM1/DLC1/THBS1/CCN2/CCN1
Negative Regulation Of Cell Junction Assembly	22	-0.944311	-1.79613	0.000134315	0.0230712	0.0220016	75	tags=18%, list=0%, signal=18%	PHLDB2/DKK1/DLC1/THBS1
Positive Regulation Of Cysteine Type Endopeptidase Activity	110	-0.784177	-1.88546	6.26536e-06	0.00254374	0.0024258	292	tags=9%, list=2%, signal=9%	BCL10/FAS/MAP3K5/EGLN3/TNFSF15/SMAD3/F3/DLC1/CCN2/CCN1

## Sheet: HSkM_reactome
Description	setSize	enrichmentScore	NES	pvalue	p.adjust	qvalue	rank	leading_edge	core_enrichment
Reactome Respiratory Electron Transport Atp Synthesis By Chemiosmotic Coupling And Heat Production By Uncoupling Proteins	124	0.805726	1.77698	5.69482e-07	0.000770749	0.000715019	1042	tags=22%, list=7%, signal=20%	MT-CO2/MT-CO3/NDUFS6/MT-CO1/MT-ND4/MT-CYB/COX5A/MT-ATP6/MT-ND3/NDUFB9/NDUFS5/MT-ND6/MT-ND2/MT-ND5/NDUFA1/NDUFA3/NDUFAF4/NDUFA6/NDUFB10/NDUFA11/MT-ND1/NDUFA12/TACO1/COX8A/MT-ATP8/ETFB/COX19
Reactome Respiratory Electron Transport	102	0.830977	1.77657	6.20832e-07	0.000770749	0.000715019	1042	tags=25%, list=7%, signal=23%	MT-CO2/MT-CO3/NDUFS6/MT-CO1/MT-ND4/MT-CYB/COX5A/MT-ND3/NDUFB9/NDUFS5/MT-ND6/MT-ND2/MT-ND5/NDUFA1/NDUFA3/NDUFAF4/NDUFA6/NDUFB10/NDUFA11/MT-ND1/NDUFA12/TACO1/COX8A/ETFB/COX19
Reactome Complex I Biogenesis	57	0.857997	1.68218	1.33115e-05	0.00606644	0.00562779	740	tags=28%, list=5%, signal=27%	NDUFS6/MT-ND4/MT-ND3/NDUFB9/NDUFS5/MT-ND6/MT-ND2/MT-ND5/NDUFA1/NDUFA3/NDUFAF4/NDUFA6/NDUFB10/NDUFA11/MT-ND1/NDUFA12
Reactome The Citric Acid Tca Cycle And Respiratory Electron Transport	171	0.730657	1.64795	4.03459e-05	0.0126409	0.0117269	1044	tags=17%, list=7%, signal=16%	MT-CO2/MT-CO3/NDUFS6/MT-CO1/MT-ND4/MT-CYB/COX5A/MT-ATP6/MT-ND3/NDUFB9/NDUFS5/MT-ND6/MT-ND2/MT-ND5/NDUFA1/NDUFA3/PPARD/NDUFAF4/NDUFA6/NDUFB10/NDUFA11/MT-ND1/NDUFA12/TACO1/COX8A/MT-ATP8/ETFB/COX19/LDHAL6A
Reactome Rrna Processing	196	0.700684	1.6017	7.89703e-05	0.0232869	0.0216031	2747	tags=33%, list=18%, signal=27%	RPL36AL/RPL11/NOP10/NOP56/MPHOSPH10/NCL/RPP25/RPL8/UBA52/RPP38/RPS2/RCL1/BMS1/FTSJ3/ISG20L2/RPL4/IMP4/TRMT112/PELP1/RRP1/EXOSC3/RPL26/GNL3/RPS6/DDX21/UTP14A/FAU/RPL28/PES1/RPP14/RPS4Y1/RPL27A/RPL22L1/RPL14/LTV1/NOP14/UTP3/RPL39L/MRM1/RPL23A/RPL3/RPS9/NOP2/FBL/EXOSC1/NOB1/LAS1L/RPL19/PDCD11/BYSL/RPLP2/RPL10/NOP58/RPLP1/RPS16/RPS27A/RPS12/GAR1/RPS26/RRP36/RPSA/CSNK1E/RPS11/RPL6
Reactome Hyaluronan Metabolism	15	0.962226	1.59562	9.3144e-05	0.0250346	0.0232244	256	tags=13%, list=2%, signal=13%	HAS1/SLC9A1
Reactome Intracellular Signaling By Second Messengers	268	0.661198	1.55198	0.000240924	0.0416467	0.0386353	1916	tags=17%, list=13%, signal=15%	SNAI1/IL33/AREG/FGF1/FGF18/HBEGF/CAMKK1/FGF16/PDGFA/EREG/GSK3A/CBX4/UBC/UBA52/ATN1/PRKACA/FGF2/GATAD2A/PPP2R5B/JUN/PPP2R1B/HDAC5/PSMB10/PSMB8/PSMD4/CD28/PIP5K1C/REST/MAF1/CHD4/MLST8/MYD88/INSR/PDGFRB/FRS2/PSMB1/CSNK2B/IER3/ADCY2/FRK/KPNA2/PSMC4/ITPR1/CBX8/SCMH1

## Sheet: HSkM_kegg
Description	setSize	enrichmentScore	NES	pvalue	p.adjust	qvalue	rank	leading_edge	core_enrichment
KEGG_OXIDATIVE_PHOSPHORYLATION	116	0.826654	1.8011	7.7403e-08	1.34681e-05	1.27919e-05	953	tags=22%, list=6%, signal=21%	MT-CO2/MT-CO3/NDUFS6/MT-CO1/MT-ND4/MT-CYB/UQCRHL/COX5A/MT-ATP6/MT-ND3/NDUFB9/NDUFS5/MT-ND6/COX6A2/MT-ND2/MT-ND5/NDUFA1/NDUFA3/NDUFA4L2/NDUFA6/ATP6V0C/NDUFB10/NDUFA11/MT-ND1/COX8A/MT-ATP8
KEGG_PARKINSONS_DISEASE	116	0.807893	1.76022	7.84053e-07	6.82126e-05	6.47875e-05	962	tags=22%, list=6%, signal=20%	MT-CO2/MT-CO3/NDUFS6/MT-CO1/MT-ND4/MT-CYB/UQCRHL/COX5A/MT-ATP6/MT-ND3/NDUFB9/NDUFS5/MT-ND6/COX6A2/MT-ND2/MT-ND5/NDUFA1/NDUFA3/NDUFA4L2/NDUFA6/NDUFB10/MT-ND1/COX8A/MT-ATP8/UBE2G1
KEGG_HUNTINGTONS_DISEASE	159	0.717363	1.60592	0.000159294	0.00923904	0.00877513	953	tags=16%, list=6%, signal=15%	CREB5/MT-CO2/MT-CO3/NDUFS6/MT-CO1/MT-CYB/UQCRHL/COX5A/MT-ATP6/POLR2L/NDUFB9/NDUFS5/COX6A2/NDUFA1/NDUFA3/NDUFA4L2/POLR2J/NDUFA6/CREBBP/NDUFB10/CREB3L1/CREB3L2/COX8A/EP300/MT-ATP8
