# Supplementary material for: Mechanical Loading Induces Distinct and Shared Responses in Endothelial and Muscle Cells and Reveals Exercise‐Like Molecular Profiles
Source: FASEB J. 2026 Jul 13;40(14):e72132. doi: 10.1096/fj.202503958RRR (PMC13361157; doi:10.1096/fj.202503958RRR)
Supplement: Supplementary file 6 — Table S5: Overlapping pathways. File contains GSEA results which are similarly changed in the three different comparisons between cell types divided into separate sheets. Upregulated pathways are marked in red and downregulated pathways in blue. [file FSB2-40-e72132-s001.xlsx]

## Sheet: HUVEC&HCMEC_pathways
GO:BP
Description	NES HUVEC	p.adjust HUVEC	NES HCMEC	p.adjust HCMEC
Regulation of rna splicing	2.05427	6.67938e-07	1.72592	0.00614804
Reproductive system development	1.91768	2.97592e-08	1.4945	0.0177807
Development of primary sexual characteristics	1.87546	4.86453e-05	1.61502	0.0188271
Female sex differentiation	1.84305	0.00122463	1.68621	0.0405111
Development of primary female sexual characteristics	1.84094	0.00213029	1.70387	0.0405111
Sex differentiation	1.83864	3.81974e-05	1.6184	0.0188271
Response to peptide	1.7547	1.79494e-06	1.43811	0.0416126
Response to insulin	1.69776	0.000386954	1.56151	0.0415492
Positive regulation of protein phosphorylation	1.68091	3.57478e-07	1.36337	0.0415492
Regulation of macroautophagy	1.6572	0.00212023	1.61027	0.0210449
Response to peptide hormone	1.64736	0.000194796	1.5611	0.00650873
Regulation of protein serine threonine kinase activity	1.63262	0.000193337	1.50059	0.0210128
Import across plasma membrane	1.60806	0.0182574	1.68039	0.0196144
Regulation of protein kinase activity	1.594	4.7613e-06	1.52531	0.000771394
Import into cell	1.57537	0.0105486	1.70491	0.0161856
Positive regulation of autophagy	1.52893	0.0150608	1.57536	0.0416126
Regulation of autophagy	1.48289	0.00491743	1.50386	0.0143081
Proteasome mediated ubiquitin dependent protein catabolic process	1.43224	0.00216477	1.57785	0.00192512
Proteasomal protein catabolic process	1.31698	0.0139399	1.49942	0.00281291
Process utilizing autophagic mechanism	1.31671	0.0187038	1.40275	0.0165678
Chromatin organization	-1.40234	0.00361041	-2.12265	4.45971e-08
Electron transport chain	-1.42398	0.0449923	-1.95971	1.62523e-05
Regulation of gene expression epigenetic	-1.4584	0.0361549	-1.80513	0.00493131
Respiratory electron transport chain	-1.5189	0.0333296	-1.9491	7.39241e-05
Atp synthesis coupled electron transport	-1.52926	0.0428366	-1.95622	0.000140495
Defense response to bacterium	-1.64943	0.0141551	-1.78967	0.00493131
Nadh dehydrogenase complex assembly	-1.67848	0.00708746	-1.79638	0.0165678
Mitochondrial respiratory chain complex assembly	-1.69094	0.0046154	-1.69431	0.0416126
Organ or tissue specific immune response	-1.71471	0.00674281	-1.7713	0.00241108
Antibacterial humoral response	-1.7804	0.00127829	-1.74158	0.00156604
Dna replication independent chromatin organization	-1.78335	0.0088567	-1.929	0.00066841
Negative regulation of megakaryocyte differentiation	-1.78552	0.0031935	-1.71936	0.030038
Telomere organization	-1.82127	3.21889e-05	-2.05376	4.45971e-08
Humoral immune response	-1.82862	0.00122463	-1.90879	0.000468011
Dna conformation change	-1.84537	5.53989e-08	-2.28044	4.45971e-08
Regulation of megakaryocyte differentiation	-1.85813	0.00235993	-1.84173	0.00307235
Antimicrobial humoral response	-1.87118	0.00177737	-1.87033	0.00338344
Antimicrobial humoral immune response mediated by antimicrobial peptide	-1.96824	5.34066e-05	-1.79853	0.00493131
Chromatin remodeling	-2.00632	2.01048e-08	-2.34822	4.45971e-08
Dna packaging	-2.01922	2.01048e-08	-2.37325	4.45971e-08
Chromatin assembly or disassembly	-2.05505	2.01048e-08	-2.37558	4.45971e-08
Defense response to gram positive bacterium	-2.13065	3.57478e-07	-1.93981	0.000411734
Protein dna complex subunit organization	-2.13099	2.01048e-08	-2.33191	4.45971e-08
Dna replication dependent chromatin organization	-2.18449	2.01048e-08	-1.99745	1.61348e-07
Nucleosome organization	-2.26084	2.01048e-08	-2.38477	4.45971e-08
Protein dna complex assembly	-2.30493	2.01048e-08	-2.34452	4.45971e-08
Nucleosome assembly	-2.43074	2.01048e-08	-2.30974	4.45971e-08
Reactome
Description	NES HUVEC	p.adjust HUVEC	NES HCMEC	p.adjust HCMEC
Diseases of signal transduction by growth factor receptors and second messengers	1.92914	4.88485e-09	1.42026	0.0203397
Negative regulation of the pi3k akt network	1.84279	0.00108526	1.60468	0.0439455
Insulin receptor signalling cascade	1.74952	0.0137947	1.66048	0.0363339
Regulation of kit signaling	1.69628	0.0219215	1.652	0.0279226
Selenoamino acid metabolism	-1.4384	0.0357147	-1.69565	0.0170648
Respiratory electron transport atp synthesis by chemiosmotic coupling and heat production by uncoupling proteins	-1.54384	0.0108346	-1.97061	2.216e-06
Sumoylation of chromatin organization proteins	-1.55713	0.0353103	-1.92552	8.40804e-05
Respiratory electron transport	-1.56982	0.0108346	-1.92008	4.5338e-05
Complex i biogenesis	-1.58277	0.040545	-1.89324	0.000425244
Cell cycle checkpoints	-1.63862	4.76571e-05	-1.99999	5.23226e-09
Protein ubiquitination	-1.64541	0.00882356	-1.93215	4.75452e-05
Deubiquitination	-1.66915	5.01218e-05	-2.04879	5.23226e-09
Factors involved in megakaryocyte development and platelet production	-1.70245	0.000698494	-1.83827	0.000601854
Translation	-1.70348	4.12288e-06	-1.55038	0.00912566
Uch proteinases	-1.7545	0.00106344	-1.93548	2.75767e-05
Signaling by nuclear receptors	-1.80608	7.27277e-07	-2.31087	5.23226e-09
Dna repair	-1.81341	2.27345e-08	-2.07066	5.23226e-09
E3 ubiquitin ligases ubiquitinate target proteins	-1.82599	0.00189436	-1.97298	3.18109e-05
M phase	-1.83213	4.88485e-09	-2.08194	5.23226e-09
Ub specific processing proteases	-1.88842	3.96934e-07	-2.20371	5.23226e-09
G2 m checkpoints	-1.8928	6.10002e-07	-2.21661	5.23226e-09
Signaling by wnt	-1.92938	4.88485e-09	-2.24543	5.23226e-09
Rho gtpase effectors	-1.9338	4.88485e-09	-2.25291	5.23226e-09
Signaling by notch	-1.96531	1.05845e-08	-2.34664	5.23226e-09
Dna double strand break repair	-1.97111	4.09844e-08	-2.18544	5.23226e-09
Esr mediated signaling	-1.97552	9.94193e-09	-2.33374	5.23226e-09
Transcriptional regulation by runx1	-2.00744	4.88485e-09	-2.32365	5.23226e-09
Metalloprotease dubs	-2.06595	2.86249e-06	-1.95693	2.53984e-05
Interleukin 7 signaling	-2.06857	5.88731e-07	-2.01081	5.23226e-09
Chromatin modifying enzymes	-2.07748	4.88485e-09	-2.45171	5.23226e-09
Homology directed repair	-2.10456	4.88485e-09	-2.20498	5.23226e-09
Tcf dependent signaling in response to wnt	-2.11767	4.88485e-09	-2.28429	5.23226e-09
G2 m dna damage checkpoint	-2.11904	1.91028e-08	-2.22954	5.23226e-09
Estrogen dependent gene expression	-2.12121	4.88485e-09	-2.36931	5.23226e-09
Processing of dna double strand break ends	-2.1288	7.91576e-09	-2.19307	5.23226e-09
Nonhomologous end joining nhej	-2.1488	1.77752e-07	-2.14344	5.23226e-09
Pkmts methylate histone lysines	-2.1664	2.70806e-08	-2.22129	5.23226e-09
Meiotic synapsis	-2.18228	5.21913e-08	-2.2264	5.23226e-09
Dna double strand break response	-2.18725	5.71675e-09	-2.17568	5.23226e-09
Chromosome maintenance	-2.20152	4.88485e-09	-2.27993	5.23226e-09
Epigenetic regulation of gene expression	-2.20745	4.88485e-09	-2.39115	5.23226e-09
Pre notch expression and processing	-2.21216	4.88485e-09	-2.35165	5.23226e-09
Cellular senescence	-2.21947	4.88485e-09	-2.42031	5.23226e-09
Telomere maintenance	-2.22373	4.88485e-09	-2.27638	5.23226e-09
Hdms demethylate histones	-2.2239	4.88485e-09	-2.15439	5.23226e-09
Recognition and association of dna glycosylase with site containing an affected purine	-2.22535	4.88485e-09	-2.17218	5.23226e-09
Inhibition of dna recombination at telomere	-2.22728	4.88485e-09	-2.22263	5.23226e-09
Gene silencing by rna	-2.26331	4.88485e-09	-2.39265	5.23226e-09
Base excision repair ap site formation	-2.27048	4.88485e-09	-2.18868	5.23226e-09
Base excision repair	-2.27603	4.88485e-09	-2.27198	5.23226e-09
Activation of anterior hox genes in hindbrain development during early embryogenesis	-2.28076	4.88485e-09	-2.36859	5.23226e-09
Deposition of new cenpa containing nucleosomes at the centromere	-2.28226	4.88485e-09	-2.22316	5.23226e-09
Mitotic prophase	-2.29284	4.88485e-09	-2.3392	5.23226e-09
Oxidative stress induced senescence	-2.29548	4.88485e-09	-2.39001	5.23226e-09
Diseases of programmed cell death	-2.29602	4.88485e-09	-2.36551	5.23226e-09
Dna replication	-2.29809	4.88485e-09	-2.34792	5.23226e-09
Hcmv infection	-2.30292	4.88485e-09	-2.46143	5.23226e-09
Positive epigenetic regulation of rrna expression	-2.30514	4.88485e-09	-2.33669	5.23226e-09
Transcriptional regulation by small rnas	-2.31683	4.88485e-09	-2.34649	5.23226e-09
Runx1 regulates transcription of genes involved in differentiation of hscs	-2.31801	4.88485e-09	-2.3619	5.23226e-09
Dna replication pre initiation	-2.32437	4.88485e-09	-2.38017	5.23226e-09
Runx1 regulates genes involved in megakaryocyte differentiation and platelet function	-2.32735	4.88485e-09	-2.31452	5.23226e-09
Reproduction	-2.33838	4.88485e-09	-2.34673	5.23226e-09
Rna polymerase i transcription	-2.34206	4.88485e-09	-2.33729	5.23226e-09
Dna damage telomere stress induced senescence	-2.34315	4.88485e-09	-2.27033	5.23226e-09
Negative epigenetic regulation of rrna expression	-2.34848	4.88485e-09	-2.33179	5.23226e-09
Hcmv early events	-2.35208	4.88485e-09	-2.42808	5.23226e-09
Meiosis	-2.35681	4.88485e-09	-2.3421	5.23226e-09
Transcriptional regulation of granulopoiesis	-2.3594	4.88485e-09	-2.26493	5.23226e-09
Rho gtpases activate pkns	-2.38003	4.88485e-09	-2.32242	5.23226e-09
Senescence associated secretory phenotype sasp	-2.38097	4.88485e-09	-2.34136	5.23226e-09
B wich complex positively regulates rrna expression	-2.38623	4.88485e-09	-2.27955	5.23226e-09
Formation of the beta catenin tcf transactivating complex	-2.39626	4.88485e-09	-2.28906	5.23226e-09
Sirt1 negatively regulates rrna expression	-2.39869	4.88485e-09	-2.24896	5.23226e-09
Ercc6 csb and ehmt2 g9a positively regulate rrna expression	-2.39892	4.88485e-09	-2.29894	5.23226e-09
Rmts methylate histone arginines	-2.41146	4.88485e-09	-2.28912	5.23226e-09
Assembly of the orc complex at the origin of replication	-2.42001	4.88485e-09	-2.25618	5.23226e-09
Dna methylation	-2.42522	4.88485e-09	-2.22903	5.23226e-09
Activated pkn1 stimulates transcription of ar androgen receptor regulated genes klk2 and klk3	-2.42807	4.88485e-09	-2.23404	5.23226e-09
Hcmv late events	-2.43535	4.88485e-09	-2.42655	5.23226e-09
Prc2 methylates histones and dna	-2.43726	4.88485e-09	-2.26895	5.23226e-09
Rna polymerase i promoter escape	-2.4384	4.88485e-09	-2.27141	5.23226e-09
Hats acetylate histones	-2.44134	4.88485e-09	-2.47521	5.23226e-09
Condensation of prophase chromosomes	-2.44158	4.88485e-09	-2.28988	5.23226e-09
Meiotic recombination	-2.45184	4.88485e-09	-2.28224	5.23226e-09
Hdacs deacetylate histones	-2.45998	4.88485e-09	-2.36582	5.23226e-09
Amyloid fiber formation	-2.48226	4.88485e-09	-2.33618	5.23226e-09
KEGG
Description	NES HUVEC	p.adjust HUVEC	NES HCMEC	p.adjust HCMEC
Oxidative phosphorylation	-1.55344	0.0163574	-2.08377	2.23646e-08
Parkinsons disease	-1.48431	0.0346303	-1.96849	3.41402e-06
Systemic lupus erythematosus	-2.49328	4.88485e-09	-2.3413	5.23226e-09

## Sheet: HUVEC&HSkM_pathways
GO:BP
Description	NES HUVEC	p.adjust HUVEC	NES HSkM	p.adjust HSkM
Ovulation	1.81907	0.00396128	1.63654	0.0208388
Ovarian follicle development	1.59389	0.04509	1.66414	0.0343789
Regulation of actin filament based process	1.54365	0.00126507	-1.66621	0.0199783
Positive regulation of hydrolase activity	1.50612	0.000512422	-1.54183	0.0166955
Regulation of cell substrate adhesion	1.48721	0.0192248	-1.77594	0.0199443
Cell substrate adhesion	1.47823	0.00511791	-1.78467	0.00147783
Cell matrix adhesion	1.47469	0.0223306	-1.76385	0.0166955
Actin filament organization	1.39564	0.00807478	-1.62225	0.00520886
Chromatin organization	-1.40234	0.00361041	1.55546	0.00137285
Electron transport chain	-1.42398	0.0449923	1.71123	0.00254374
Respiratory electron transport chain	-1.5189	0.0333296	1.75372	0.000577035
Atp synthesis coupled electron transport	-1.52926	0.0428366	1.82456	5.79453e-05
Nadh dehydrogenase complex assembly	-1.67848	0.00708746	1.66009	0.0293294
Chromatin remodeling	-2.00632	2.01048e-08	1.60322	0.0175001
Reactome
Description	NES HUVEC	p.adjust HUVEC	NES HSkM	p.adjust HSkM
Intracellular signaling by second messengers	1.61421	0.000264748	1.55198	0.0416467
Respiratory electron transport atp synthesis by chemiosmotic coupling and heat production by uncoupling proteins	-1.54384	0.0108346	1.77698	0.000770749
Respiratory electron transport	-1.56982	0.0108346	1.77657	0.000770749
Complex i biogenesis	-1.58277	0.040545	1.68218	0.00606644
KEGG
Description	NES HUVEC	p.adjust HUVEC	NES HSkM	p.adjust HSkM
Oxidative phosphorylation	-1.55344	0.0163574	1.8011	1.34681e-05
Parkinsons disease	-1.48431	0.0346303	1.76022	6.82126e-05

## Sheet: HCMEC&HSkM_pathways
GO:BP
Description	NES HCMEC	p.adjust HCMEC	NES HSkM	p.adjust HSkM
Aerobic Respiration	-1.8094	0.00103892	1.75917	0.000441926
Atp Metabolic Process	-1.82013	0.000148459	1.68648	0.00137285
Atp Synthesis Coupled Electron Transport	-1.95622	0.000140495	1.82456	5.79453e-05
Cellular Respiration	-1.78614	0.000495665	1.7429	0.000211897
Chromatin Organization	-2.12265	4.45971e-08	1.55546	0.00137285
Chromatin Remodeling	-2.34822	4.45971e-08	1.60322	0.0175001
Electron Transport Chain	-1.95971	1.62523e-05	1.71123	0.00254374
Energy Derivation By Oxidation Of Organic Compounds	-1.62557	0.0157069	1.67312	0.00112184
Generation Of Precursor Metabolites And Energy	-1.59932	0.00437795	1.59145	0.00360627
Mitochondrial Electron Transport Nadh To Ubiquinone	-1.88432	0.00373395	1.71606	0.016514
Nadh Dehydrogenase Complex Assembly	-1.79638	0.0165678	1.66009	0.0293294
Oxidative Phosphorylation	-1.97896	7.03552e-06	1.83485	5.37402e-05
Proton Transmembrane Transport	-1.83272	0.00281291	1.64616	0.0238574
Respiratory Electron Transport Chain	-1.9491	7.39241e-05	1.75372	0.000577035
Reactome
Description	NES HCMEC	p.adjust HCMEC	NES HSkM	p.adjust HSkM
complex i biogenesis	-1.89324	0.000425244	1.68218	0.00606644
respiratory electron transport	-1.92008	4.5338e-05	1.77657	0.000770749
respiratory electron transport atp synthesis by chemiosmotic coupling and heat production by uncoupling proteins	-1.97061	2.216e-06	1.77698	0.000770749
the citric acid tca cycle and respiratory electron transport	-1.79154	0.000425244	1.64795	0.0126409
KEGG
Description	NES HCMEC	p.adjust HCMEC	NES HSkM	p.adjust HSkM
huntingtons disease	-1.67789	0.0053085	1.60592	0.00923904
oxidative phosphorylation	-2.08377	2.23646e-08	1.8011	1.34681e-05
parkinsons disease	-1.96849	3.41402e-06	1.76022	6.82126e-05
