# Supplementary material for: Mechanical Loading Induces Distinct and Shared Responses in Endothelial and Muscle Cells and Reveals Exercise‐Like Molecular Profiles
Source: FASEB J. 2026 Jul 13;40(14):e72132. doi: 10.1096/fj.202503958RRR (PMC13361157; doi:10.1096/fj.202503958RRR)
Supplement: Supplementary file 7 — Table S6: Numerical metabolomics data. HSkM & HUVEC comparisons, and extracellular & intracellular analyses are found in distinct sheets of this file. [file FSB2-40-e72132-s003.xlsx]

## Sheet: HSkM 1H NMR
Batch-corrected 1H NMR metabolomics data of HSkM medium samples. Values are concentrations in µM.
	HMDB ID	HMDB0000695	HMDB00491	HMDB0000042	HMDB0000019	HMDB0000517	HMDB0000097	HMDB0250712	HMDB0304356	HMDB0000122	HMDB0000641	HMDB0000123	HMDB0000177	HMDB0000172	HMDB0000190	HMDB0000687	HMDB0000182	HMDB0000696	HMDB0001406	HMDB0000210	HMDB0000159	HMDB0000239	HMDB0000267	HMDB0000243	HMDB0000187	HMDB0000167	HMDB0000929	HMDB0000158	HMDB0000883	HMDB0000211
Sample/file ID	CLASS	2-Oxoisocaproate	3-Methyl-2-oxovalerate	Acetate	Alpha-ketoisovaleric acid	Arginine	Choline	Cystine	Formate	Glucose	Glutamine	Glycine	Histidine	Isoleucine	Lactate	Leucine	Lysine	Methionine	Niacinamide	Pantothenate	Phenylalanine	Pyridoxine	Pyroglutamate	Pyruvate	Serine	Threonine	Tryptophan	Tyrosine	Valine	myo-Inositol
ex105.cnx	Cell-free_HSKM_medium	0.714261	0.458059	69.3279	0.174115	383.063	30.4375	186.728	34.8429	22045.8	1130.44	336.53	105.796	871.097	79.4424	737.132	696.19	211.345	22.1799	21.0547	414.052	12.2407	142.944	383.402	368.941	673.64	56.1057	421.052	796.116	64.2125
ex106.cnx	Cell-free_HSKM_medium	0.77423	0.556176	70.3748	0.191686	453.736	27.9016	204.171	52.5593	22038.7	1260.41	353.502	103.577	824.82	105.986	707.633	655.875	204.49	23.3715	17.514	385.518	13.5356	170.726	393.937	402.336	736.755	57.0326	409.555	745.713	64.9381
ex107.cnx	Cell-free_HSKM_medium	0.779106	0.564154	57.278	0.193115	387.738	30.7363	152.329	37.1847	22035.1	1257.63	343.627	101.374	860.234	74.1123	738.211	668.692	206.833	26.7755	20.9119	381.431	13.4022	143.447	387.626	401.827	603.422	55.2978	421.694	788.599	65.0981
ex108.cnx	Cell-free_HSKM_medium	1.14081	1.15595	63.8258	0.299098	402.326	30.3456	159.284	49.654	22049.5	1128.22	343.187	93.2331	820.741	87.1728	725.585	652.616	202.57	25.9568	21.7604	381.771	12.1412	146.35	378.968	371.932	565.042	56.4248	413.769	755.824	62.9663
ex112.cnx	Cell-free_HSKM_medium	1.70085	1.9375	59.1878	0.407457	393.459	29.2661	181.064	35.0642	22034.4	1264.85	344.11	104.878	856.237	127.106	736.961	697.45	211.758	25.3	20.0016	397.087	12.8337	152.008	377.477	389.077	740.352	55.0423	424.882	785.247	65.1576
ex113.cnx	Cell-free_HSKM_medium	2.03436	2.48316	54.9642	0.505178	419.043	30.5711	181.592	43.2568	22038.3	1248.74	343.177	102.277	819.86	158.068	707.64	634.396	202.414	24.9502	21.4245	389.942	13.4334	176.318	362.322	388.957	583.374	54.5876	411.281	747.167	64.2578
ex114.cnx	Cell-free_HSKM_medium	1.15561	1.04542	65.4084	0.247699	427.537	29.9867	174.564	38.3343	22046.7	1213.73	325	98.3217	823.441	130.639	680.924	628.09	200.463	23.5902	20.311	381.886	13.0272	170.677	362.633	381.659	712.163	56.1938	389.934	742.167	69.333
ex15.cnx	Non-loaded	7.4661	8.64385	35.4193	1.93894	384.759	29.3819	174.935	42.2009	21862.4	1195.01	335.909	97.8443	820.75	445.029	687.211	650.138	207.764	25.9936	19.5346	376.623	12.4023	103.623	352.566	392.406	608.296	55.0845	406.761	751.093	61.249
ex16.cnx	Non-loaded	7.15022	7.96003	31.5772	1.81224	322.51	29.6146	156.94	74.4751	21858	1194.99	348.381	96.1241	839.074	403.262	734.889	690.812	214.081	24.1264	19.9002	377.632	12.3979	103.277	386.776	394.027	569.57	59.9866	417.022	780.43	55.8895
ex19.cnx	Non-loaded	7.85311	7.57705	58.7937	2.1692	385.609	30.3615	139.167	56.3453	21859.3	1158.32	327.477	107.421	871.178	379.907	741.306	713.301	217.363	26.7316	21.2699	387.068	14.5906	152.193	372.531	393.724	663.614	59.7279	427.24	806.131	62.2571
ex20.cnx	Non-loaded	7.7778	8.62787	47.754	2.23838	363.328	27.5977	159.749	50.9741	21869.7	1135.72	353.305	99.5342	819.259	417.292	685.333	652.505	202.954	24.9513	18.5074	375.986	12.1837	172.133	374.964	391.698	687.486	55.8883	412.142	746.246	63.509
ex31.cnx	Non-loaded	7.61035	7.06421	66.6756	1.6697	396.396	30.0759	166.728	45.9993	21862.4	1240.8	335.297	98.7959	811.222	437.035	677.64	635.812	202.096	22.3753	18.7369	402.111	13.1374	110.393	363.207	379.057	738.544	55.2563	404.891	737.686	67.8557
ex32.cnx	Non-loaded	10.0068	9.93334	60.3573	2.49007	449.538	33.0952	181.264	56.5153	21854.5	1277.42	321.517	98.2135	810.277	496.989	689.372	603.071	197.549	24.5213	24.4719	405.47	12.7995	110.086	334.152	364.78	555.404	52.654	412.652	736.077	71.7082
ex35.cnx	Non-loaded	6.18937	5.78459	61.925	1.33833	395.672	29.3085	184.858	34.493	21860.7	1267.73	336.352	101.369	812.733	330.095	692.224	650.992	202.976	25.2475	19.5777	384.651	13.03	129.897	380.673	391.103	703.523	56.7047	397.289	740.219	63.2241
ex36.cnx	Non-loaded	6.28501	6.86496	60.4337	1.44546	390.897	28.5322	164.305	32.9984	21862	1243.27	340.562	98.5106	821.435	374.442	691.672	648.888	201.371	23.7948	19.5398	383.049	12.7047	129.265	366.465	389.393	733.761	57.4147	405.49	749.402	61.5056
ex13.cnx	Loaded	5.68376	6.45228	65.1009	1.48954	437.343	31.4952	172.721	66.4247	23167.7	1335.62	363.032	114.773	838.777	378.848	738.16	674.638	210.661	30.0682	22.1669	386.226	13.532	92.4467	387.605	430.263	675.293	63.5116	421.948	769.484	60.1305
ex14.cnx	Loaded	7.90231	7.6254	58.1158	1.77233	454.159	33.2142	173.105	79.0422	23159.4	1345.26	344.126	104.516	886.388	444.293	762.925	662.25	216.382	29.1978	21.6336	387.413	13.564	90.6746	324.232	421.681	531.898	63.4246	425.9	813.361	69.6769
ex17.cnx	Loaded	8.87196	8.47438	81.2577	2.03709	450.232	32.2008	200.199	49.7273	23165.9	1308.78	363.053	106.215	859.849	449.855	735.903	668.783	217.761	26.3424	20.5599	411.5	13.087	138.919	374.36	421.572	643.096	62.1725	426.681	785.363	74.6556
ex18.cnx	Loaded	7.97925	6.61568	62.1038	1.64519	424.785	32.8576	161.224	67.2276	23177.7	1151.09	361.749	100.352	878.852	400.254	761.366	696.766	218.04	27.2138	22.533	416.669	13.1045	130.635	383.006	388.633	591.394	61.005	437.017	808.01	63.8756
ex29.cnx	Loaded	8.45311	9.66883	98.9439	1.86447	444.939	32.2007	201.702	34.3745	23150.7	1574.08	340.607	92.1357	820.108	495.524	712.929	635.014	201.228	22.196	23.4101	428.925	13.7341	118.392	353.541	360.334	735.646	49.9763	423.476	743.398	73.4518
ex30.cnx	Loaded	8.55112	9.20662	79.9161	2.15347	439.838	31.9387	191.069	41.5962	23163.6	1321.57	361.192	106.432	873.78	500.438	740.188	689.071	215.551	25.374	22.3089	420.83	13.9169	97.3485	408.491	400.294	728.84	59.8614	426.226	800.534	73.2507
ex33.cnx	Loaded	6.73688	6.71899	85.3976	1.56572	422.681	30.4972	182.269	50.6206	23170.1	1320.2	347.202	104.088	864.029	373.969	720.594	666.985	212.592	25.8525	21.3865	400.311	12.7621	130.677	372.078	407.725	688.31	58.9334	419.807	781.966	68.7942
ex34.cnx	Loaded	6.72492	7.41143	84.6899	1.86879	416.496	30.5708	169.652	59.893	23164	1340.23	359.406	103.528	870.171	401.704	755.036	705.857	217.029	26.0348	21.1636	400.138	13.9212	127.371	379.115	407.466	716.956	59.3791	439.481	799.013	67.2585
p-value Loaded vs. Non-loaded		0.903519	0.969839	0.00527472	0.701823	0.00279815	0.00614224	0.0562027	0.354601	4.86018e-30	0.0136847	0.00304912	0.122696	0.00455511	0.428047	0.00174615	0.18981	0.0244455	0.0939542	0.0301119	0.010753	0.0846162	0.367856	0.590672	0.0685527	0.866769	0.110244	0.000833543	0.0181082	0.0423432
Fold Change (ratio), Loaded vs. Non-Loaded		1.00936	0.99548	1.45536	0.953271	1.13008	1.07147	1.09337	1.13935	1.05964	1.10126	1.05246	1.0429	1.0433	1.04897	1.05848	1.02933	1.03833	1.07352	1.08434	1.05155	1.04238	0.916504	1.01743	1.04579	1.00974	1.05643	1.04174	1.04198	1.08655

## Sheet: HUVEC 1H NMR
Batch-corrected 1H NMR metabolomics data of HUVEC medium samples. Values are concentrations in µM.
	HMDB ID	HMDB0000695	HMDB00491	HMDB0000042	HMDB0000161	HMDB0000019	HMDB0000517	HMDB0000168	HMDB0000191	HMDB0000097	HMDB0000094	HMDB0304356	HMDB0000660	HMDB0000122	HMDB0000641	HMDB0000123	HMDB0000177	HMDB0000172	HMDB0000190	HMDB0000687	HMDB0000182	HMDB0000696	HMDB0001406	HMDB0000210	HMDB0000159	HMDB0000162	HMDB0000239	HMDB0000267	HMDB0000243	HMDB0000187	HMDB0000167	HMDB0000929	HMDB0000158	HMDB0000883	HMDB0000211
Sample/file ID	CLASS	2-Oxoisocaproate	3-Methyl-2-oxovalerate	Acetate	Alanine	Alpha-ketoisovaleric acid	Arginine	Asparagine	Aspartate	Choline	Citrate	Formate	Fructose	Glucose	Glutamine	Glycine	Histidine	Isoleucine	Lactate	Leucine	Lysine	Methionine	Niacinamide	Pantothenate	Phenylalanine	Proline	Pyridoxine	Pyroglutamate	Pyruvate	Serine	Threonine	Tryptophan	Tyrosine	Valine	myo-Inositol
ex109.cnx	Cell-free_Endo_medium	2.13353	1.18102	43.1838	52.8268	0.4486	377.515	142.586	104.265	98.9505	6.7647	35.5846	147.63	5229.05	5990.87	53.3758	111.823	533.678	302.551	945.251	904.712	111.75	38.6517	64.4735	192.729	68.0015	8.92731	2335.84	173.88	318.985	89.9902	19.429	165.587	957.384	68.7861
ex110.cnx	Cell-free_Endo_medium	2.33948	1.14112	19.3646	48.3934	0.26599	343.707	129.962	95.0284	92.2478	5.23858	40.7992	136.867	4637.78	5471.61	39.9733	112.163	482.825	265.536	829.833	801.67	98.9541	33.3442	54.8797	180.374	66.4391	7.0379	1738.58	190.189	287.287	82.1987	16.5189	110.598	875.514	57.586
ex111.cnx	Cell-free_Endo_medium	2.10711	1.18614	35.2858	40.162	0.472034	324.152	140.292	101.958	115.753	6.27823	36.3281	148.557	4984.89	5833.43	51.265	123.975	543.245	296.613	1044.38	981.097	118.174	38.6951	63.939	209.599	68.156	7.94443	2176.9	189.583	310.814	88.0809	18.9967	134.905	991.8	61.8493
ex101.cnx	Cell-free_Endo_medium	1.33131	0.928896	47.3587	43.6229	0.669689	358.811	135.09	97.1988	99.5015	5.902	26.5318	140.287	4966.29	5773.76	48.1612	114.748	524.305	378.992	903.843	864.476	107.187	36.5875	60.3354	193.866	58.2163	8.62766	2083.17	227.414	298.388	72.0107	20.0551	108.961	947.051	59.3441
ex102.cnx	Cell-free_Endo_medium	1.38869	0.917779	42.0935	49.5752	0.618811	346.909	135.861	97.6685	98.3598	4.0387	39.8762	143.173	4825.26	5663.25	48.0888	116.932	510.919	377.51	873.619	843.354	106.042	35.6706	58.7538	193.117	62.871	6.86432	1955.89	225.618	301.111	84.7703	16.5577	116.44	928.282	55.7195
ex103.cnx	Cell-free_Endo_medium	1.42754	0.910252	40.292	39.3859	0.584363	322.142	131.222	95.9377	95.3028	4.48844	60.1405	126.313	4720.61	5516.19	46.4188	108.85	490.75	355.748	867.846	834.118	99.0761	36.2377	56.6919	184.177	58.6707	6.96054	1789.82	202.972	287.019	77.5692	17.8741	105.448	897.363	53.774
ex104.cnx	Cell-free_Endo_medium	1.38244	0.91899	51.109	48.0521	0.624352	313.709	143.491	98.8401	96.2852	6.4566	57.9167	147.434	4918.26	5793.37	47.509	113.485	513.29	377.037	862.33	841.638	108.852	34.0949	56.0291	203.16	67.6101	6.28427	2099.4	201.495	327.237	84.8437	17.1035	115.153	922.296	58.1846
ex27.cnx	Non-loaded	10.3135	6.64767	41.696	65.0122	3.90452	324.774	143.225	101.526	99.3173	4.99345	51.1111	141.844	4535.22	5841.61	51.098	114.631	511.261	1135.19	870.937	862.206	105.498	35.5201	58.8898	193.687	63.1891	7.78112	1891.48	215.488	292.051	78.6767	17.3917	107.286	940.502	52.3117
ex28.cnx	Non-loaded	9.8857	6.0566	37.4651	70.216	2.93638	354.685	152.147	103.976	105.426	6.98862	63.7127	152.467	4788.7	5843.5	57.8522	124.539	523.798	1035.21	904.113	879.902	109.428	38.5666	60.465	208.241	68.5117	8.11985	1905.53	190.082	311.81	84.3213	19.7786	114.432	954.56	55.595
ex7.cnx	Non-loaded	8.49246	5.11755	48.1135	49.9299	2.77772	371.367	143.016	103.249	101.131	6.76552	70.8363	145.957	4749.67	5820.51	51.8374	125.513	515.276	1025.71	903.121	883.272	105.132	35.7908	61.9411	208.757	56.4915	7.15652	1879.02	181.107	295.994	84.0635	17.361	120.888	943.66	57.9327
ex8.cnx	Non-loaded	8.63799	6.11838	46.0178	60.5041	3.25984	358.706	152.49	103.163	103.121	6.89058	45.8366	147.213	4921.1	5988.94	53.0175	122.299	539.402	962.362	914.752	913.177	107.783	36.04	62.8976	208.872	70.7074	7.4866	2075.21	185.009	315.082	96.4732	17.8679	124.494	984.415	58.8687
ex11.cnx	Non-loaded	11.4476	7.2501	40.9431	69.8734	3.76561	330.047	147.921	114.394	105.311	7.56496	57.6731	134.408	4756.15	6060	54.679	120.188	541.926	1241.86	936.819	912.971	114.382	37.8963	63.5827	203.687	66.1962	8.01829	2141.61	170.136	307.113	87.0846	16.9812	126.373	991.913	54.9062
ex12.cnx	Non-loaded	13.5531	8.09921	53.2811	93.0151	3.98763	387.443	161.556	113.213	104.564	7.52873	70.3677	166.305	4889.44	6166.64	57.756	118.111	551.923	1195.61	953.375	922.839	120.015	41.1702	62.2325	206.771	74.4225	7.70723	2267.07	183.436	341.539	96.7682	21.4629	128.59	1000.49	69.8583
ex24.cnx	Non-loaded	11.911	7.42892	48.0798	70.4191	4.13894	358.087	159.561	117.925	105.265	8.17428	57.3998	124.932	4907.86	6166.59	56.6816	117.838	564.191	1391.5	942.5	938.97	113.627	38.7423	64.783	206.471	62.0905	7.29428	2258.37	189.139	330.342	93.4312	16.5386	119.292	1035.06	55.679
ex5.cnx	Loaded	9.77446	5.96214	53.7664	53.9588	3.04962	340.155	153.798	108.665	108.231	6.37806	61.6746	141.372	4877.64	6107.18	54.2653	118.489	550.872	1129.97	964.628	939.611	113.191	37.8101	64.4916	206.52	68.874	8.03237	1944.03	222.429	310.335	83.8374	17.9607	119.658	1019	51.8728
ex6.cnx	Loaded	7.86127	4.41107	51.5008	70.9862	2.28021	342.85	129.673	101.431	108.673	5.97756	65.3147	128.598	4680.16	5922.88	51.1413	119.597	526.508	987.562	944.119	915.56	109.63	34.1822	65.5674	206.812	67.7242	8.22487	1739.95	220.381	273.817	74.2262	17.0906	105.681	982.515	60.2647
ex9.cnx	Loaded	14.102	8.512	49.1363	73.8276	4.15066	338.451	151.744	112.331	107.406	7.57815	76.1803	141.694	4849.03	6224.59	56.619	119.043	555.732	1277.39	960.39	967.061	115.45	38.8327	65.7151	203.744	66.1817	8.6195	2069.19	186.769	321.884	86.1419	18.4521	126.775	1020.29	51.7646
ex10.cnx	Loaded	15.1366	7.17579	49.2244	73.3875	4.24252	336.363	166.244	124.714	108.509	11.3188	51.0726	156.286	4948.85	6379.05	57.5487	118.613	572.944	1388.97	966.378	952.126	118.519	38.4616	64.6326	215.13	66.2455	7.43089	2236.05	204.613	334.466	90.8925	17.8859	128.394	1044.86	55.6977
ex21.cnx	Loaded	11.8445	6.36957	93.3839	65.5759	3.85311	336.769	163.931	119.848	105.61	6.11587	84.9789	151.046	4962.42	6441.39	61.349	113.828	580.365	1442.69	976.164	966.395	119.538	40.9448	67.0688	214.971	63.9383	6.24561	2305.38	247.821	331.103	83.5945	16.8329	117.846	1067.49	56.4585
ex25.cnx	Loaded	10.5835	6.22662	63.8092	68.7422	3.35085	344.473	141.689	107.258	105.687	7.71151	68.5006	145.147	4779.16	6156.21	50.7153	117.762	546.426	1160.97	941.467	923.795	113.874	34.6984	64.6628	212.151	64.4147	8.1741	1992.49	179.665	305.708	83.7658	19.3308	108.45	1004.63	54.9838
ex26.cnx	Loaded	11.8551	7.28494	67.6192	69.9507	4.12596	353.105	154.037	113.403	107.119	10.2482	64.9671	149.759	5093	6298.9	54.8117	126.188	565.037	1184.43	942.408	936.865	117.491	36.5381	64.3896	221.336	64.4424	7.54225	2153.77	229.853	330.379	88.7908	19.1231	115.708	1029.67	59.8543
p-value Loaded vs. Non-loaded		0.459053	0.807541	0.0136519	0.950734	0.988317	0.157904	0.979865	0.291289	0.00290537	0.36921	0.170879	0.950822	0.228037	0.0206991	0.797288	0.511926	0.054073	0.325563	0.00765945	0.00752776	0.0828632	0.778018	0.00297961	0.0662886	0.920593	0.834894	0.988932	0.0334676	0.87292	0.238479	0.944679	0.534665	0.0180407	0.439028
Fold Change (ratio), Loaded vs. Non-Loaded		1.09316	0.983384	1.35756	0.994696	1.0114	0.9626	1.00113	1.03988	1.03742	1.13131	1.13372	1.00077	1.01914	1.03921	1.00921	0.988616	1.04005	1.07318	1.04201	1.04563	1.04102	0.991437	1.04999	1.03075	1.00046	1.01318	1.00157	1.13477	1.00627	0.95237	0.99446	0.977604	1.0464	0.964814

## Sheet: HSkM LC-MS
Batch-corrected UHPLC-MS/MS metabolomics data (peak areas) of HSkM samples
	HMDB ID	HMDB0000208	HMDB0001206	HMDB0000045	HMDB0000064	HMDB01511	HMDB0001473	HMDB0001401	HMDB0001397	HMDB0000175	HMDB0000190	HMDB00263	HMDB0000243	HMDB0000618	HMDB0000254	HMDB0000288	HMDB0000161	HMDB0000517	HMDB0000168	HMDB0000191	HMDB0000056	HMDB0000148	HMDB0000641	HMDB0000123	HMDB0000172	HMDB0000687	HMDB0000182	HMDB0000696	HMDB0000159	HMDB0000272	HMDB0000162	HMDB0000187	HMDB0000167	HMDB0000929	HMDB0000158	HMDB0000883
Sample Number	CLASS	Alpha-ketoglutarate	Acetyl-CoA	AMP	Creatine	Phosphocreatine	Dihydroxyacetone-P	Glucose 6-phosphate	GMP	IMP	Lactate	Phosphoenolpyruvate	Pyruvate	Ribulose 5-phosphate	Succinate	UMP	Alanine	Arginine	Asparagine	Aspartate	Beta-alanine	Glutamate	Glutamine	Glycine	Isoleucine	Leucine	Lysine	Methionine	Phenylalanine	Phosphoserine	Proline	Serine	Threonine	Tryptophan	Tyrosine	Valine
13	Loaded	1277.7	12.6289	55.4645	364.43	915.49	70.7285	33.5517	12.7499	0.586097	377.52	7.81131	123.866	49.2944	355.383	37.8513	46582.5	409686	448.369	9291.97	5974.15	310334	683899	1814.82	704508	1.19025e+06	60067.6	80979.9	503920	133.693	1.50541e+06	16228	161425	264863	71847.8	324816
14	Loaded	1254.22	7.38444	65.9765	333.541	981.297	110.761	52.4004	9.1288	9.03922	391.3	9.21365	91.23	22.5094	279.209	26.715	54303.3	361862	582.614	10387	3560.01	351737	834924	1432.01	643936	1.05981e+06	54405.4	77290.1	475345	178.004	1.59908e+06	14411.8	163772	258914	77176.3	362838
15	Non-loaded	1417.01	7.46587	81.8064	279.79	1055.59	102.176	43.3158	9.86421	5.18158	214.283	9.81254	68.4642	59.944	106.318	28.471	46057.8	364722	816.693	15184.4	10460.3	497979	1.19328e+06	3153.05	732690	1.11362e+06	48335.5	85619.8	567656	196.878	1.52681e+06	25903.4	111939	262450	86725	82495.9
16	Non-loaded	1268.87	10.2774	48.1797	396.922	1156.02	107.84	47.783	7.42688	3.17369	437.17	7.80276	97.0037	58.6832	284.883	34.2534	49196	351610	526.669	12112.3	9759.51	363000	635547	2815.62	673674	1.07236e+06	51358.8	81655.6	495464	155.789	1.58388e+06	19934.7	153925	246651	75033.5	229978
17	Loaded	1258.97	8.12869	65.3468	403.551	979.274	63.0876	30.422	11.8258	5.34704	211.858	4.94534	74.4661	35.9436	304.314	26.0701	53926.8	316362	713.571	10647	11099.1	360021	727152	2607.45	599644	915553	45961.1	67047	394864	176.501	1.75494e+06	20863	135667	225483	66395	128494
18	Loaded	1194.02	7.7871	64.1889	476.403	1046.75	71.029	41.7749	7.45695	5.25655	247.429	5.245	91.1247	27.4643	269.173	24.6828	55573.2	262854	424.55	10508.7	4367.9	300087	701880	1311.35	513768	805752	35464	24107.5	360339	122.436	1.83961e+06	11493	140871	228702	54059	256346
19	Non-loaded	1271.24	16.0931	65.0889	617.129	1098.26	64.0458	43.0789	10.6601	3.7174	296.576	4.41201	66.2491	31.4876	232.555	18.6597	49327	290190	383.905	11433.2	9155	339301	545150	2178.86	573073	943280	41767.2	66206.5	408915	147.118	1.71783e+06	15678.9	150209	234419	65946.3	241779
20	Non-loaded	1179.13	3.79812	41.1988	559.922	1240.44	91.4486	51.7711	13.0185	5.15549	332.72	5.68333	104.902	23.1798	319.743	34.0323	53536	423917	579.958	13996.1	11966.6	412702	674931	3196.52	736616	1.12306e+06	68320.4	87420.1	541652	230.693	1.52447e+06	23690.4	159584	232401	88622.3	195486
29	Loaded	1204.42	16.2163	71.7813	373.517	1082.57	86.6106	31.0722	12.2051	4.59933	339.129	3.65657	84.5311	34.2527	144.791	22.2604	64508.8	491280	1068.28	12953.9	8276.57	517353	922152	3000.72	793150	1.11297e+06	81092.6	91372.2	530517	359.84	1.51685e+06	25999	166723	227458	119467	293526
30	Loaded	1109.72	9.71553	74.5194	467.299	1217.26	114.909	29.4253	14.3777	3.26314	231.014	3.44215	46.3277	51.7433	136.935	31.7045	62546	318882	870.742	12678.2	8671.23	473907	809227	2618.77	622458	958446	43810	74888.4	434794	344.224	1.70534e+06	21459.3	150202	225378	75724.6	208277
31	Non-loaded	1286.04	14.2461	51.1428	379.681	1202.95	119.991	51.1476	8.71488	7.42392	249.24	8.4087	49.3559	52.8578	174.298	19.8667	50898.2	302947	720.477	13231.1	8689.64	483113	783832	2579.13	646304	964618	44231	72378.5	485815	365.952	1.66684e+06	20797.7	148484	243889	88156.3	144355
32	Non-loaded	1243.15	13.5864	63.4209	400.442	1269.09	104.994	44.1451	9.73033	3.61835	211.085	6.76264	57.3657	52.825	171.358	29.2901	50791.3	346680	677.09	11730.4	8538.09	455036	809948	2895.92	662453	1.03043e+06	51206.4	77832	463423	325.12	1.62041e+06	20304.7	150282	230662	78834.4	216153
33	Loaded	1246.77	8.32259	70.7141	405.597	981.242	71.2176	42.5121	11.1367	4.00656	289.657	6.1156	100.121	38.6137	280.923	35.6525	49547	416232	546.95	11233.1	9880.05	313967	787515	2417.43	706998	1.11244e+06	63933	78743.9	513311	78.7531	1.55334e+06	20277.4	141962	249316	76108.7	229198
34	Loaded	1280.71	7.67643	59.7184	344.032	956.756	66.3275	33.6813	8.76908	6.56207	313.883	6.26037	45.9534	31.9786	300.533	14.9334	62820.7	411902	710.677	15957.1	11684.4	470115	910953	2889.96	750874	1.10999e+06	62082.9	84639.7	493559	220.189	1.55556e+06	26621.7	172543	242663	107689	181539
35	Non-loaded	1407.25	8.64969	68.1258	420.947	978.111	79.8625	45.6879	10.0892	5.06964	235.489	9.16136	81.7617	36.3072	235.687	22.9127	45186.5	300976	366.402	11052.7	9189.14	283253	696762	2165.19	592916	1.00107e+06	39379.3	65708.8	463344	16.3142	1.66369e+06	16051.9	127291	255389	54208.6	124141
36	Non-loaded	1337.42	7.06322	68.9568	415.018	1084.38	82.0223	40.4506	9.61594	5.96993	292.046	6.96666	96.4673	43.8054	205.838	27.1141	42564.1	365791	405.218	12157	8483.7	318381	736824	2421.75	665333	1.08775e+06	54915.5	74503.6	505314	46.9251	1.56975e+06	17876.6	137754	250776	63895.8	201141
p-value Loaded vs. Non-loaded		0.059689	0.96533	0.28896	0.46762	0.029653	0.20071	0.0093786	0.35206	0.56218	0.60698	0.11543	0.82049	0.22854	0.3254	0.93493	0.010552	0.38891	0.27625	0.26741	0.13822	0.85146	0.468	0.1347	0.93283	0.79215	0.39654	0.492	0.3187	0.47226	0.73526	0.74496	0.14335	0.52917	0.59608	0.083341
Fold Change (ratio), Loaded vs. Non-Loaded		0.94394	0.959103	1.08155	0.913114	0.898269	0.870132	0.802548	1.10781	0.983465	1.05871	0.791222	1.058	0.81261	1.19679	1.02456	1.16063	1.08818	1.19867	0.92824	0.833051	0.982477	1.04961	0.845206	1.0099	0.991484	1.1184	0.947236	0.942788	1.08678	1.01215	0.981995	1.08223	0.982695	1.07822	1.38279

## Sheet: HUVEC LC-MS
Batch-corrected targeted LC-MS metabolomics data (peak areas) of HUVEC samples
	HMDB ID	HMDB0000208	HMDB0001206	HMDB0000045	HMDB0000058	HMDB0000064	HMDB0001511	HMDB0001473	HMDB0000124	HMDB0001401	HMDB0000134	HMDB0001397	HMDB0000175	HMDB0000190	HMDB0000263	HMDB0000243	HMDB0000618	HMDB0000254	HMDB0000288	HMDB0000161	HMDB0000517	HMDB0000168	HMDB0000191	HMDB0000056	HMDB0000148	HMDB0000641	HMDB0000123	HMDB0000172	HMDB0000687	HMDB0000182	HMDB0000696	HMDB0000159	HMDB0000272	HMDB0000162	HMDB0000187	HMDB0000167	HMDB0000929	HMDB0000158	HMDB0000883
Sample Number	CLASS	Alpha-ketoglutarate	Acetyl-CoA	AMP	cAMP	Creatine	Phosphocreatine	Dihydroxyacetone-P	Fructose 6-phosphate	Glucose 6-phosphate	Fumarate	GMP	IMP	Lactate	Phosphoenolpyruvate	Pyruvate	Ribulose 5-phosphate	Succinate	UMP	Alanine	Arginine	Asparagine	Aspartate	Beta-alanine	Glutamate	Glutamine	Glycine	Isoleucine	Leucine	Lysine	Methionine	Phenylalanine	Phosphoserine	Proline	Serine	Threonine	Tryptophan	Tyrosine	Valine
5	Loaded	2346.01	27.9894	158.577	41.6127	1273.35	64.2079	254.009	19.7807	15.3672	108.639	9.63529	45.6602	1341.22	30.1256	102.756	2.49422	662.209	30.8877	36989.9	316874	807.323	29450.2	11059.6	570389	1.75369e+06	597.994	902734	800865	88950.6	31227.3	311897	25.6089	2.76027e+06	7579.88	9402.25	109647	16396.4	500778
6	Loaded	2559.86	30.0154	173.397	23.2702	1116.64	47.5075	233.662	24.3503	15.9332	168.997	16.6761	12.0966	413.996	32.1797	100.144	2.32105	440.149	22.2154	26265.5	263179	721.563	25242.5	8626.16	427752	1.80504e+06	410.885	793535	708337	66481.3	26163.7	252544	19.4656	2.79047e+06	5610.66	8929.26	89694.2	10898.3	408190
7	Non-loaded	2901.31	32.207	210.634	39.8829	934.934	63.2752	305.412	64.4486	34.7908	165.389	12.6163	11.8843	255.67	48.0723	46.0145	2.63361	290.809	49.9588	24109	205859	594.001	23989.4	12520.6	545610	1.48018e+06	919.18	664858	577379	44076.2	17064.6	227210	31.6674	2.13059e+06	5138.99	6539.67	64825.9	11267.8	361871
8	Non-loaded	2793.14	13.4153	124.843	27.0912	1129.12	33.5308	157.36	24.6699	18.4649	98.157	14.8844	10.5624	520.804	32.3571	105.575	2.16239	523.941	20.7944	22377	243931	540.175	26581.8	8750.54	453648	1.62842e+06	677.078	758622	633355	62111.9	24014.8	227091	10.4654	2.06628e+06	4723.92	7220.66	69883.5	11996.7	380458
9	Loaded	2532.66	22.4356	225.07	20.4014	1256.14	67.2789	244.896	8.84028	4.15712	223.03	24.6589	12.3909	397.994	26.3986	34.1802	18.6064	420.288	32.8706	44510.2	229003	1809.93	37741.2	15409.7	668266	1.46343e+06	1459.56	681240	583072	62418.2	26576.5	203132	88.9546	2.9333e+06	11098.4	10706.1	59396.5	18400.4	287466
10	Loaded	2585.47	22.6299	258.304	44.4066	1269.94	59.2186	299.888	7.71163	18.8319	131.332	28.9271	17.5486	175.209	29.8324	39.94	22.3103	283.909	19.7189	49516.2	255869	1759.21	51207.9	13921	760000	1.63136e+06	1169.42	740414	547045	71131.6	36862.4	210232	107.706	2.91e+06	10232	13988.6	68598.3	22650.7	289926
11	Non-loaded	2749.7	18.5732	289.506	35.5729	1312.69	64.9706	153.949	30.42	19.7066	161.871	21.6025	12.9293	678.19	29.1405	132.989	16.5096	307.961	22.0847	30861	339389	1436.48	26518.5	18858.8	574533	1.72334e+06	1753.79	864702	794181	93650.1	36334.8	270838	25.8413	2.02127e+06	8519.64	9220.02	75631.1	20153.2	248352
12	Non-loaded	2741.13	15.057	234.006	28.719	1421.62	39.0871	165.657	31.8635	7.43039	241.95	16.0131	13.9928	430.245	28.4414	65.9093	11.773	486.329	24.6109	33908	166659	919.399	29945.3	11212.7	443326	1.5283e+06	1058.7	547012	487076	40685	20000.3	163529	11.2337	2.16032e+06	4527.21	6834.51	57648.7	13341.3	326025
21	Loaded	2543.86	23.445	280.806	26.6732	1235.38	61.0283	236.931	16.5447	13.9644	166.969	27.9906	16.0244	441.263	31.039	64.9875	1.53268	329.537	37.8103	42057	239505	1845.21	34234.3	14566.1	625380	1.58035e+06	1227.94	704417	601677	59982.1	30286.7	217062	70.9058	2.89533e+06	7483.29	9419.44	71537	13813.2	336101
22	Loaded	2525.39	33.1992	300.351	44.6839	1149.43	60.6298	251.084	36.3007	19.2631	168.034	24.631	30.4935	630.627	26.7291	66.4792	18.8173	378.538	26.8084	41891	263524	1645.85	34502.1	13669.1	607624	1.62281e+06	1141.58	777748	665173	78193.2	31837.6	240117	71.0727	2.85365e+06	8957.35	11146.5	74861.3	16530.1	385651
23	Non-loaded	2841.35	23.2483	268.21	66.4829	1008.03	108.776	240.161	50.2564	22.2349	117.406	18.6235	21.8717	533.752	124.159	43.2806	33.2477	320.614	48.8314	36888.9	302339	1308.4	30443.7	13119.1	485104	1.5021e+06	1191.68	748023	615245	78071.7	33497.8	207804	22.7949	2.11769e+06	7416.93	9462.43	58822.1	26132.3	162557
24	Non-loaded	2760.48	18.5811	275.625	37.6308	1341.95	85.1304	270.426	28.0894	10.3001	174.111	18.0993	15.5253	496.083	43.2051	50.7987	26.6347	381.809	34.5997	36094.9	175804	1016.9	39419.6	15836.8	631806	1.43824e+06	1584.13	587012	489296	40622.7	24784.4	172727	24.8915	2.19455e+06	5135.05	7089.71	56426.4	13384.6	246206
25	Loaded	2575.07	22.3031	197.661	31.7165	1213.64	69.3992	255.762	16.6324	16.0433	216.044	19.4726	12.1554	288.16	30.8735	72.8916	20.1911	290.512	27.6182	39816	310188	1709.71	41608.5	15674.4	723165	1.73109e+06	1139.81	794757	656393	80068.7	34623	244740	130.251	2.85771e+06	8594.98	10041.9	68368.7	21566	264807
26	Loaded	2498.56	30.1723	255.714	41.3395	1185.33	58.3399	244.208	30.1793	19.1547	127.576	24.9984	15.0803	719.547	22.3522	67.3616	9.18089	428.697	31.0505	54741.8	254257	1775	43910.8	14420.6	725133	1.70611e+06	1474.26	784962	662707	75859.7	32078	252033	115.515	2.85669e+06	18979.8	19252.8	85318.8	25426.2	329415
27	Non-loaded	2787.4	23.8296	263.745	42.3773	1393.05	85.0908	231.053	19.4336	20.9644	148.392	20.6506	15.9431	368.881	53.2097	66.5387	29.9586	262.304	27.3287	36843.1	290388	1273.54	42617.9	17883.7	740340	1.60576e+06	1685.87	787727	631527	87922.3	34404.3	218535	20.0967	2.11131e+06	7013.92	9354.14	57538.4	26243.2	221437
28	Non-loaded	2822.92	16.9685	197.321	31.4529	1219.73	58.6794	227.532	20.7486	20.8628	215.703	19.0203	10.7611	326.895	36.7146	69.1381	19.7304	314.933	25.1014	29812.6	250509	938.939	37309	14451.6	595026	1.49948e+06	1268.9	709774	583155	67141.5	28860.4	205237	18.7391	2.12728e+06	5780.41	7722.1	60779.4	16187.6	330104
p-value Loaded vs. Non-loaded		1.04e-06	0.022144	0.99559	0.4209	0.96072	0.79318	0.099333	0.036872	0.3831	0.99972	0.21377	0.19233	0.76667	0.027823	0.81756	0.40303	0.42966	0.65184	0.014794	0.33567	0.048634	0.20181	0.74784	0.16125	0.0483	0.34451	0.15565	0.23065	0.21797	0.15778	0.091263	0.00078266	2.95e-13	0.0099592	0.0044389	0.016265	0.666	0.10258
Fold Change (ratio), Loaded vs. Non-Loaded		0.900411	1.31079	0.992483	0.886466	0.993723	0.905429	1.15352	0.594006	0.792963	0.990657	1.25072	1.42284	1.22088	0.580648	0.945706	0.669148	1.11948	0.903952	1.33836	1.07976	1.50399	1.15992	0.953059	1.14282	1.07158	0.850297	1.09035	1.08606	1.13379	1.14018	1.14105	3.79823	1.35017	1.62749	1.46409	1.25095	1.05028	1.23071
