# Supplementary material for: Mechanical Loading Induces Distinct and Shared Responses in Endothelial and Muscle Cells and Reveals Exercise‐Like Molecular Profiles
Source: FASEB J. 2026 Jul 13;40(14):e72132. doi: 10.1096/fj.202503958RRR (PMC13361157; doi:10.1096/fj.202503958RRR)
Supplement: Supplementary file 8 — Table S7: IsoCor‐corrected data of 13C incorporation into amino acids from 13C‐glucose. Data for different amino acids are in distinct sheets of this file. [file FSB2-40-e72132-s006.xlsx]

## Sheet: Alanine_intracellular
IsoCor 2.2.2 corrected areas of the isotopologues
		Loaded	Loaded	Loaded	CTRL	CTRL	CTRL
0 h post-loading		1	2	3	4	5	6
Alanine	M+0	109296	105315	124392	83006.4	86615.2	87228.9
Alanine	M+1	0	0	0	0	260.197	117.93
Alanine	M+2	0	0	0	0	0	0
Alanine	M+3	14988.8	13292	15422.8	13768.5	13261.8	13081.2
	Total	124285	118607	139815	96774.9	100137	100428
	M+3	14988.8	13292	15422.8	13768.5	13261.8	13081.2
	% M+3	12.06	11.2068	11.0309	14.2273	13.2436	13.0254
		Loaded	Loaded	Loaded	CTRL	CTRL	CTRL
3 h post-loading		7	8	9	10	11	12
Alanine	M+0	131420	110128	114006	77666.4	72776.8	83112.5
Alanine	M+1	0	0	141.515	21.9187	0	0
Alanine	M+2	0	0	0	0	0	0
Alanine	M+3	26217.2	24562.4	23956.6	14407.9	13537.8	14877.8
	Total	157637	134691	138105	92096.2	86314.6	97990.3
	M+3	26217.2	24562.4	23956.6	14407.9	13537.8	14877.8
	% M+3	16.6314	18.2361	17.3467	15.6444	15.6843	15.183
		Loaded	Loaded	Loaded	CTRL	CTRL	CTRL
20 h post-loading		13	14	15	16	17	18
Alanine	M+0	154846	157612	130910	79973.3	76224	40957.6
Alanine	M+1	414.801	350.963	0	262.078	0	501.493
Alanine	M+2	890.122	716.711	394.006	221.637	127.396	129.354
Alanine	M+3	86302.9	78510.1	61855.6	31873.1	27329.1	20512.4
	Total	242454	237190	193159	112330	103680	62100.9
	M+3	86302.9	78510.1	61855.6	31873.1	27329.1	20512.4
	% M+3	35.5956	33.1001	32.0231	28.3745	26.359	33.0308

## Sheet: Serine_intracellular
IsoCor 2.2.2 corrected areas of the isotopologues
		Loaded	Loaded	Loaded	CTRL	CTRL	CTRL
0 h post-loading		1	2	3	4	5	6
Serine	M+0	23568.3	21231.4	27742.5	11889.5	12996	15694.2
Serine	M+1	0	0	0	0	35.1949	114.225
Serine	M+2	0	0	0	0	0	0
Serine	M+3	1697.57	1300.92	1577.86	818.691	693.043	911.776
	Total	25265.9	22532.3	29320.4	12708.2	13724.2	16720.2
	M+3	1697.57	1300.92	1577.86	818.691	693.043	911.776
	% M+3	6.71884	5.77356	5.38143	6.44221	5.04978	5.45314
		Loaded	Loaded	Loaded	CTRL	CTRL	CTRL
3 h post-loading		7	8	9	10	11	12
Serine	M+0	22870.1	20036.6	21093.5	12715.8	13910.5	13544.8
Serine	M+1	238.963	262.14	196.965	226.31	298.484	0
Serine	M+2	0	0	0	0	0	0
Serine	M+3	1683.93	1640.56	1587.47	1038.91	915.708	951.341
	Total	24792.9	21939.3	22878	13981.1	15124.7	14496.1
	M+3	1683.93	1640.56	1587.47	1038.91	915.708	951.341
	% M+3	6.79196	7.47771	6.93886	7.43084	6.05439	6.56273
		Loaded	Loaded	Loaded	CTRL	CTRL	CTRL
20 h post-loading		13	14	15	16	17	18
Serine	M+0	26462.9	32935.4	22440.4	11905.3	11664	6978.83
Serine	M+1	500.932	71.4021	338.507	517.723	499.505	344.132
Serine	M+2	0	0	0	0	0	0
Serine	M+3	3223.41	3553.19	2360.85	1478.1	1220.38	1080.28
	Total	30187.2	36560	25139.7	13901.1	13383.9	8403.24
	M+3	3223.41	3553.19	2360.85	1478.1	1220.38	1080.28
	% M+3	10.6781	9.71878	9.39093	10.6329	9.11829	12.8555

## Sheet: P-serine_intracellular
IsoCor 2.2.2 corrected areas of the isotopologues
		Loaded	Loaded	Loaded	CTRL	CTRL	CTRL
0 h post-loading		1	2	3	4	5	6
P-serine	M+0	422.305	338.24	508.006	108.282	127.172	136.392
P-serine	M+1	0	7.65113	0.686773	0	3.44072	0.529324
P-serine	M+2	0	0	0	0	8.06912	0
P-serine	M+3	76.7151	40.2649	67.6828	27.8488	18.6356	33.5795
	Total	499.021	386.156	576.376	136.131	157.318	170.501
	M+3	76.7151	40.2649	67.6828	27.8488	18.6356	33.5795
	% M+3	15.3731	10.4271	11.7428	20.4574	11.8459	19.6947
		Loaded	Loaded	Loaded	CTRL	CTRL	CTRL
3 h post-loading		7	8	9	10	11	12
P-serine	M+0	456.787	433.499	446.64	158.571	100.322	95.5929
P-serine	M+1	0	6.72593	9.62282	13.3368	3.38325	14.0687
P-serine	M+2	0	5.75941	5.72075	0	0	0
P-serine	M+3	71.2433	66.4457	51.7725	39.915	27.5807	18.7419
	Total	528.03	512.43	513.756	211.823	131.286	128.403
	M+3	71.2433	66.4457	51.7725	39.915	27.5807	18.7419
	% M+3	13.4923	12.9668	10.0772	18.8435	21.0081	14.5961
		Loaded	Loaded	Loaded	CTRL	CTRL	CTRL
20 h post-loading		13	14	15	16	17	18
P-serine	M+0	375.744	398.461	299.664	126.51	91.3215	62.7308
P-serine	M+1	5.47051	4.77465	0.080701	66.4315	0	0
P-serine	M+2	19.2754	2.75987	0	0	0	0
P-serine	M+3	67.2032	70.1646	46.9484	16.9194	9.62645	5.98885
	Total	467.693	476.161	346.693	209.86	100.948	68.7197
	M+3	67.2032	70.1646	46.9484	16.9194	9.62645	5.98885
	% M+3	14.3691	14.7355	13.5418	8.06223	9.53606	8.71489

## Sheet: Glycine_intracellular
IsoCor 2.2.2 corrected areas of the isotopologues
		Loaded	Loaded	Loaded	CTRL	CTRL	CTRL
0 h post-loading		1	2	3	4	5	6
Glycine	M+0	1837.28	1858.76	1610.88	2160.99	2030.87	2090.25
Glycine	M+1	0	0	0	0	0	16.1834
Glycine	M+2	113.75	98.7172	53.9829	156.17	144.989	150.96
	Total	1951.03	1957.48	1664.87	2317.16	2175.86	2257.39
	M+2	113.75	98.7172	53.9829	156.17	144.989	150.96
	% M+2	5.83024	5.04308	3.24247	6.7397	6.66352	6.68735
		Loaded	Loaded	Loaded	CTRL	CTRL	CTRL
3 h post-loading		7	8	9	10	11	12
Glycine	M+0	2101.22	2294.08	2032.23	2633.54	1671.34	2526.07
Glycine	M+1	18.2327	0	3.21158	34.6819	0	0
Glycine	M+2	166.621	208.568	192.226	270.526	163.222	201.504
	Total	2286.08	2502.65	2227.67	2938.74	1834.56	2727.57
	M+2	166.621	208.568	192.226	270.526	163.222	201.504
	% M+2	7.2885	8.33388	8.62904	9.20548	8.89709	7.38767
		Loaded	Loaded	Loaded	CTRL	CTRL	CTRL
20 h post-loading		13	14	15	16	17	18
Glycine	M+0	2500.81	2325.6	2021.73	2738.64	2650.37	2296.09
Glycine	M+1	9.54098	21.3737	0.449834	0	10.2451	56.0332
Glycine	M+2	274.155	165.496	151.547	386.221	377.868	313.685
	Total	2784.51	2512.47	2173.73	3124.86	3038.49	2665.81
	M+2	274.155	165.496	151.547	386.221	377.868	313.685
	% M+2	9.84573	6.58698	6.97173	12.3596	12.4361	11.767

## Sheet: Proline_intracellular
IsoCor 2.2.2 corrected areas of the isotopologues
		Loaded	Loaded	Loaded	CTRL	CTRL	CTRL
0 h post-loading		1	2	3	4	5	6
Proline	M+0	4.00612e+06	4.03783e+06	4.55417e+06	3.57263e+06	3.50372e+06	3.3443e+06
Proline	M+1	42962.9	41613.3	41978.6	38885.8	38975.8	32173.3
Proline	M+2	197924	183145	201560	190216	182796	161360
Proline	M+3	25059.7	26406.4	26176.9	30296.3	29693.9	23115.3
Proline	M+4	13606.1	12075.6	13683.4	15873.9	14840.7	12810.7
Proline	M+5	4155.02	3980.27	4334.94	4713.03	4579.91	3888.6
	Total	4.28983e+06	4.30505e+06	4.8419e+06	3.85261e+06	3.7746e+06	3.57765e+06
		Loaded	Loaded	Loaded	CTRL	CTRL	CTRL
3 h post-loading		7	8	9	10	11	12
Proline	M+0	4.90408e+06	4.27949e+06	4.4645e+06	3.1369e+06	3.03128e+06	3.37873e+06
Proline	M+1	60533.7	56264.6	60093.2	47981.3	48504.5	50815.6
Proline	M+2	303757	290840	298675	226871	211793	236689
Proline	M+3	52315	53963.1	52282.2	43300.8	40728.2	45992.1
Proline	M+4	33988	32917.9	33439.8	27542.3	24673.4	29129.7
Proline	M+5	10982.4	10710.7	10598.8	8744.83	7734.65	9147.99
	Total	5.36565e+06	4.72418e+06	4.91959e+06	3.49134e+06	3.36471e+06	3.7505e+06
		Loaded	Loaded	Loaded	CTRL	CTRL	CTRL
20 h post-loading		13	14	15	16	17	18
Proline	M+0	6.22371e+06	6.37447e+06	5.58232e+06	4.01036e+06	3.8329e+06	3.86283e+06
Proline	M+1	117685	116588	109902	92415.4	88471.3	93818
Proline	M+2	733823	709250	652831	552907	509034	544284
Proline	M+3	151569	138113	134866	145178	132234	136927
Proline	M+4	129501	112162	111069	123025	107116	113250
Proline	M+5	39367.8	33607.9	33904.9	43675.7	37348.9	39522.1
	Total	7.39565e+06	7.48419e+06	6.6249e+06	4.96756e+06	4.7071e+06	4.79064e+06

## Sheet: Aspartate_intracellular
IsoCor 2.2.2 corrected areas of the isotopologues
		Loaded	Loaded	Loaded	CTRL	CTRL	CTRL
0 h post-loading		1	2	3	4	5	6
Aspartate	M+0	31501.7	34121.7	35375	32981.7	34621.1	27432.4
Aspartate	M+1	0	0	0	17.1401	99.6286	0
Aspartate	M+2	1471.69	1665.46	1754.59	1917.52	1902.27	1591.19
Aspartate	M+3	974.953	904.066	934.803	992.411	1209.76	948.351
Aspartate	M+4	156.734	235.386	159.116	260.282	189.069	173.2
	Total	34105.1	36926.6	38223.5	36169.1	38021.8	30145.2
		Loaded	Loaded	Loaded	CTRL	CTRL	CTRL
3 h post-loading		7	8	9	10	11	12
Aspartate	M+0	34141.8	31644.1	32713.3	28382	27424.4	27457
Aspartate	M+1	53.647	133.181	271.724	421.034	246.614	58.3148
Aspartate	M+2	2567.13	2722.32	2476.39	2121.6	2306.22	2380.88
Aspartate	M+3	1406.87	1402.52	1382.88	1551.91	1237.44	1511.29
Aspartate	M+4	279.341	393.223	301.609	372.558	339.491	451.427
	Total	38448.8	36295.4	37145.9	32849.1	31554.2	31859
		Loaded	Loaded	Loaded	CTRL	CTRL	CTRL
20 h post-loading		13	14	15	16	17	18
Aspartate	M+0	18566.2	21226.7	16494.8	13688.6	12552.2	14476.1
Aspartate	M+1	103.704	257.532	129.744	255.217	383.776	177.919
Aspartate	M+2	2416.76	2199.42	2140.46	1921.05	1575.4	2049.13
Aspartate	M+3	1112.96	1076.32	1095.56	1354.91	1046.91	1377.61
Aspartate	M+4	459.244	487.963	415.493	369.706	528.831	590.971
	Total	22658.9	25247.9	20276.1	17589.5	16087.1	18671.7

## Sheet: Asparagine_intracellular
IsoCor 2.2.2 corrected areas of the isotopologues
		Loaded	Loaded	Loaded	CTRL	CTRL	CTRL
0 h post-loading		1	2	3	4	5	6
Asparagine	M+0	10966.5	11205.6	14991.2	7105.74	7055.69	9305.29
Asparagine	M+1	199.406	14.2771	14.6751	0	0	0
Asparagine	M+2	0	0	0	4.09404	0	0
Asparagine	M+3	0	0	0	0	0	0
Asparagine	M+4	0	0	0	0	0	0
	Total	11165.9	11219.9	15005.8	7109.84	7055.69	9305.29
		Loaded	Loaded	Loaded	CTRL	CTRL	CTRL
3 h post-loading		7	8	9	10	11	12
Asparagine	M+0	9614.79	11543.9	11867.9	6742.34	7867.42	7697.18
Asparagine	M+1	0	0	0	0	67.8521	229.074
Asparagine	M+2	0	35.7282	0	17.9084	0	0
Asparagine	M+3	0	0	0	0	0	0
Asparagine	M+4	0	0	0	0	0	0
	Total	9614.79	11579.6	11867.9	6760.25	7935.27	7926.25
		Loaded	Loaded	Loaded	CTRL	CTRL	CTRL
20 h post-loading		13	14	15	16	17	18
Asparagine	M+0	16235.3	18596.4	12539.4	6510.63	6660.01	4773.45
Asparagine	M+1	132.597	0	137.789	165.751	0	0
Asparagine	M+2	0	0	0	15.3371	32.1497	0
Asparagine	M+3	11.0456	0	28.9233	0	0	0
Asparagine	M+4	0	0	0	0	0	0
	Total	16379	18596.4	12706.1	6691.72	6692.16	4773.45

## Sheet: Arginine_intracellular
IsoCor 2.2.2 corrected areas of the isotopologues
		Loaded	Loaded	Loaded	CTRL	CTRL	CTRL
0 h post-loading		1	2	3	4	5	6
Arginine	M+0	89712.7	122494	166069	102564	97796.9	121179
Arginine	M+1	0	0	0	0	0	0
Arginine	M+2	0	0	0	0	0	0
Arginine	M+3	0	0	0	0	0	0
Arginine	M+4	0	0	0	0	0	0
Arginine	M+5	0	0	0	0	0	0
Arginine	M+6	0	0	0	0	0	0
	Total	89712.7	122494	166069	102564	97796.9	121179
		Loaded	Loaded	Loaded	CTRL	CTRL	CTRL
3 h post-loading		7	8	9	10	11	12
Arginine	M+0	201589	108207	101622	94151.9	112745	141770
Arginine	M+1	211.111	0	0	0	0	0
Arginine	M+2	0	0	0	0	0	0
Arginine	M+3	0	0	0	0	0	0
Arginine	M+4	0	0	0	0	0	0
Arginine	M+5	0	0	0	0	0	0
Arginine	M+6	0	0	0	0	0	0
	Total	201800	108207	101622	94151.9	112745	141770
		Loaded	Loaded	Loaded	CTRL	CTRL	CTRL
20 h post-loading		13	14	15	16	17	18
Arginine	M+0	99905.2	128618	97034.1	80910.3	93525.3	76262.6
Arginine	M+1	0	0	0	0	0	0
Arginine	M+2	0	0	0	0	0	0
Arginine	M+3	0	0	0	0	0	0
Arginine	M+4	0	0	0	0	0	0
Arginine	M+5	0	0	0	0	0	0
Arginine	M+6	0	0	0	0	0	0
	Total	99905.2	128618	97034.1	80910.3	93525.3	76262.6

## Sheet: Glutamate_intracellular
IsoCor 2.2.2 corrected areas of the isotopologues
		Loaded	Loaded	Loaded	CTRL	CTRL	CTRL
0 h post-loading		1	2	3	4	5	6
Glutamate	M+0	905815	602948	863091	836619	843266	661347
Glutamate	M+1	24893.6	17664.8	23382.8	29831.1	31718.3	21866.7
Glutamate	M+2	134499	87575.7	119597	149883	148881	109873
Glutamate	M+3	16006.5	10782	14647.9	21355.4	20190.7	14714.8
Glutamate	M+4	9182.92	5834.52	7436.37	11284.3	11396.9	8260.3
Glutamate	M+5	2419.89	1711.43	2177.56	3635.31	3473.9	2337.88
	Total	1.09282e+06	726516	1.03033e+06	1.05261e+06	1.05893e+06	818400
		Loaded	Loaded	Loaded	CTRL	CTRL	CTRL
3 h post-loading		7	8	9	10	11	12
Glutamate	M+0	800231	580693	607364	544752	737732	532579
Glutamate	M+1	29480	24804.1	25010.8	26318.6	39380.2	24947.4
Glutamate	M+2	161908	123317	124102	129682	174162	127724
Glutamate	M+3	25761.9	21437	20860.7	22945	30630.5	22341.3
Glutamate	M+4	16609.6	13788.5	13339.1	14763.5	19514.2	14565.8
Glutamate	M+5	5512.11	4415	4287.68	4706.43	5994.36	4520.5
	Total	1.0395e+06	768455	794965	743167	1.00741e+06	726678
		Loaded	Loaded	Loaded	CTRL	CTRL	CTRL
20 h post-loading		13	14	15	16	17	18
Glutamate	M+0	715054	819328	732947	405052	384319	643304
Glutamate	M+1	27755.6	32121.3	28624.2	24105.9	20653.9	39868.6
Glutamate	M+2	198704	209297	200515	147374	132988	230872
Glutamate	M+3	39338.5	38213.9	38778.5	37499.8	33272.9	58684.1
Glutamate	M+4	34383.3	32513.7	32983.6	32872.8	29441.7	49820.6
Glutamate	M+5	10633.5	9570.1	10377.1	12127.7	10136.4	17075.2
	Total	1.02587e+06	1.14104e+06	1.04423e+06	659032	610811	1.03963e+06

## Sheet: Glutamine_intracellular
IsoCor 2.2.2 corrected areas of the isotopologues
		Loaded	Loaded	Loaded	CTRL	CTRL	CTRL
0 h post-loading		1	2	3	4	5	6
Glutamine	M+0	2.55672e+06	2.16496e+06	2.82972e+06	1.77376e+06	1.82916e+06	1.93355e+06
Glutamine	M+1	0	0	0	0	0	0
Glutamine	M+2	0	0	0	0	0	0
Glutamine	M+3	0	0	0	0	0	0
Glutamine	M+4	0	0	0	0	0	0
Glutamine	M+5	0	0	0	0	0	0
	Total	2.55672e+06	2.16496e+06	2.82972e+06	1.77376e+06	1.82916e+06	1.93355e+06
		Loaded	Loaded	Loaded	CTRL	CTRL	CTRL
3 h post-loading		7	8	9	10	11	12
Glutamine	M+0	2.35957e+06	1.96509e+06	1.97952e+06	1.62101e+06	1.98478e+06	1.64846e+06
Glutamine	M+1	0	0	0	0	0	0
Glutamine	M+2	0	0	0	0	0	0
Glutamine	M+3	0	0	0	0	0	0
Glutamine	M+4	0	0	0	0	0	0
Glutamine	M+5	0	0	0	0	0	0
	Total	2.35957e+06	1.96509e+06	1.97952e+06	1.62101e+06	1.98478e+06	1.64846e+06
		Loaded	Loaded	Loaded	CTRL	CTRL	CTRL
20 h post-loading		13	14	15	16	17	18
Glutamine	M+0	2.77548e+06	3.05046e+06	2.38738e+06	1.53382e+06	1.52369e+06	1.10235e+06
Glutamine	M+1	0	0	0	0	0	0
Glutamine	M+2	0	0	0	0	0	0
Glutamine	M+3	0	0	0	0	0	0
Glutamine	M+4	42.2794	0	0	0	0	55.9496
Glutamine	M+5	0	0	0	0	0	0
	Total	2.77552e+06	3.05046e+06	2.38738e+06	1.53382e+06	1.52369e+06	1.1024e+06

[truncated: 4 more sheets: Alanine_medium, Glycine_medium, Serine_medium, Proline_medium]
